# Supplementary material for: An integrative method to decode regulatory logics in gene transcription
Source: Nat Commun. 2017 Oct 19;8:1044. doi: 10.1038/s41467-017-01193-0 (PMC5715098; doi:10.1038/s41467-017-01193-0)
Supplement: Supplementary file 5 — Supplementary Data 2 [file 41467_2017_1193_MOESM5_ESM.xlsx]

## Sheet: Sheet1
Supplementary Data 2. Binding target genes of mouse ESC regulators based on ChIP-seq peak calling on promoters
TF	target	enrich_score
Pou5f1	0610010D20Rik	8.44
Pou5f1	0610012H03Rik	11.93
Pou5f1	1110004E09Rik	14.42
Pou5f1	1110007L15Rik	13.43
Pou5f1	1110008F13Rik	9.12
Pou5f1	1110019K23Rik	16.78
Pou5f1	1110019K23Rik	19.18
Pou5f1	1110032A03Rik	11.19
Pou5f1	1110051M20Rik	15.34
Pou5f1	1110058L19Rik	16.11
Pou5f1	1190002H23Rik	12.64
Pou5f1	1190017O12Rik	9.24
Pou5f1	1200016B10Rik	8.4
Pou5f1	1300001I01Rik	12.61
Pou5f1	1500001A10Rik	189.88
Pou5f1	1500002O20Rik	8.95
Pou5f1	1500010J02Rik	10.6
Pou5f1	1500010J02Rik	13.43
Pou5f1	1500035H01Rik	14.87
Pou5f1	1700001P01Rik	8.95
Pou5f1	1700007K13Rik	15.87
Pou5f1	1700009P17Rik	11.87
Pou5f1	1700013B16Rik	16.78
Pou5f1	1700019D03Rik	104.37
Pou5f1	1700027J05Rik	7.16
Pou5f1	1700040L02Rik	10.07
Pou5f1	1700055M20Rik	17.9
Pou5f1	1700065O13Rik	6.2
Pou5f1	1700106N22Rik	10.07
Pou5f1	1810009A15Rik	12.64
Pou5f1	1810020D17Rik	8.95
Pou5f1	1810044A24Rik	25.71
Pou5f1	2010005H15Rik	24.92
Pou5f1	2010005J08Rik	107.4
Pou5f1	2010012C16Rik	15.66
Pou5f1	2010200O16Rik	8.5
Pou5f1	2010321M09Rik	11.51
Pou5f1	2200002D01Rik	9.4
Pou5f1	2200002K05Rik	10.07
Pou5f1	2210009G21Rik	13.43
Pou5f1	2210021J22Rik	8.95
Pou5f1	2210417D09Rik	15.89
Pou5f1	2310003C23Rik	14.71
Pou5f1	2310005N01Rik	8.63
Pou5f1	2310007D09Rik	7.83
Pou5f1	2310014L17Rik	7.32
Pou5f1	2310016C16Rik	19.07
Pou5f1	2310030G06Rik	9.76
Pou5f1	2310044G17Rik	6.32
Pou5f1	2310044H10Rik	16.11
Pou5f1	2310045A20Rik	13.43
Pou5f1	2310046O06Rik	12.21
Pou5f1	2310047A01Rik	8.39
Pou5f1	2310057J16Rik	18.8
Pou5f1	2310057M21Rik	9.34
Pou5f1	2310079F23Rik	10.32
Pou5f1	2310079F23Rik	15.1
Pou5f1	2400001E08Rik	10.44
Pou5f1	2410002O22Rik	10.98
Pou5f1	2410004F06Rik	7.67
Pou5f1	2410005O16Rik	8.26
Pou5f1	2410016O06Rik	10.07
Pou5f1	2410042D21Rik	11.75
Pou5f1	2410066E13Rik	12.91
Pou5f1	2410141K09Rik	13.43
Pou5f1	2510039O18Rik	16.03
Pou5f1	2600010E01Rik	13.43
Pou5f1	2610016C23Rik	9.59
Pou5f1	2610027C15Rik	11.16
Pou5f1	2610101N10Rik	6.08
Pou5f1	2610203E10Rik	30.67
Pou5f1	2610529C04Rik	20.14
Pou5f1	2700038C09Rik	8.53
Pou5f1	2810021B07Rik	9.24
Pou5f1	2810055F11Rik	34.91
Pou5f1	2810428I15Rik	6.44
Pou5f1	2810433K01Rik	11.75
Pou5f1	2810474O19Rik	11.47
Pou5f1	2900010M23Rik	9.29
Pou5f1	3100004P22Rik	11.93
Pou5f1	3110001A13Rik	18.31
Pou5f1	3110032G18Rik	13.56
Pou5f1	3110037I16Rik	9.4
Pou5f1	3830406C13Rik	14.54
Pou5f1	4432412L15Rik	7.83
Pou5f1	4631426J05Rik	15.66
Pou5f1	4632411B12Rik	7.76
Pou5f1	4732496O08Rik	19.18
Pou5f1	4733401H18Rik	8.2
Pou5f1	4833439L19Rik	5.53
Pou5f1	4921509C19Rik	28.61
Pou5f1	4921524J17Rik	13.43
Pou5f1	4921530G04Rik	11.75
Pou5f1	4930403C10Rik	14.92
Pou5f1	4930417M19Rik	11.75
Pou5f1	4930458L03Rik	18.28
Pou5f1	4930473A06Rik	9.76
Pou5f1	4930486G11Rik	18.8
Pou5f1	4930503L19Rik	7.84
Pou5f1	4930504E06Rik	8.95
Pou5f1	4930549C01Rik	26.85
Pou5f1	4931417G12Rik	11.57
Pou5f1	4931433A01Rik	18.8
Pou5f1	4932417H02Rik	13.28
Pou5f1	4932417I16Rik	7.83
Pou5f1	4933426M11Rik	11.02
Pou5f1	4933429F08Rik	18.8
Pou5f1	5330437I02Rik	45.31
Pou5f1	5730419I09Rik	7.9
Pou5f1	5730437N04Rik	18.62
Pou5f1	5730455O13Rik	16.41
Pou5f1	5730455P16Rik	17.29
Pou5f1	5730528L13Rik	15
Pou5f1	5730593F17Rik	11.35
Pou5f1	5730596K20Rik	10.74
Pou5f1	5730596K20Rik	8.31
Pou5f1	5830472M02Rik	13.06
Pou5f1	6030408C04Rik	45.65
Pou5f1	6030443O07Rik	17.9
Pou5f1	6230416J20Rik	10.55
Pou5f1	6330503K22Rik	10.73
Pou5f1	6330569M22Rik	15.82
Pou5f1	6332401O19Rik	28.61
Pou5f1	6430517E21Rik	35.52
Pou5f1	6430527G18Rik	11.43
Pou5f1	6530403A03Rik	22.25
Pou5f1	6720456H20Rik	6.71
Pou5f1	8030462N17Rik	12.08
Pou5f1	8430410A17Rik	15.66
Pou5f1	9030025P20Rik	10.07
Pou5f1	9030025P20Rik	8.89
Pou5f1	9230105E10Rik	24.7
Pou5f1	9430015G10Rik	8.43
Pou5f1	9430023L20Rik	7.32
Pou5f1	9530068E07Rik	17.26
Pou5f1	9530077C05Rik	6.71
Pou5f1	A230054D04Rik	13.43
Pou5f1	A330102K23Rik	11
Pou5f1	A430107O13Rik	25.17
Pou5f1	A4galt	19.53
Pou5f1	A630050E13Rik	9.4
Pou5f1	A730008L03Rik	13.43
Pou5f1	A730036I17Rik	47.68
Pou5f1	A730055C05Rik	97.31
Pou5f1	A930018P22Rik	7.78
Pou5f1	AA408296	9.87
Pou5f1	AA467197	9.83
Pou5f1	AA536717	18.76
Pou5f1	Aacs	9.06
Pou5f1	Aars2	9.76
Pou5f1	Abca8b	15.1
Pou5f1	Abcc10	10.74
Pou5f1	Abcf2	8.54
Pou5f1	Abcg1	134.26
Pou5f1	Abcg2	26.6
Pou5f1	Abcg3	13.9
Pou5f1	Abhd10	11.51
Pou5f1	Abhd11	10.74
Pou5f1	Abhd7	15.89
Pou5f1	Abi1	10.65
Pou5f1	Abl1	13.21
Pou5f1	Abl1	17.45
Pou5f1	Abt1	18.88
Pou5f1	Acad11	12.11
Pou5f1	Acbd5	6.71
Pou5f1	Acbd6	17.96
Pou5f1	Accn5	23.47
Pou5f1	Ace3	18.47
Pou5f1	Acot1	13.07
Pou5f1	Acot9	33.22
Pou5f1	Acp2	13.43
Pou5f1	Acsbg1	21.48
Pou5f1	Actr10	15.34
Pou5f1	Actr3	11.75
Pou5f1	Actr6	14.73
Pou5f1	Acvr2a	10.31
Pou5f1	Adam10	13.43
Pou5f1	Adam19	7.49
Pou5f1	Adam2	19.07
Pou5f1	Adam5	34.07
Pou5f1	Adamts6	46
Pou5f1	Adamtsl1	15.38
Pou5f1	Adar	14.03
Pou5f1	Adck5	13.43
Pou5f1	Adipor1	10.18
Pou5f1	Adipor2	19.41
Pou5f1	Adnp	35.21
Pou5f1	Adprhl2	8.26
Pou5f1	Aebp2	17.9
Pou5f1	Agbl3	15.67
Pou5f1	Agl	9.88
Pou5f1	Agpat7	11.93
Pou5f1	Agtrap	8.51
Pou5f1	Ahcy	7.97
Pou5f1	Ahdc1	18.58
Pou5f1	AI316807	7.46
Pou5f1	AI747699	13.43
Pou5f1	AI847670	7.63
Pou5f1	Aifm1	22.25
Pou5f1	Aim2	10.66
Pou5f1	Ak1	5.87
Pou5f1	Akap12	6.71
Pou5f1	Akr1b3	9.19
Pou5f1	Akt2	29.13
Pou5f1	Aldoa	9.59
Pou5f1	Alg8	29.54
Pou5f1	Alg8	55.46
Pou5f1	Alkbh5	13.05
Pou5f1	Amacr	10.07
Pou5f1	Amdhd2	11
Pou5f1	Ammecr1l	5.16
Pou5f1	Amt	7.9
Pou5f1	Anapc4	8.95
Pou5f1	Anapc5	10.33
Pou5f1	Ang2	12.17
Pou5f1	Ank2	43.2
Pou5f1	Ank3	30.83
Pou5f1	Ankhd1	5.37
Pou5f1	Ankrd10	5.22
Pou5f1	Ankrd35	13.43
Pou5f1	Ankrd40	21.31
Pou5f1	Ankrd6	18.76
Pou5f1	Ankrd6	61.96
Pou5f1	Anks1	14.34
Pou5f1	Anxa3	14.71
Pou5f1	Anxa6	6.1
Pou5f1	Aox1	10.37
Pou5f1	Ap2a2	15.1
Pou5f1	Ap2m1	8.39
Pou5f1	Ap3d1	6.71
Pou5f1	Ap4e1	9.52
Pou5f1	Ap4m1	10.07
Pou5f1	Aph1c	10.07
Pou5f1	Apitd1	17.26
Pou5f1	Apobec2	13.43
Pou5f1	Apoe	14.77
Pou5f1	Apoo	10.44
Pou5f1	Aqr	13.43
Pou5f1	Arbp	8.74
Pou5f1	Arhgap11a	15.34
Pou5f1	Arhgap17	10.78
Pou5f1	Arhgap18	11.83
Pou5f1	Arhgap21	37.35
Pou5f1	Arhgap28	21.26
Pou5f1	Arhgef12	19.57
Pou5f1	Arid1a	17.67
Pou5f1	Arl15	9.7
Pou5f1	Arl4c	11.06
Pou5f1	Arl5a	12.5
Pou5f1	Arl6ip2	12.53
Pou5f1	Armc6	13.43
Pou5f1	Armcx1	65.62
Pou5f1	Arnt	17.45
Pou5f1	Arntl	16.21
Pou5f1	Arpc3	14.21
Pou5f1	Arrdc3	16.44
Pou5f1	Arsa	58.94
Pou5f1	Art5	29.54
Pou5f1	Asb6	7.46
Pou5f1	Asb8	39.83
Pou5f1	Ascc3l1	6.86
Pou5f1	Asf1a	11.2
Pou5f1	Ash2l	52.58
Pou5f1	Asns	9.4
Pou5f1	Asrgl1	8.54
Pou5f1	Ass1	14.75
Pou5f1	Astn1	50.86
Pou5f1	Asxl1	10.44
Pou5f1	Asxl1	8.54
Pou5f1	Atad1	18.28
Pou5f1	Atad2	21.17
Pou5f1	Atad2b	7.76
Pou5f1	Atad4	19.21
Pou5f1	Atf6	11.93
Pou5f1	Atf6	20.51
Pou5f1	Atf7ip	9.18
Pou5f1	Atg10	5.97
Pou5f1	Atg16l2	8.95
Pou5f1	Atg2a	26.54
Pou5f1	Atg3	13.43
Pou5f1	Atg4a	16.11
Pou5f1	Atg5	11.31
Pou5f1	Atmin	16.03
Pou5f1	Atoh1	17.07
Pou5f1	Atox1	8.63
Pou5f1	Atp10d	11.7
Pou5f1	Atp1b2	8.95
Pou5f1	Atp2c1	15.34
Pou5f1	Atp5d	7.23
Pou5f1	Atp5g2	9.48
Pou5f1	Atp5j2	10.84
Pou5f1	Atp6v0a1	7.2
Pou5f1	Atp6v0a2	15.66
Pou5f1	Atp6v0d1	9.08
Pou5f1	Atp6v1c1	13.43
Pou5f1	Atp6v1c2	12.21
Pou5f1	Atp9b	29.54
Pou5f1	Atpaf2	48.54
Pou5f1	Atrn	10.07
Pou5f1	Atxn2l	12.08
Pou5f1	AU018091	10.89
Pou5f1	AU022870	10.07
Pou5f1	Avpi1	9.23
Pou5f1	AW146154	6.91
Pou5f1	AW209491	8.39
Pou5f1	AW548124	17.26
Pou5f1	AW549877	12.41
Pou5f1	AW555464	9.19
Pou5f1	Aym1	12.87
Pou5f1	Azi2	9.03
Pou5f1	B130050I23Rik	7.11
Pou5f1	B230118G17Rik	9.73
Pou5f1	B230118H07Rik	11.19
Pou5f1	B230120H23Rik	11.19
Pou5f1	B3bp	64.44
Pou5f1	B3galnt2	8.95
Pou5f1	B3gnt5	12.41
Pou5f1	B3gnt7	9.45
Pou5f1	B4galt3	7.16
Pou5f1	B4galt7	11.93
Pou5f1	B630005N14Rik	11.19
Pou5f1	B630005N14Rik	12.17
Pou5f1	B930006L02Rik	10.98
Pou5f1	Bace1	17.9
Pou5f1	Bambi	11.11
Pou5f1	Banp	6.71
Pou5f1	Bard1	12.21
Pou5f1	Barhl1	8.97
Pou5f1	Basp1	9.34
Pou5f1	Bat3	7.99
Pou5f1	Bat5	17.9
Pou5f1	Baz1b	8.16
Pou5f1	BB146404	11.93
Pou5f1	Bbs1	20.14
Pou5f1	Bbs9	13.43
Pou5f1	BC003267	19.66
Pou5f1	BC003885	23.75
Pou5f1	BC004728	14.74
Pou5f1	BC008163	8.95
Pou5f1	BC013672	22.38
Pou5f1	BC019943	11.36
Pou5f1	BC025076	8.91
Pou5f1	BC026585	9.4
Pou5f1	BC028528	14.66
Pou5f1	BC031781	4.5
Pou5f1	BC037703	26.85
Pou5f1	BC043301	60.41
Pou5f1	BC048644	9.59
Pou5f1	BC050196	20.14
Pou5f1	BC051142	13.43
Pou5f1	BC057022	6.2
Pou5f1	BC057079	8.34
Pou5f1	BC062115	8.26
Pou5f1	BC066107	8.95
Pou5f1	Bcam	8.2
Pou5f1	Bcar3	8.54
Pou5f1	Bcat1	42.19
Pou5f1	Bcat1	57.54
Pou5f1	Bcdo2	15.49
Pou5f1	Bcl10	9.4
Pou5f1	Bcl2l11	8.95
Pou5f1	Bcs1l	8.16
Pou5f1	Bdh2	11.01
Pou5f1	Bdnf	10.07
Pou5f1	Bhlhb2	11.93
Pou5f1	Birc6	14.65
Pou5f1	Blcap	22.3
Pou5f1	Bmf	10.12
Pou5f1	Bnip2	9.59
Pou5f1	Bptf	12.02
Pou5f1	Brp44l	8.25
Pou5f1	Brwd2	15.49
Pou5f1	Bsdc1	7.23
Pou5f1	Bst2	9.77
Pou5f1	Btbd10	25.43
Pou5f1	Btbd11	15.89
Pou5f1	Btbd14a	19.18
Pou5f1	Btbd7	11.12
Pou5f1	Btg1	18.31
Pou5f1	Btg1	7.25
Pou5f1	Btrc	9.76
Pou5f1	Bud13	10.36
Pou5f1	Bzrpl1	17.26
Pou5f1	Bzw1	9.69
Pou5f1	C030003D03Rik	15.48
Pou5f1	C030019I05Rik	19.07
Pou5f1	C030048B08Rik	7.83
Pou5f1	C130022K22Rik	14.24
Pou5f1	C1r	15.89
Pou5f1	C230071H18Rik	15.55
Pou5f1	C230071H18Rik	20.14
Pou5f1	C230078M14Rik	12.71
Pou5f1	C230093N12Rik	9.4
Pou5f1	C330006K01Rik	13.43
Pou5f1	C330021F23Rik	13.68
Pou5f1	C430003P19Rik	8.95
Pou5f1	C630035N08Rik	31.78
Pou5f1	C78339	8.96
Pou5f1	Cables2	15.79
Pou5f1	Cacna1d	28.61
Pou5f1	Cacnb3	9.44
Pou5f1	Cadm2	13.43
Pou5f1	Calb2	34.91
Pou5f1	Cald1	20.43
Pou5f1	Calr	8.2
Pou5f1	Camk1d	10.74
Pou5f1	Camk2d	7
Pou5f1	Caprin1	7.32
Pou5f1	Capza2	6.95
Pou5f1	Car13	26.85
Pou5f1	Car3	18.67
Pou5f1	Cars	8.54
Pou5f1	Casc1	26.85
Pou5f1	Casz1	8.81
Pou5f1	Cbfb	11.19
Pou5f1	Cbl	16.11
Pou5f1	Cbr3	7.67
Pou5f1	Cbr4	12.21
Pou5f1	Cbx4	13.82
Pou5f1	Cbx5	11.78
Pou5f1	Cbx5	7.67
Pou5f1	Cbx7	10.44
Pou5f1	Cbx8	8.83
Pou5f1	Cby1	17.15
Pou5f1	Ccar1	12.7
Pou5f1	Ccdc100	20.21
Pou5f1	Ccdc100	20.48
Pou5f1	Ccdc108	13.43
Pou5f1	Ccdc117	16.48
Pou5f1	Ccdc126	9.1
Pou5f1	Ccdc131	13.26
Pou5f1	Ccdc28b	20.34
Pou5f1	Ccdc3	15.26
Pou5f1	Ccdc72	9.4
Pou5f1	Ccdc88a	12.08
Pou5f1	Ccna2	10.44
Pou5f1	Ccnb1ip1	9.04
Pou5f1	Ccnb2	10.44
Pou5f1	Ccnc	6.01
Pou5f1	Ccnd1	15.1
Pou5f1	Ccng1	13.43
Pou5f1	Ccni	9.4
Pou5f1	Ccnl1	17.35
Pou5f1	Ccnt2	7.22
Pou5f1	Ccrk	5.11
Pou5f1	Cd109	44.64
Pou5f1	Cd247	11.19
Pou5f1	Cd2ap	13.43
Pou5f1	Cd2bp2	8.97
Pou5f1	Cd38	12.21
Pou5f1	Cd3eap	10.36
Pou5f1	Cd59b	22.25
Pou5f1	Cdc16	12.7
Pou5f1	Cdc2l6	15.66
Pou5f1	Cdc37l1	16.11
Pou5f1	Cdc42bpb	10.07
Pou5f1	Cdc42ep3	12.88
Pou5f1	Cdca2	14.46
Pou5f1	Cdca5	49.43
Pou5f1	Cdca7	12.74
Pou5f1	Cdh3	10.07
Pou5f1	Cdh6	40.14
Pou5f1	Cdk5rap1	16.11
Pou5f1	Cdk8	8.78
Pou5f1	Cdkl3	13.43
Pou5f1	Cdkn1a	8.98
Pou5f1	Cdkn2a	15.66
Pou5f1	Cdkn2d	11.43
Pou5f1	Cdt1	8.39
Pou5f1	Cdx1	40.05
Pou5f1	Cdx2	32.67
Pou5f1	Cdx4	53.7
Pou5f1	Cebpa	19.18
Pou5f1	Cebpd	10.44
Pou5f1	Celsr3	10.98
Pou5f1	Cenpa	13.43
Pou5f1	Cenpc1	10.44
Pou5f1	Cenpn	9.59
Pou5f1	Centa1	19.39
Pou5f1	Centg3	9.59
Pou5f1	Cep70	9.32
Pou5f1	Cept1	44.45
Pou5f1	Cerkl	17.24
Pou5f1	Chac2	13.43
Pou5f1	Chaf1a	11.01
Pou5f1	Chchd2	66.18
Pou5f1	Chd2	8.3
Pou5f1	Chd7	13.43
Pou5f1	Chd7	55.94
Pou5f1	Chd9	45.5
Pou5f1	Chek1	9.59
Pou5f1	Chfr	8.26
Pou5f1	Chmp1b	15.34
Pou5f1	Chordc1	17.9
Pou5f1	Chrm3	18.85
Pou5f1	Chrm4	12.08
Pou5f1	Chst2	10.07
Pou5f1	Ciapin1	7.67
Pou5f1	Cited4	11.51
Pou5f1	Ckmt1	15.1
Pou5f1	Clasp1	11.19
Pou5f1	Clcn3	10.03
Pou5f1	Clcn3	11.36
Pou5f1	Cldn3	22.06
Pou5f1	Cldn4	6.96
Pou5f1	Clec12a	64.43
Pou5f1	Clec4a4	38.14
Pou5f1	Clk1	11.93
Pou5f1	Clp1	10.98
Pou5f1	Clstn2	26.85
Pou5f1	Cltc	9.37
Pou5f1	Clu	8.39
Pou5f1	Clybl	7.32
Pou5f1	Cmpk	10.07
Pou5f1	Cmtm6	9.4
Pou5f1	Cnot10	36.44
Pou5f1	Cnot6l	10.1
Pou5f1	Cnpy2	9.2
Pou5f1	Cnpy3	14.92
Pou5f1	Cnr2	29.54
Pou5f1	Cnrip1	23.74
Pou5f1	Cntn4	15.89
Pou5f1	Cntnap2	19.39
Pou5f1	Col13a1	10.74
Pou5f1	Col18a1	8.06
Pou5f1	Col25a1	14.84
Pou5f1	Col6a2	13.26
Pou5f1	Commd4	18.8
Pou5f1	Commd5	10.44
Pou5f1	Comtd1	9.53
Pou5f1	Cops6	8.06
Pou5f1	Cops7b	11.41
Pou5f1	Coq10a	25.73
Pou5f1	Cox10	8.95
Pou5f1	Cox6b1	19.58
Pou5f1	Cox7a1	10.62
Pou5f1	Cplx3	15.89
Pou5f1	Cpsf4l	11.51
Pou5f1	Cpxm1	14.92
Pou5f1	Cpz	7.46
Pou5f1	Crb3	7.83
Pou5f1	Creb3	14.54
Pou5f1	Crebzf	11.44
Pou5f1	Crem	19.4
Pou5f1	Crk	10.44
Pou5f1	Crls1	21.96
Pou5f1	Crot	15.22
Pou5f1	Crtc2	10.07
Pou5f1	Crtc3	16.78
Pou5f1	Cryba2	18.31
Pou5f1	Cryzl1	11.64
Pou5f1	Csda	20.43
Pou5f1	Csde1	7.53
Pou5f1	Csk	15.41
Pou5f1	Csnk1g1	10.44
Pou5f1	Csrp2bp	8.95
Pou5f1	Cstf2t	11.93
Pou5f1	Cstf3	13.43
Pou5f1	Ctgf	11.1
Pou5f1	Ctnna1	11.19
Pou5f1	Ctnna3	8.06
Pou5f1	Ctnnb1	12.46
Pou5f1	Ctsl	13.43
Pou5f1	Cwf19l2	41.95
Pou5f1	Cxcr7	12.31
Pou5f1	Cxxc4	76.28
Pou5f1	Cxxc5	12.94
Pou5f1	Cyb5d1	15.1
Pou5f1	Cyb5r1	13.69
Pou5f1	Cyb5r1	45.65
Pou5f1	Cyp11a1	12.67
Pou5f1	Cyp1b1	8.85
Pou5f1	D030051N19Rik	16.52
Pou5f1	D030056L22Rik	6.63
Pou5f1	D030070L09Rik	10.98
Pou5f1	D030070L09Rik	17.09
Pou5f1	D10627	14.38
Pou5f1	D10Ertd641e	7
Pou5f1	D12Ertd551e	11.51
Pou5f1	D130040H23Rik	16.78
Pou5f1	D14Abb1e	7.83
Pou5f1	D14Ertd500e	9.45
Pou5f1	D19Ertd386e	32.22
Pou5f1	D1Bwg1363e	14.92
Pou5f1	D430039N05Rik	16.11
Pou5f1	D4Bwg0951e	13.43
Pou5f1	D4Wsu114e	7.23
Pou5f1	D530033C11Rik	6.2
Pou5f1	D5Ertd585e	14.35
Pou5f1	Dap3	11.67
Pou5f1	Dars2	8.26
Pou5f1	Dbil5	14.44
Pou5f1	Dbp	10.13
Pou5f1	Dci	17.24
Pou5f1	Dclk1	11.51
Pou5f1	Dcp1a	9.98
Pou5f1	Dcp1b	15.66
Pou5f1	Ddit3	11.32
Pou5f1	Ddx1	16.78
Pou5f1	Ddx18	9.59
Pou5f1	Ddx20	8.63
Pou5f1	Ddx23	11.99
Pou5f1	Ddx24	9.29
Pou5f1	Ddx42	6.36
Pou5f1	Ddx46	19.39
Pou5f1	Ddx47	9.4
Pou5f1	Ddx5	11.36
Pou5f1	Ddx56	7.74
Pou5f1	Deb1	16.11
Pou5f1	Decr1	20.14
Pou5f1	Def6	9.22
Pou5f1	Defb1	73.1
Pou5f1	Dennd2c	13.43
Pou5f1	Dennd2c	85.92
Pou5f1	Depdc7	12.31
Pou5f1	Dgcr8	15.71
Pou5f1	Dgkb	15.13
Pou5f1	Dgke	15.66
Pou5f1	Dgkh	6.71
Pou5f1	Dhrs13	9.19
Pou5f1	Dhx16	8.81
Pou5f1	Dhx33	29.84
Pou5f1	Dhx35	16.41
Pou5f1	Dhx36	11.28
Pou5f1	Dhx8	12.39
Pou5f1	Diap1	17.9
Pou5f1	Dlc1	12.35
Pou5f1	Dlgap4	12.31
Pou5f1	Dll1	11.51
Pou5f1	Dll1	13.43
Pou5f1	Dll3	20.65
Pou5f1	Dlx5	23.35
Pou5f1	Dmrta2	14.65
Pou5f1	Dnahc8	19.71
Pou5f1	Dnaic1	20.14
Pou5f1	Dnaja2	10.07
Pou5f1	Dnajb4	22.25
Pou5f1	Dnajc11	11.75
Pou5f1	Dnajc7	8.79
Pou5f1	Dnajc9	9.76
Pou5f1	Dnm1	10.98
Pou5f1	Dnmt3a	25.17
Pou5f1	Dnttip2	9.91
Pou5f1	Dock9	15.89
Pou5f1	Dpf3	28.77
Pou5f1	Dpf3	34.52
Pou5f1	Dppa2	21.82
Pou5f1	Dppa3	35.39
Pou5f1	Dppa4	24.29
Pou5f1	Dppa5a	58.18
Pou5f1	Dpy19l4	7.9
Pou5f1	Dpysl3	11.75
Pou5f1	Dqx1	11.75
Pou5f1	Drd2	10.98
Pou5f1	Drg2	9.89
Pou5f1	Dscr3	8.95
Pou5f1	Dstn	5.59
Pou5f1	Dtx3l	20.48
Pou5f1	Dus1l	12.36
Pou5f1	Dus3l	10.74
Pou5f1	Dusp10	44.75
Pou5f1	Dusp1	10.96
Pou5f1	Dusp6	22.29
Pou5f1	Dync1h1	10.98
Pou5f1	Dync1i2	34.27
Pou5f1	Dync2li1	21.1
Pou5f1	Dyrk3	8.22
Pou5f1	E130014J05Rik	22.38
Pou5f1	E130016E03Rik	6.28
Pou5f1	E130303B06Rik	10.42
Pou5f1	E130311K13Rik	20.14
Pou5f1	E2f1	12.08
Pou5f1	Eaf2	22.38
Pou5f1	Eapp	11.58
Pou5f1	Ebi3	107.4
Pou5f1	Edg1	13.65
Pou5f1	Eef1a1	12.57
Pou5f1	Efcab1	38.54
Pou5f1	Efhb	11.51
Pou5f1	Efna4	18.26
Pou5f1	EG381438	15.66
Pou5f1	EG432879	8.95
Pou5f1	EG434197	58.47
Pou5f1	EG436240	25.43
Pou5f1	EG545893	31.59
Pou5f1	Egln2	5.26
Pou5f1	Egln3	13.43
Pou5f1	Egr2	36.44
Pou5f1	Ei24	11.57
Pou5f1	Eif1ad	10.55
Pou5f1	Eif2b4	6.21
Pou5f1	Eif2b5	9.62
Pou5f1	Eif2c2	21.55
Pou5f1	Eif2s2	10.91
Pou5f1	Eif3e	12.08
Pou5f1	Eif3f	8.29
Pou5f1	Eif4a2	8.63
Pou5f1	Eif4a3	11.58
Pou5f1	Eif4e1b	72.88
Pou5f1	Eif4ebp1	6.71
Pou5f1	Eif4g1	9.76
Pou5f1	Eif4g3	20.14
Pou5f1	Elavl2	29.09
Pou5f1	Elf1	11.15
Pou5f1	Elf3	17.61
Pou5f1	Ell	9.92
Pou5f1	Elovl6	8.35
Pou5f1	Emg1	12.21
Pou5f1	Emx2	12.53
Pou5f1	Enc1	23.75
Pou5f1	Ensa	10.44
Pou5f1	Entpd1	35.3
Pou5f1	Epb4.1l4a	10.55
Pou5f1	Epc1	23.87
Pou5f1	Epha10	13.41
Pou5f1	Epha2	11.75
Pou5f1	Ephb4	18.34
Pou5f1	Epn1	8.74
Pou5f1	Ercc2	25.93
Pou5f1	Esam1	13.43
Pou5f1	Esd	18.8
Pou5f1	Esf1	10.74
Pou5f1	Esrrg	10.18
Pou5f1	Etv1	14.58
Pou5f1	Etv1	82.79
Pou5f1	Etv4	24.17
Pou5f1	Etv5	21.1
Pou5f1	Exdl2	13.43
Pou5f1	Exoc2	13.43
Pou5f1	Exoc3l	7.83
Pou5f1	Exosc4	14.65
Pou5f1	Exph5	9.76
Pou5f1	Ext2	13.47
Pou5f1	Ezh1	26.05
Pou5f1	F2rl1	11.36
Pou5f1	Fa2h	13.43
Pou5f1	Fa2h	44.6
Pou5f1	Fabp3	12.08
Pou5f1	Fads1	11.93
Pou5f1	Fah	11.95
Pou5f1	Farsb	19.02
Pou5f1	Fbln2	11.93
Pou5f1	Fbln5	13.43
Pou5f1	Fbxl10	34.91
Pou5f1	Fbxl15	8.61
Pou5f1	Fbxl18	13.85
Pou5f1	Fbxl20	11.19
Pou5f1	Fbxl22	10.55
Pou5f1	Fbxl3	10.79
Pou5f1	Fbxl4	10.5
Pou5f1	Fbxo15	61.37
Pou5f1	Fbxo22	10.07
Pou5f1	Fbxo27	22.38
Pou5f1	Fbxo47	6.71
Pou5f1	Fbxo5	19.47
Pou5f1	Fbxw7	15.89
Pou5f1	Fbxw8	11.75
Pou5f1	Fcho1	12.3
Pou5f1	Fer1l3	13.7
Pou5f1	Fermt2	15.66
Pou5f1	Fetub	9.55
Pou5f1	Fev	13.43
Pou5f1	Fgf17	10.85
Pou5f1	Fgf4	10.83
Pou5f1	Fgl2	7.03
Pou5f1	Fjx1	25.03
Pou5f1	Fkbp5	8.54
Pou5f1	Flnb	6.8
Pou5f1	Flvcr1	8.95
Pou5f1	Flywch2	16.86
Pou5f1	Fmn2	12.71
Pou5f1	Fmnl3	6.08
Pou5f1	Fn1	8.54
Pou5f1	Fnbp1	12.21
Pou5f1	Fnbp4	11.06
Pou5f1	Fndc3b	12.82
Pou5f1	Folh1	13.77
Pou5f1	Foxa2	20.65
Pou5f1	Foxb1	9.21
Pou5f1	Foxh1	54.49
Pou5f1	Foxred2	15.74
Pou5f1	Frem2	11.38
Pou5f1	Frs3	7.55
Pou5f1	Fryl	16.11
Pou5f1	Fstl5	8.02
Pou5f1	Ftsj2	13.43
Pou5f1	Fubp3	21.26
Pou5f1	Fubp3	8.26
Pou5f1	Fuz	5.87
Pou5f1	Fzd10	13.13
Pou5f1	Fzd10	59.29
Pou5f1	Fzd2	16.78
Pou5f1	Fzd7	10.07
Pou5f1	G0s2	11.75
Pou5f1	G430022H21Rik	8.95
Pou5f1	G630016D24Rik	19.02
Pou5f1	Gabarapl2	13.43
Pou5f1	Gabbr1	11.23
Pou5f1	Gabpb2	12.25
Pou5f1	Gabrg1	38.14
Pou5f1	Gabrp	24.17
Pou5f1	Gadd45a	14.25
Pou5f1	Gadd45g	76.62
Pou5f1	Gadd45gip1	9.4
Pou5f1	Gan	8.95
Pou5f1	Gap43	15.66
Pou5f1	Gapdh	11.31
Pou5f1	Gapdh	6.71
Pou5f1	Garnl1	28.61
Pou5f1	Garnl4	14.59
Pou5f1	Gas1	10.07
Pou5f1	Gas2l1	13.43
Pou5f1	Gast	16.11
Pou5f1	Gbas	15.1
Pou5f1	Gbl	6.46
Pou5f1	Gbx2	10.52
Pou5f1	Gcap14	6.81
Pou5f1	Gcc1	9.53
Pou5f1	Gchfr	15.66
Pou5f1	Gclm	11.51
Pou5f1	Gcnt2	43.41
Pou5f1	Gcnt2	9.04
Pou5f1	Gdpd1	8.63
Pou5f1	Gemin6	11.62
Pou5f1	Gemin7	28.98
Pou5f1	Gemin7	30.98
Pou5f1	Ggnbp2	7.32
Pou5f1	Ghitm	8.54
Pou5f1	Ghsr	13.43
Pou5f1	Gins3	8.26
Pou5f1	Gins4	7.83
Pou5f1	Gipc1	6.1
Pou5f1	Gipc2	8.63
Pou5f1	Git1	10.6
Pou5f1	Gjb3	48.33
Pou5f1	Gk5	14.77
Pou5f1	Glb1	9.4
Pou5f1	Glg1	7.16
Pou5f1	Glipr2	4.68
Pou5f1	Glra2	26.38
Pou5f1	Glrx	13.43
Pou5f1	Glrx3	9.76
Pou5f1	Gls	9.76
Pou5f1	Glul	7.07
Pou5f1	Gm1019	10.03
Pou5f1	Gm1631	68.31
Pou5f1	Gm216	11.75
Pou5f1	Gm50	8.65
Pou5f1	Gm595	38.14
Pou5f1	Gm608	11.48
Pou5f1	Gm9	25.43
Pou5f1	Gmfb	13.43
Pou5f1	Gmnn	9.48
Pou5f1	Gnb1l	6.27
Pou5f1	Gnb2	5.75
Pou5f1	Gng3	13.16
Pou5f1	Gnpda2	17.26
Pou5f1	Golga4	21.26
Pou5f1	Golga7	10.29
Pou5f1	Gorasp2	8.67
Pou5f1	Gosr1	14.76
Pou5f1	Got2	22.38
Pou5f1	Gpaa1	7.86
Pou5f1	Gpatch4	8.97
Pou5f1	Gpc6	10.48
Pou5f1	Gpd2	10.55
Pou5f1	Gpha2	9.4
Pou5f1	Gpi1	16.78
Pou5f1	Gpr1	17.9
Pou5f1	Gpr155	14.77
Pou5f1	Gpr176	7.44
Pou5f1	Gpr19	51.02
Pou5f1	Gpr21	22.38
Pou5f1	Gpr98	5.47
Pou5f1	Gpx1	8.24
Pou5f1	Gramd3	14.92
Pou5f1	Grinl1a	15.66
Pou5f1	Grk4	7.32
Pou5f1	Grm8	9.59
Pou5f1	Grn	7.81
Pou5f1	Grsf1	11.02
Pou5f1	Gse1	9.21
Pou5f1	Gsg2	11.19
Pou5f1	Gsta4	23.27
Pou5f1	Gstcd	7.47
Pou5f1	Gstm1	9.23
Pou5f1	Gstm7	21.1
Pou5f1	Gsx1	10.35
Pou5f1	Gtf2a1	15.35
Pou5f1	Gtf2h2	10.76
Pou5f1	Gtf2h4	15.66
Pou5f1	Gtf2ird1	15.1
Pou5f1	Gtf2ird1	17.9
Pou5f1	Gtf3a	10.75
Pou5f1	Gtf3a	7.46
Pou5f1	Gtf3c5	9.19
Pou5f1	Gtl3	10.33
Pou5f1	Gtpbp1	8.95
Pou5f1	Gtpbp4	10.07
Pou5f1	Guf1	9.11
Pou5f1	Gys1	6.71
Pou5f1	H2afx	12.04
Pou5f1	H2-T22	7.46
Pou5f1	H3f3b	19.4
Pou5f1	Hbxip	14.2
Pou5f1	Hck	18.46
Pou5f1	Hcn4	38.36
Pou5f1	Hdac9	139.85
Pou5f1	Hdgf	10.07
Pou5f1	Hdhd3	8.95
Pou5f1	Heatr3	12.75
Pou5f1	Helb	7.21
Pou5f1	Hells	11.36
Pou5f1	Helt	7.83
Pou5f1	Hemk1	8.66
Pou5f1	Hes6	14.22
Pou5f1	Hes6	14.23
Pou5f1	Hesx1	38.56
Pou5f1	Hexim1	7.77
Pou5f1	Hey1	13.65
Pou5f1	Hiat1	8.03
Pou5f1	Hibch	8.54
Pou5f1	Higd2a	13.43
Pou5f1	Hipk3	12.55
Pou5f1	Hist1h1d	11.01
Pou5f1	Hist1h2ab	12.87
Pou5f1	Hist1h2af	7.32
Pou5f1	Hist1h2ai	6.38
Pou5f1	Hist1h2ao	7.46
Pou5f1	Hist1h2ao	8.2
Pou5f1	Hist1h2bb	8.06
Pou5f1	Hist1h2bc	7.93
Pou5f1	Hist1h2bf	5.22
Pou5f1	Hist1h2bg	6.65
Pou5f1	Hist1h2bh	8.95
Pou5f1	Hist1h2bj	4.48
Pou5f1	Hist1h2bk	8.95
Pou5f1	Hist1h2bm	7.23
Pou5f1	Hist1h2bn	6.71
Pou5f1	Hist1h2bp	10.27
Pou5f1	Hist1h2bp	49.8
Pou5f1	Hist1h3c	17.02
Pou5f1	Hist1h3i	6.34
Pou5f1	Hist1h4a	7.46
Pou5f1	Hist1h4b	13.95
Pou5f1	Hist1h4d	8.79
Pou5f1	Hist1h4f	11.36
Pou5f1	Hist1h4h	11.16
Pou5f1	Hist1h4h	14.77
Pou5f1	Hist1h4i	11.42
Pou5f1	Hist1h4j	17.71
Pou5f1	Hist1h4m	11.17
Pou5f1	Hist1h4m	7.03
Pou5f1	Hist2h2aa1	6.71
Pou5f1	Hist2h2ac	7.16
Pou5f1	Hist2h2bb	6.1
Pou5f1	Hist2h3c1	5.64
Pou5f1	Hk2	13.43
Pou5f1	Hlf	26.85
Pou5f1	Hltf	73.1
Pou5f1	Hmbox1	6.71
Pou5f1	Hmg20a	7.67
Pou5f1	Hmgb2	8.63
Pou5f1	Hmgb3	22.25
Pou5f1	Hmha1	7.63
Pou5f1	Hnf1b	20.83
Pou5f1	Hnrnpu	48.67
Pou5f1	Hnrnpu	8.02
Pou5f1	Homer3	6.71
Pou5f1	Hook2	5.49
Pou5f1	Hormad1	16.11
Pou5f1	Hormad2	15.2
Pou5f1	Hoxb1	40.28
Pou5f1	Hoxc13	13.43
Pou5f1	Hoxd11	20.14
Pou5f1	Hs3st3b1	16.78
Pou5f1	Hsd17b11	23.02
Pou5f1	Hsdl2	15.34
Pou5f1	Hsp90aa1	8.06
Pou5f1	Hsp90ab1	14.28
Pou5f1	Hspa2	30.81
Pou5f1	Hspb1	22.38
Pou5f1	Htatip	21.82
Pou5f1	Htf9c	7.49
Pou5f1	Htt	11.68
Pou5f1	Hvcn1	16.01
Pou5f1	Hyal1	9.76
Pou5f1	Iars	8.14
Pou5f1	Ick	14.92
Pou5f1	Ict1	7.9
Pou5f1	Id2	17.16
Pou5f1	Idh1	12.21
Pou5f1	Idua	23.19
Pou5f1	Ier3	9.16
Pou5f1	Ier5l	28.66
Pou5f1	Ifitm1	28.55
Pou5f1	Ifitm2	8.63
Pou5f1	Ifitm3	9.36
Pou5f1	Ifitm7	10.98
Pou5f1	Ift122	10.07
Pou5f1	Ift172	8.23
Pou5f1	Ift20	7.7
Pou5f1	Ift74	20.14
Pou5f1	Igf2bp2	8.04
Pou5f1	Igf2bp3	17.9
Pou5f1	Ighmbp2	19.02
Pou5f1	Ihpk1	30.54
Pou5f1	Il17rd	37.4
Pou5f1	Il1rn	15.66
Pou5f1	Ilf3	8.31
Pou5f1	Impa2	14.77
Pou5f1	Ing4	13.43
Pou5f1	Inppl1	13.43
Pou5f1	Insr	10.74
Pou5f1	Ints10	13.43
Pou5f1	Ints1	12.66
Pou5f1	Ints5	11.17
Pou5f1	Ints6	8.22
Pou5f1	Ints7	8.16
Pou5f1	Iqsec3	12.62
Pou5f1	Irak1bp1	18.8
Pou5f1	Irf9	11.36
Pou5f1	Irgm	19.18
Pou5f1	Irx2	8.54
Pou5f1	Iscu	7.16
Pou5f1	Isg20l2	15.12
Pou5f1	Isy1	9.59
Pou5f1	Itfg2	8.53
Pou5f1	Itgb1bp1	8.06
Pou5f1	Itgb3bp	10.33
Pou5f1	Itgb8	21.48
Pou5f1	Itpka	12.21
Pou5f1	Itpr1	7.47
Pou5f1	Jag1	35.8
Pou5f1	Jag2	13.5
Pou5f1	Jak3	20
Pou5f1	Jarid1b	21.97
Pou5f1	Jarid1c	15.66
Pou5f1	Jmjd1a	7.52
Pou5f1	Jub	8.86
Pou5f1	Katnal1	8.06
Pou5f1	Kbtbd3	7.9
Pou5f1	Kbtbd4	10.19
Pou5f1	Kcna7	15.34
Pou5f1	Kcnb1	6.71
Pou5f1	Kcnh5	21.1
Pou5f1	Kcnj8	12.08
Pou5f1	Kcnn2	9.4
Pou5f1	Kcnt2	43.63
Pou5f1	Kctd1	15.89
Pou5f1	Kctd18	25.63
Pou5f1	Kctd4	25.13
Pou5f1	Kctd6	8.85
Pou5f1	Kctd8	12.71
Pou5f1	Khsrp	6.13
Pou5f1	Kif13a	10.44
Pou5f1	Kif15	12.08
Pou5f1	Kif21a	14.86
Pou5f1	Kif21b	11
Pou5f1	Kif2c	11.51
Pou5f1	Kif3b	17.26
Pou5f1	Kif5a	23.49
Pou5f1	Kif5a	8.15
Pou5f1	Kifap3	10.07
Pou5f1	Klf3	10.33
Pou5f1	Klhdc1	22.25
Pou5f1	Klhdc2	13.43
Pou5f1	Klhdc4	8.63
Pou5f1	Klhl23	11.51
Pou5f1	Klhl28	7.16
Pou5f1	Klhl34	18.11
Pou5f1	Klhl5	114.01
Pou5f1	Klhl9	11.51
Pou5f1	Kntc1	14.15
Pou5f1	Kpna2	6.65
Pou5f1	Kpna3	8.76
Pou5f1	Krr1	13.43
Pou5f1	Krt16	12.16
Pou5f1	Krt222	23.02
Pou5f1	Kynu	18.1
Pou5f1	L1td1	15.69
Pou5f1	L3mbtl2	20.14
Pou5f1	Lactb2	13.43
Pou5f1	Lama4	17.9
Pou5f1	Lamb1-1	8.54
Pou5f1	Lamc1	8.39
Pou5f1	Larp4	11.75
Pou5f1	Lars2	8.59
Pou5f1	Lass5	9.98
Pou5f1	Lbxcor1	20.14
Pou5f1	Lcorl	10.71
Pou5f1	Lcorl	13.43
Pou5f1	Lcorl	17.45
Pou5f1	Ldhb	8.95
Pou5f1	Ldlr	8.95
Pou5f1	Lefty1	12.04
Pou5f1	Letm2	10.42
Pou5f1	Lgals8	5.53
Pou5f1	Lgr4	11.94
Pou5f1	Lgr6	9.76
Pou5f1	Lhx1	12.02
Pou5f1	Lias	10.44
Pou5f1	Lig4	7.24
Pou5f1	Limk2	5.22
Pou5f1	Lims1	7.4
Pou5f1	Lin28b	21.48
Pou5f1	Lipe	13.43
Pou5f1	Lipg	23.87
Pou5f1	Liph	63.84
Pou5f1	Lipm	17.2
Pou5f1	Lman1	9.07
Pou5f1	Lmbrd1	12.6
Pou5f1	Lmbrd1	18.8
Pou5f1	Lmcd1	12.72
Pou5f1	Lmnb1	17.45
Pou5f1	Lnpep	9.59
Pou5f1	LOC100038875	7.77
Pou5f1	LOC100041265	6.16
Pou5f1	LOC100043381	12.15
Pou5f1	LOC433486	41.32
Pou5f1	LOC664987	26.78
Pou5f1	Lonp1	6.32
Pou5f1	Lphn1	15.95
Pou5f1	Lpin1	10
Pou5f1	Lrba	5.75
Pou5f1	Lrig1	13.89
Pou5f1	Lrp2	23.35
Pou5f1	Lrrc1	11.93
Pou5f1	Lrrc34	21.82
Pou5f1	Lrrc49	11.75
Pou5f1	Lrrc61	13.43
Pou5f1	Lrrtm3	102.38
Pou5f1	Lsm14b	10.07
Pou5f1	Lsm4	7.48
Pou5f1	Luc7l	11.31
Pou5f1	Ly6e	72.5
Pou5f1	Ly6g6e	13.36
Pou5f1	Ly75	13.43
Pou5f1	Ly86	22.08
Pou5f1	Lyn	19.02
Pou5f1	M6pr	9.17
Pou5f1	Maff	9.25
Pou5f1	Mageb16	19.07
Pou5f1	Maged1	16.11
Pou5f1	Magi2	57.21
Pou5f1	Mak10	13.24
Pou5f1	Maml1	9.61
Pou5f1	Man1a	11.93
Pou5f1	Man1b1	8.6
Pou5f1	Man2c1	10.74
Pou5f1	Map2k1	7.37
Pou5f1	Map2k1ip1	12.31
Pou5f1	Map2k4	10.85
Pou5f1	Map2k7	13.43
Pou5f1	Map4k3	13.37
Pou5f1	Map4k4	29.09
Pou5f1	Mapk8ip2	10.68
Pou5f1	2015-03-04	14.3
Pou5f1	Mars2	10.44
Pou5f1	Maz	7.38
Pou5f1	Mboat2	8.26
Pou5f1	Mcart6	21.48
Pou5f1	Mcf2	34.96
Pou5f1	Mcf2l	8.54
Pou5f1	Mcm10	16.09
Pou5f1	Mcm2	10.2
Pou5f1	Mcm4	4.95
Pou5f1	Mcm5	9.29
Pou5f1	Mcts2	8.54
Pou5f1	Mdn1	17.26
Pou5f1	Mecp2	15.89
Pou5f1	Med17	11.47
Pou5f1	Med18	13.43
Pou5f1	Med6	14.65
Pou5f1	Mef2a	15.2
Pou5f1	Meis1	15.49
Pou5f1	Meis2	16.32
Pou5f1	Mepce	8.63
Pou5f1	Mesdc1	21.1
Pou5f1	Mesdc2	8.53
Pou5f1	Mesp1	33.56
Pou5f1	Met	12.71
Pou5f1	Metap1	11.19
Pou5f1	Metapl1	9.29
Pou5f1	Mett5d1	10.91
Pou5f1	Mettl2	19.07
Pou5f1	Mettl2	22.25
Pou5f1	Mfap3l	15.1
Pou5f1	Mfn1	11.51
Pou5f1	Mgat5	11.51
Pou5f1	Mgea5	6.05
Pou5f1	Mif	14.84
Pou5f1	Mir16	18.59
Pou5f1	Mizf	9.76
Pou5f1	Mkrn1	19.03
Pou5f1	Mkrn3	14.47
Pou5f1	Mlh3	25.17
Pou5f1	Mll3	16.11
Pou5f1	Mmachc	6.63
Pou5f1	Mme	10.37
Pou5f1	Mmp11	12.31
Pou5f1	Mmp25	28.26
Pou5f1	Mms19	6.71
Pou5f1	Mnat1	19.9
Pou5f1	Moap1	55.26
Pou5f1	Mobkl1a	8.95
Pou5f1	Mobkl2c	12.64
Pou5f1	Mobkl3	13.73
Pou5f1	Mobp	8.95
Pou5f1	Morc2b	16.41
Pou5f1	Mov10	19.18
Pou5f1	Mphosph10	10.58
Pou5f1	Mphosph6	11.75
Pou5f1	Mreg	10.07
Pou5f1	Mrfap1	16.78
Pou5f1	Mrgpre	11.75
Pou5f1	Mrpl16	13.16
Pou5f1	Mrpl23	13.43
Pou5f1	Mrpl24	21.07
Pou5f1	Mrpl30	12.39
Pou5f1	Mrpl39	10.37
Pou5f1	Mrpl4	14.19
Pou5f1	Mrpl44	18.93
Pou5f1	Mrps10	8.08
Pou5f1	Mrps15	10.07
Pou5f1	Mrps18c	14.77
Pou5f1	Mrps2	11.73
Pou5f1	Mrps23	8.63
Pou5f1	Mrps34	8.72
Pou5f1	Mrs2l	11.36
Pou5f1	Mrvi1	21.48
Pou5f1	Mt4	13.43
Pou5f1	Mta2	11.93
Pou5f1	Mterfd2	16.78
Pou5f1	Mtf2	14.46
Pou5f1	Mtg1	11.33
Pou5f1	Mthfd1l	8.54
Pou5f1	Mtmr6	6.54
Pou5f1	Mttp	18.8
Pou5f1	Mxd4	12.9
Pou5f1	Mycn	46.99
Pou5f1	Mynn	7.9
Pou5f1	Myo1d	9.59
Pou5f1	Myo5c	16.52
Pou5f1	Myot	32.22
Pou5f1	Myt1l	16.49
Pou5f1	Myt1l	19.07
Pou5f1	Nanog	55.54
Pou5f1	Narg2	13.43
Pou5f1	Nav1	11.51
Pou5f1	Nbr1	14.26
Pou5f1	Ncam1	40.59
Pou5f1	Ncapd3	16.4
Pou5f1	Ncbp2	7.63
Pou5f1	Ncoa5	5.44
Pou5f1	Ncoa7	8.06
Pou5f1	Ndg2	11.19
Pou5f1	Ndrg1	8.95
Pou5f1	Ndufa4	10.07
Pou5f1	Ndufab1	10.35
Pou5f1	Ndufaf1	10.72
Pou5f1	Ndufb8	14.54
Pou5f1	Ndufs1	7.23
Pou5f1	Ndufs6	35.11
Pou5f1	Ndufs7	8.54
Pou5f1	Ndufs8	11.73
Pou5f1	Ndufv1	10.07
Pou5f1	Necab1	29.54
Pou5f1	Nefl	17.26
Pou5f1	Nek2	6.71
Pou5f1	Nek3	9.52
Pou5f1	Neu3	11.88
Pou5f1	Neurl	11.19
Pou5f1	Neurod1	18.84
Pou5f1	Neurog1	68.47
Pou5f1	Neurog2	11.19
Pou5f1	Nf1	14.92
Pou5f1	Nfe2l2	6.53
Pou5f1	Nfkbil1	12.46
Pou5f1	Nfs1	15.66
Pou5f1	Nfu1	33.56
Pou5f1	Ng23	22.3
Pou5f1	Nhlrc3	9.29
Pou5f1	Niban	10.04
Pou5f1	Nid1	9.4
Pou5f1	Nid2	97.64
Pou5f1	Nin	19.39
Pou5f1	Nipa2	13.43
Pou5f1	Nkain4	8.39
Pou5f1	Nkap	18.8
Pou5f1	Nkapl	14.59
Pou5f1	Nkd2	15.26
Pou5f1	Nkx2-2	17.77
Pou5f1	Nlrc4	29.09
Pou5f1	Nme1	13.9
Pou5f1	Nnt	18.46
Pou5f1	Nod2	13.43
Pou5f1	Nod2	22.06
Pou5f1	Nol7	22.12
Pou5f1	Nol9	44.11
Pou5f1	Nomo1	13.41
Pou5f1	Nono	11.15
Pou5f1	Nosip	9.23
Pou5f1	Notch1	59.05
Pou5f1	Notch4	21.76
Pou5f1	Noxa1	15.66
Pou5f1	Npal1	9.59
Pou5f1	Nphp1	27.78
Pou5f1	Npm1	7.22
Pou5f1	Npy1r	10.98
Pou5f1	Nqo2	9.24
Pou5f1	Nr2f6	8.57
Pou5f1	Nrarp	54.49
Pou5f1	Nras	13.43
Pou5f1	Nrbf2	13.43
Pou5f1	Nsfl1c	10.7
Pou5f1	Nsl1	11.36
Pou5f1	Nsun2	13.43
Pou5f1	Nt5dc3	10.44
Pou5f1	Nub1	6.7
Pou5f1	Nucks1	16.01
Pou5f1	Nudcd1	11.35
Pou5f1	Nudcd3	9.23
Pou5f1	Nudt1	8.24
Pou5f1	Nufip2	38.67
Pou5f1	Numbl	5.76
Pou5f1	Nup133	7.97
Pou5f1	Nup153	13.43
Pou5f1	Nup155	13.66
Pou5f1	Nup35	22.06
Pou5f1	Nup54	12.21
Pou5f1	Nup98	6.1
Pou5f1	Nupr1	12.08
Pou5f1	Nvl	8.06
Pou5f1	Oas1g	37.59
Pou5f1	Oaz2	13.43
Pou5f1	Obfc2a	5.77
Pou5f1	Obox6	21.48
Pou5f1	Ocel1	11.75
Pou5f1	Ogt	78.12
Pou5f1	Olfml3	16.41
Pou5f1	Olfr155	12.49
Pou5f1	Olfr222	60.39
Pou5f1	Olfr272	22.25
Pou5f1	Olfr782	22.25
Pou5f1	Olig3	15.66
Pou5f1	Oma1	11.75
Pou5f1	Opa1	19.18
Pou5f1	Opa3	9.7
Pou5f1	Opn3	13.43
Pou5f1	Orc4l	7.16
Pou5f1	ORF61	6.99
Pou5f1	Osbpl2	17.9
Pou5f1	Osr2	8.38
Pou5f1	OTTMUSG00000008561	8.4
Pou5f1	OTTMUSG00000011268	15.92
Pou5f1	OTTMUSG00000015743	9.48
Pou5f1	OTTMUSG00000015750	26.51
Pou5f1	Otub1	7.67
Pou5f1	Otud4	5.72
Pou5f1	Otud7b	13.43
Pou5f1	Otud7b	95.1
Pou5f1	Otx2	53.7
Pou5f1	Ovca2	16.97
Pou5f1	P2rx2	21.48
Pou5f1	P2ry5	78.64
Pou5f1	Pabpc1	19.59
Pou5f1	Pabpc4	11.68
Pou5f1	Pacs1	11.99
Pou5f1	Padi4	11.51
Pou5f1	Pafah1b3	11.22
Pou5f1	Paox	8.54
Pou5f1	Parp11	10.74
Pou5f1	Parp2	17.9
Pou5f1	Patl2	9.59
Pou5f1	Patz1	9.76
Pou5f1	Pax7	15.66
Pou5f1	Pax9	14.92
Pou5f1	Pbef1	13.43
Pou5f1	Pbk	11.75
Pou5f1	Pcbp1	5.65
Pou5f1	Pcca	7.41
Pou5f1	Pccb	8.63
Pou5f1	Pcdh1	11.03
Pou5f1	Pcdh8	10.74
Pou5f1	Pcdhga12	8.95
Pou5f1	Pcdhga4	11.56
Pou5f1	Pcdhga6	12.71
Pou5f1	Pcdhgb7	9.76
Pou5f1	Pcdhgc3	16.11
Pou5f1	Pcdhgc4	9.59
Pou5f1	Pcgf1	13.43
Pou5f1	Pcm1	11.14
Pou5f1	Pcm1	12.94
Pou5f1	Pcna	8.25
Pou5f1	Pcnp	7.53
Pou5f1	Pcsk1n	34.96
Pou5f1	Pcsk2	11.75
Pou5f1	Pcsk2	21.48
Pou5f1	Pcyt1b	10.07
Pou5f1	Pcyt1b	31.78
Pou5f1	Pdcd6	9.4
Pou5f1	Pde4a	11.93
Pou5f1	Pde4a	17.9
Pou5f1	Pde8a	8.76
Pou5f1	Pdgfc	16.11
Pou5f1	Pdlim1	9.67
Pou5f1	Pdlim3	14.86
Pou5f1	Pdlim5	13.43
Pou5f1	Pdlim5	8.48
Pou5f1	Pdrg1	10.15
Pou5f1	Pds5a	14.65
Pou5f1	Pds5b	13.43
Pou5f1	Pdss2	6.17
Pou5f1	Pdxdc1	9.61
Pou5f1	Pdzd7	8.06
Pou5f1	Pelp1	8.48
Pou5f1	Per2	8.06
Pou5f1	Perld1	7.1
Pou5f1	Pex14	12.41
Pou5f1	Pex3	14.37
Pou5f1	Pex6	16.91
Pou5f1	Pfkfb2	9.4
Pou5f1	Pggt1b	11.63
Pou5f1	Pgls	18
Pou5f1	Pglyrp1	11.93
Pou5f1	Phactr1	9.51
Pou5f1	Phb	11.64
Pou5f1	Phf21a	11.75
Pou5f1	Phip	36.85
Pou5f1	Phox2b	40.28
Pou5f1	Phyh	14.92
Pou5f1	Pias1	9.16
Pou5f1	Pias3	9.64
Pou5f1	Picalm	8.76
Pou5f1	Pigo	8.72
Pou5f1	Pigq	17.73
Pou5f1	Pigz	25.03
Pou5f1	Pik3c3	10.53
Pou5f1	Pik3ip1	8.06
Pou5f1	Pim1	8.95
Pou5f1	Pim2	24.38
Pou5f1	Pip4k2b	11.75
Pou5f1	Pip5k1c	11.22
Pou5f1	Pipox	155
Pou5f1	Pitpna	9.76
Pou5f1	Pitpnc1	9.64
Pou5f1	Pkia	10.74
Pou5f1	Pkp4	10.07
Pou5f1	Pla2g10	14.65
Pou5f1	Plac8	8.01
Pou5f1	Plcb1	13.43
Pou5f1	Plcxd1	17.56
Pou5f1	Plec1	8.06
Pou5f1	Plekha2	7.9
Pou5f1	Plekha5	14.65
Pou5f1	Plekhb1	17.45
Pou5f1	Plekhf2	10.63
Pou5f1	Plekhg2	8.39
Pou5f1	Plekhj1	6.62
Pou5f1	Plod1	11.35
Pou5f1	Pml	11.09
Pou5f1	Pmm2	11.93
Pou5f1	Pnpla6	12.21
Pou5f1	Pnrc1	10.07
Pou5f1	Poldip3	10.27
Pou5f1	Pole	26.85
Pou5f1	Pole4	8.95
Pou5f1	Polg	13.43
Pou5f1	Polg2	6.27
Pou5f1	Polm	16.78
Pou5f1	Polq	14.92
Pou5f1	Polr2a	7.46
Pou5f1	Polr2j	7.93
Pou5f1	Polr3gl	7.83
Pou5f1	Pomt1	5.93
Pou5f1	Pon3	10.07
Pou5f1	Pop4	8.89
Pou5f1	Popdc3	73.84
Pou5f1	Porcn	16.11
Pou5f1	Pot1b	13.43
Pou5f1	Pou2f1	11.75
Pou5f1	Pou2f1	22.55
Pou5f1	Pou2f3	14.68
Pou5f1	Pou4f3	7.63
Pou5f1	Pou5f1	8.54
Pou5f1	Ppfibp2	18.31
Pou5f1	Pphln1	32.6
Pou5f1	Ppil3	9.07
Pou5f1	Ppil4	14.65
Pou5f1	Ppm1b	11.75
Pou5f1	Ppp1r12a	16.11
Pou5f1	Ppp1r12b	16.78
Pou5f1	Ppp1r16a	9.3
Pou5f1	Ppp2r5c	14.77
Pou5f1	Praf2	6.14
Pou5f1	Prelid2	11.75
Pou5f1	Prickle1	14.78
Pou5f1	Prickle4	11.93
Pou5f1	Prim2	7.12
Pou5f1	Prim2	8.39
Pou5f1	Prkaa1	16.11
Pou5f1	Prkaa2	15.89
Pou5f1	Prkab1	10.11
Pou5f1	Prkab2	10.44
Pou5f1	Prkag1	9.29
Pou5f1	Prkcc	13.43
Pou5f1	Prkcc	13.85
Pou5f1	Prkrip1	21.15
Pou5f1	Prodh2	26.87
Pou5f1	Prox2	23.02
Pou5f1	Prpf38a	7.32
Pou5f1	Prpf4	7.79
Pou5f1	Prps1	108.07
Pou5f1	Prr13	8.95
Pou5f1	Prr18	10.34
Pou5f1	Prx	23.32
Pou5f1	Psat1	8.06
Pou5f1	Psd	17.32
Pou5f1	Psip1	14.96
Pou5f1	Psip1	9.59
Pou5f1	Psma1	9.65
Pou5f1	Psma2	8.95
Pou5f1	Psma5	10.98
Pou5f1	Psmc2	11.85
Pou5f1	Psmd3	6.11
Pou5f1	Psmf1	21.48
Pou5f1	Psrc1	7.46
Pou5f1	Ptch1	24.17
Pou5f1	Ptgfrn	14.65
Pou5f1	Pthlh	16.11
Pou5f1	Ptk7	8.22
Pou5f1	Ptov1	11.64
Pou5f1	Ptpn21	9.59
Pou5f1	Ptpn6	20.14
Pou5f1	Ptpra	8.39
Pou5f1	Ptprj	12.53
Pou5f1	Ptprz1	16.11
Pou5f1	Punc	16.78
Pou5f1	Pura	69.37
Pou5f1	Pus1	14.92
Pou5f1	Pwp1	35.65
Pou5f1	Pxk	20.14
Pou5f1	Pycard	9.59
Pou5f1	Qsox1	8.54
Pou5f1	Qtrtd1	6.71
Pou5f1	Rab1	13.43
Pou5f1	Rab11fip2	10.94
Pou5f1	Rab12	16.1
Pou5f1	Rab18	7.89
Pou5f1	Rab30	7.11
Pou5f1	Rab32	18.8
Pou5f1	Rab33b	15.01
Pou5f1	Rab34	5.75
Pou5f1	Rab38	46.52
Pou5f1	Rab39	11.19
Pou5f1	Rab3c	11.75
Pou5f1	Rab3ip	9.94
Pou5f1	Rab4a	12.31
Pou5f1	Rab6	12.31
Pou5f1	Rab7l1	37.18
Pou5f1	Rab8a	10.74
Pou5f1	Rabac1	8.39
Pou5f1	Rabgef1	40.53
Pou5f1	Rabggta	9.91
Pou5f1	Rabl2a	18.21
Pou5f1	Racgap1	17.26
Pou5f1	Rad1	12.08
Pou5f1	Rad21	11.7
Pou5f1	Rad23a	10.87
Pou5f1	Rad50	9.32
Pou5f1	Rad54l	10.01
Pou5f1	Rad54l2	9.32
Pou5f1	Raf1	10.27
Pou5f1	Rai1	9.4
Pou5f1	Rala	12.08
Pou5f1	Ranbp2	9.23
Pou5f1	Ranbp3	7.16
Pou5f1	Rangap1	9.76
Pou5f1	Rap2a	8.54
Pou5f1	Rap2b	6.71
Pou5f1	Rarb	13.43
Pou5f1	Rarg	26.85
Pou5f1	Rasal2	13.43
Pou5f1	Rassf3	10.8
Pou5f1	Rbbp7	21.45
Pou5f1	Rbed1	12.08
Pou5f1	Rbl1	12.08
Pou5f1	Rbm25	10.57
Pou5f1	Rbm34	11.82
Pou5f1	Rbm45	8.95
Pou5f1	Rbm47	12.21
Pou5f1	Rbm4b	10.33
Pou5f1	Rbm5	13.74
Pou5f1	Rbms2	15.61
Pou5f1	Rbmxl2	10.87
Pou5f1	Rbpj	11.64
Pou5f1	Rbpj	11.75
Pou5f1	Rbpj	14.46
Pou5f1	Rbpj	60.41
Pou5f1	Rc3h2	9.21
Pou5f1	Rcan1	6.32
Pou5f1	Rcbtb1	7.72
Pou5f1	Rcc2	17.14
Pou5f1	Rcn2	8.54
Pou5f1	Rcn3	8.54
Pou5f1	Rdh13	9.4
Pou5f1	Rdm1	7.11
Pou5f1	Refbp2	13.43
Pou5f1	Rerg	32.6
Pou5f1	Rev3l	13.43
Pou5f1	Rexo4	18.63
Pou5f1	Rfc1	7.85
Pou5f1	Rfesd	8.39
Pou5f1	Rfx3	15.39
Pou5f1	Rfx4	37.41
Pou5f1	Rfx4	52.27
Pou5f1	Rfx5	6.78
Pou5f1	Rhbdf2	12.7
Pou5f1	Rheb	6.71
Pou5f1	Rhov	13.43
Pou5f1	Rhpn2	6.71
Pou5f1	Ric8b	7.69
Pou5f1	Rif1	196.5
Pou5f1	Rin1	5.06
Pou5f1	Rin3	13.28
Pou5f1	Riok3	8.54
Pou5f1	Ripk4	14.92
Pou5f1	Ripk5	11.46
Pou5f1	Ripply1	28.34
Pou5f1	Rlbp1l2	29.54
Pou5f1	Rnase1	13.43
Pou5f1	Rnaseh1	8.7
Pou5f1	Rnaseh2a	9.16
Pou5f1	Rnaseh2b	13.65
Pou5f1	Rnaseh2c	9.51
Pou5f1	Rnasek	9.76
Pou5f1	Rnasen	10.74
Pou5f1	Rnaset2b	7.83
Pou5f1	Rnaset2b	9.2
Pou5f1	Rnd3	11.92
Pou5f1	Rnf12	19.07
Pou5f1	Rnf12	35.8
Pou5f1	Rnf125	37.62
Pou5f1	Rnf126	10.74
Pou5f1	Rnf13	12.21
Pou5f1	Rnf14	17.9
Pou5f1	Rnf144a	13.43
Pou5f1	Rnf20	11.08
Pou5f1	Rnf26	7.23
Pou5f1	Rnf41	10.83
Pou5f1	Rnf7	5.99
Pou5f1	Rock2	13.43
Pou5f1	Rpe	28.65
Pou5f1	Rpia	19.39
Pou5f1	Rpl18	12.47
Pou5f1	Rpl22	8.17
Pou5f1	Rpl22l1	46.9
Pou5f1	Rpl24	10.2
Pou5f1	Rpl27	9.11
Pou5f1	Rpl31	11.93
Pou5f1	Rpl3	6.15
Pou5f1	Rpl5	12.57
Pou5f1	Rpl7l1	8.95
Pou5f1	Rpl8	11.61
Pou5f1	Rpp14	13.43
Pou5f1	Rps19bp1	9.21
Pou5f1	Rps20	8.06
Pou5f1	Rps26	13.43
Pou5f1	Rps27a	9.56
Pou5f1	Rps29	8.95
Pou5f1	Rps3	7.37
Pou5f1	Rps6ka1	6.07
Pou5f1	Rps7	17
Pou5f1	Rqcd1	7.85
Pou5f1	Rragc	13.43
Pou5f1	Rras2	11.95
Pou5f1	Rras	8.95
Pou5f1	Rrm1	8.12
Pou5f1	Rrm2	7.36
Pou5f1	Rrp1	10.2
Pou5f1	Rsbn1	9.59
Pou5f1	Rsf1	13.43
Pou5f1	Rtel1	18.8
Pou5f1	Rundc3a	11.51
Pou5f1	Runx1	8.81
Pou5f1	Runx1t1	22.25
Pou5f1	Runx1t1	28.19
Pou5f1	Runx1t1	47.68
Pou5f1	Rusc2	8.06
Pou5f1	Saa3	17.61
Pou5f1	Sac3d1	12.08
Pou5f1	Sacs	22.38
Pou5f1	Sall1	14.51
Pou5f1	Sall4	7.67
Pou5f1	Samd12	13.9
Pou5f1	Saps1	9.4
Pou5f1	Sars	5.53
Pou5f1	Sash1	10.75
Pou5f1	Sass6	6.58
Pou5f1	Sbk1	13.43
Pou5f1	Scamp5	10.44
Pou5f1	Scd1	16.92
Pou5f1	Scd2	11.41
Pou5f1	Scgn	11.37
Pou5f1	Scn2b	17.9
Pou5f1	Scn3a	22.25
Pou5f1	Scnn1a	32
Pou5f1	Scrib	9.2
Pou5f1	Sdc1	12.22
Pou5f1	Sdcbp2	10.75
Pou5f1	Sdha	10.55
Pou5f1	Sdhb	7.31
Pou5f1	Sec13	11.93
Pou5f1	Sec22b	10.14
Pou5f1	Sec31b	17.26
Pou5f1	Seh1l	12.54
Pou5f1	Selm	13.7
Pou5f1	Sema4b	8.66
Pou5f1	Sema4g	13.98
Pou5f1	Sema6a	12.97
Pou5f1	Sephs2	11.75
Pou5f1	Sepp1	11.55
Pou5f1	Serbp1	15.87
Pou5f1	Serpina3h	38.36
Pou5f1	Serpinb1a	17.53
Pou5f1	Serpinb3d	15.89
Pou5f1	Serping1	8.39
Pou5f1	Sertad1	11.37
Pou5f1	Sertad3	11.19
Pou5f1	Set	52.67
Pou5f1	Setx	10.33
Pou5f1	Sf4	9.23
Pou5f1	Sfpi1	12.67
Pou5f1	Sfrp1	26.49
Pou5f1	Sfrp2	67.13
Pou5f1	Sfrs11	19.4
Pou5f1	Sfrs11	20.14
Pou5f1	Sfrs1	15.49
Pou5f1	Sfrs12ip1	13.22
Pou5f1	Sfrs15	8.95
Pou5f1	Sfrs5	10.51
Pou5f1	Sfrs7	6.71
Pou5f1	Sft2d2	13.43
Pou5f1	Sgcd	15.89
Pou5f1	Sgk3	15.34
Pou5f1	Sh2d4b	20.14
Pou5f1	Sh2d5	8.85
Pou5f1	Sh3glb1	12.21
Pou5f1	Shc1	6.27
Pou5f1	Shc4	14.66
Pou5f1	Shoc2	11.93
Pou5f1	Shroom2	9.59
Pou5f1	Shroom3	14.92
Pou5f1	Shroom3	45.31
Pou5f1	Shroom3	73.84
Pou5f1	Sil1	11.21
Pou5f1	Sirt7	13.43
Pou5f1	Six2	10.02
Pou5f1	Six4	14.92
Pou5f1	Skap2	25.46
Pou5f1	Skil	11.57
Pou5f1	Slain1	8.66
Pou5f1	Slc12a2	58.87
Pou5f1	Slc13a2	7.46
Pou5f1	Slc17a6	19.76
Pou5f1	Slc19a3	31.58
Pou5f1	Slc1a2	33.34
Pou5f1	Slc1a5	49.23
Pou5f1	Slc22a18	16.44
Pou5f1	Slc22a7	16.37
Pou5f1	Slc25a12	12.21
Pou5f1	Slc25a1	33.56
Pou5f1	Slc25a19	10.35
Pou5f1	Slc25a3	10.97
Pou5f1	Slc25a37	11.93
Pou5f1	Slc25a40	7.32
Pou5f1	Slc25a4	10.87
Pou5f1	Slc25a43	11.19
Pou5f1	Slc27a3	6.68
Pou5f1	Slc29a1	12.08
Pou5f1	Slc29a3	10.98
Pou5f1	Slc2a3	12.75
Pou5f1	Slc2a3	5.99
Pou5f1	Slc30a7	15.66
Pou5f1	Slc33a1	9.56
Pou5f1	Slc35b2	20.88
Pou5f1	Slc35d1	11.51
Pou5f1	Slc35f2	12.57
Pou5f1	Slc39a14	61.53
Pou5f1	Slc39a4	11.36
Pou5f1	Slc3a2	8.39
Pou5f1	Slc43a1	12.21
Pou5f1	Slc43a1	28.63
Pou5f1	Slc43a2	15.13
Pou5f1	Slc44a1	19.18
Pou5f1	Slc44a2	9.76
Pou5f1	Slc44a3	12.39
Pou5f1	Slc4a11	40.28
Pou5f1	Slc4a3	12.77
Pou5f1	Slc5a11	37.47
Pou5f1	Slc6a15	8.94
Pou5f1	Slc6a7	11.85
Pou5f1	Slc6a7	9.3
Pou5f1	Slc7a7	12.13
Pou5f1	Slco5a1	24.05
Pou5f1	Slco5a1	24.83
Pou5f1	Slit3	21.36
Pou5f1	Slu7	13.43
Pou5f1	Smad6	17.17
Pou5f1	Smad7	14.68
Pou5f1	Smad7	9.75
Pou5f1	Smap1	22.25
Pou5f1	Smarca2	11.75
Pou5f1	Smarca5	6.15
Pou5f1	Smarcad1	13.43
Pou5f1	Smarcal1	5.97
Pou5f1	Smc4	18.28
Pou5f1	Smg7	13.43
Pou5f1	Smpd3	9.21
Pou5f1	Smpd4	10.27
Pou5f1	Sms	39.01
Pou5f1	Smug1	15.41
Pou5f1	Smyd3	6.71
Pou5f1	Snag1	6.18
Pou5f1	Snai3	15.98
Pou5f1	Snap25	18.8
Pou5f1	Snapc1	10.07
Pou5f1	Snrpc	8.2
Pou5f1	Snrpd3	14.96
Pou5f1	Sntb2	12.85
Pou5f1	Snx10	7.03
Pou5f1	Snx12	11.09
Pou5f1	Snx13	41.32
Pou5f1	Snx14	7.13
Pou5f1	Snx15	7.23
Pou5f1	Snx16	13.43
Pou5f1	Soat1	17.45
Pou5f1	Socs1	9.76
Pou5f1	Socs2	8.26
Pou5f1	Socs3	12.31
Pou5f1	Sox12	12.49
Pou5f1	Sox2	25.17
Pou5f1	Spag9	42.96
Pou5f1	Spg20	11.85
Pou5f1	Spg3a	13.16
Pou5f1	Sphk2	9.26
Pou5f1	Spint1	12.08
Pou5f1	Spna1	47.68
Pou5f1	Spna2	15.66
Pou5f1	Spnb2	18.71
Pou5f1	Spns1	6.71
Pou5f1	Spr	15.87
Pou5f1	Spred2	13.89
Pou5f1	Spry2	22.38
Pou5f1	Spry4	9.89
Pou5f1	Spsb1	8.95
Pou5f1	Sptlc1	11.95
Pou5f1	Spty2d1	8.06
Pou5f1	Spz1	19.07
Pou5f1	Srd5a3	14.03
Pou5f1	Srm	8.26
Pou5f1	Srms	12.53
Pou5f1	Srp19	16.11
Pou5f1	Srp54a	6.71
Pou5f1	Srp68	20.14
Pou5f1	St18	12.57
Pou5f1	St3gal2	7.81
Pou5f1	St3gal4	20.14
Pou5f1	St5	7.08
Pou5f1	St6gal1	28.07
Pou5f1	St6galnac6	8.06
Pou5f1	St7	12.82
Pou5f1	Stag1	11.55
Pou5f1	Stag3	20.54
Pou5f1	Stat3	8.99
Pou5f1	Stat4	24.84
Pou5f1	Stau1	9.77
Pou5f1	Stk25	11.75
Pou5f1	Stk35	10.29
Pou5f1	Stk38	38.93
Pou5f1	Stk40	12.31
Pou5f1	Stmn2	11.61
Pou5f1	Stom	18.97
Pou5f1	Stoml2	19.18
Pou5f1	Stx2	14.71
Pou5f1	Stx3	13.7
Pou5f1	Stxbp3b	31.78
Pou5f1	Suds3	8.68
Pou5f1	Sulf1	26.85
Pou5f1	Sulf2	22.38
Pou5f1	Sumo2	13.43
Pou5f1	Supt3h	13.43
Pou5f1	Supt5h	8.95
Pou5f1	Surf6	8.19
Pou5f1	Suv420h2	7.08
Pou5f1	Suz12	5.59
Pou5f1	Svil	10.9
Pou5f1	Syn1	6.65
Pou5f1	Syncrip	10.18
Pou5f1	Syne1	13.43
Pou5f1	Syne2	6.86
Pou5f1	Syngr1	20.75
Pou5f1	Syngr4	26.01
Pou5f1	Syp	22.25
Pou5f1	Sypl2	18.22
Pou5f1	Syt10	19
Pou5f1	Syt14	10.75
Pou5f1	Syt4	9.77
Pou5f1	Sytl3	15.16
Pou5f1	T	17.14
Pou5f1	Tacr2	16.78
Pou5f1	Tacstd1	11.75
Pou5f1	Taf5	12.28
Pou5f1	Taf8	7.11
Pou5f1	Tagln2	17.9
Pou5f1	Tagln3	15.66
Pou5f1	Tbc1d15	8.2
Pou5f1	Tbc1d17	5.46
Pou5f1	Tbc1d2b	10.07
Pou5f1	Tbc1d7	12.31
Pou5f1	Tbc1d9	10.08
Pou5f1	Tbcd	8.39
Pou5f1	Tbl1xr1	11.51
Pou5f1	Tbp	12.31
Pou5f1	Tbrg1	17.4
Pou5f1	Tbx20	10.17
Pou5f1	Tbx3	9.38
Pou5f1	Tc2n	10.79
Pou5f1	Tcam1	10.07
Pou5f1	Tcea3	9.29
Pou5f1	Tceb3	15.35
Pou5f1	Tcerg1	10.74
Pou5f1	Tcf12	21.48
Pou5f1	Tcf3	16.77
Pou5f1	Tcfap4	13.84
Pou5f1	Tcfcp2l1	11.85
Pou5f1	Tcfe2a	12.87
Pou5f1	Tcl1	13.27
Pou5f1	Tcp11	9.29
Pou5f1	Tdgf1	15.49
Pou5f1	Tdh	10.33
Pou5f1	Tecta	13.43
Pou5f1	Tekt5	13.43
Pou5f1	Telo2	10.85
Pou5f1	Tera	12.24
Pou5f1	Terf1	28.53
Pou5f1	Tex19	20.14
Pou5f1	Tex2	10.2
Pou5f1	Tex264	18.14
Pou5f1	Tfdp1	23.87
Pou5f1	Tgfbr3	13.43
Pou5f1	Tgif2	6.36
Pou5f1	Tgm3	29.83
Pou5f1	Tgtp	20.14
Pou5f1	Thbs2	44.5
Pou5f1	Them2	8.54
Pou5f1	Them4	17.26
Pou5f1	Thra	59.86
Pou5f1	Tia1	12.21
Pou5f1	Ticam2	53.7
Pou5f1	Tigd3	16.11
Pou5f1	Timm17a	8.95
Pou5f1	Timm22	7.4
Pou5f1	Timp1	16.11
Pou5f1	Tinagl	9.76
Pou5f1	Tjp2	17.9
Pou5f1	Tjp2	7.67
Pou5f1	Tle3	12.21
Pou5f1	Tle4	21.39
Pou5f1	Tlr11	19.07
Pou5f1	Tlr3	14.92
Pou5f1	Tm7sf3	47.08
Pou5f1	Tmbim1	13.05
Pou5f1	Tmc5	15.1
Pou5f1	Tmco6	7.06
Pou5f1	Tmed1	5.87
Pou5f1	Tmed9	13.43
Pou5f1	Tmed9	8.63
Pou5f1	Tmem100	15.34
Pou5f1	Tmem106a	11.36
Pou5f1	Tmem106a	26.85
Pou5f1	Tmem119	10.44
Pou5f1	Tmem125	8.21
Pou5f1	Tmem131	11.28
Pou5f1	Tmem154	18.34
Pou5f1	Tmem169	16.11
Pou5f1	Tmem16d	41.32
Pou5f1	Tmem184b	9.48
Pou5f1	Tmem188	11.89
Pou5f1	Tmem201	7.6
Pou5f1	Tmem24	15.87
Pou5f1	Tmem39a	64.89
Pou5f1	Tmem39b	21.92
Pou5f1	Tmem41b	8.24
Pou5f1	Tmem49	7.91
Pou5f1	Tmem53	24.17
Pou5f1	Tmem55a	10.74
[truncated: 4,707 more rows]
