# Supplementary material for: An integrative method to decode regulatory logics in gene transcription
Source: Nat Commun. 2017 Oct 19;8:1044. doi: 10.1038/s41467-017-01193-0 (PMC5715098; doi:10.1038/s41467-017-01193-0)
Supplement: Supplementary file 6 — Supplementary Data 3 [file 41467_2017_1193_MOESM6_ESM.xlsx]

## Sheet: I-known target
Supplementary Data 3. Comparison of LogicTRN with COGRIM, APG, NCA, and PTHGRN in identifying target genes of mouse ESC TFs (Oct4/Pou5fl, Sox2, Nanog and Suz12).
Supplementary Data 3-I - Lists of known (validated) ChIP-seq binding target of mouse ESC TFs
TF	known target		TF	known target		TF	known target		TF	known target
Pou5f1	1110008F13Rik		Sox2	0610009O20Rik		Nanog	1190005I06Rik		Suz12	1700019D03Rik
Pou5f1	1110038F14Rik		Sox2	1700019D03Rik		Nanog	1600002K03Rik		Suz12	1810009A15Rik
Pou5f1	1810011O10Rik		Sox2	1810009A15Rik		Nanog	1810030O07Rik		Suz12	2810403A07Rik
Pou5f1	2410002F23Rik		Sox2	2410002F23Rik		Nanog	2310039H08Rik		Suz12	2810428I15Rik
Pou5f1	2410137M14Rik		Sox2	2810403A07Rik		Nanog	2810006K23Rik		Suz12	3110009E18Rik
Pou5f1	2810403A07Rik		Sox2	2810474O19Rik		Nanog	2810408A11Rik		Suz12	4933434E20Rik
Pou5f1	2810428I15Rik		Sox2	4930452B06Rik		Nanog	4921524J17Rik		Suz12	A130010J15Rik
Pou5f1	2810474O19Rik		Sox2	4933426M11Rik		Nanog	4933426M11Rik		Suz12	Abtb2
Pou5f1	3110009E18Rik		Sox2	5830418K08Rik		Nanog	5830418K08Rik		Suz12	Acot8
Pou5f1	4833439L19Rik		Sox2	6430531B16Rik		Nanog	9630033F20Rik		Suz12	Acot9
Pou5f1	4933426M11Rik		Sox2	A430005L14Rik		Nanog	Abcc4		Suz12	Acp6
Pou5f1	9530068E07Rik		Sox2	Abca5		Nanog	Abhd1		Suz12	Adam17
Pou5f1	9630033F20Rik		Sox2	Abcb9		Nanog	Acly		Suz12	Adam2
Pou5f1	9930012K11Rik		Sox2	Abcd4		Nanog	Acot1		Suz12	Adnp
Pou5f1	Aacs		Sox2	Abtb2		Nanog	Acot8		Suz12	Adprh
Pou5f1	Aasdh		Sox2	Acot1		Nanog	Acot9		Suz12	Agpat4
Pou5f1	Abcf2		Sox2	Acot10		Nanog	Actb		Suz12	Agpat6
Pou5f1	Abt1		Sox2	Acot9		Nanog	Actn4		Suz12	Alkbh8
Pou5f1	Acly		Sox2	Acp6		Nanog	Adipor2		Suz12	Alox12e
Pou5f1	Actg1		Sox2	Adnp		Nanog	Agbl5		Suz12	Amd1
Pou5f1	Adam15		Sox2	Adprh		Nanog	Agpat6		Suz12	Ano2
Pou5f1	Adam8		Sox2	Agpat4		Nanog	Agtrap		Suz12	Arhgef38
Pou5f1	Adck4		Sox2	Agtrap		Nanog	Akr1c13		Suz12	Arih1
Pou5f1	Adprh		Sox2	Ahcyl2		Nanog	Aldh3a2		Suz12	Arl4a
Pou5f1	Agbl5		Sox2	Ahr		Nanog	Amacr		Suz12	Arl6ip1
Pou5f1	Agtrap		Sox2	Aldh3a2		Nanog	Amotl2		Suz12	Arrdc2
Pou5f1	Aim2		Sox2	Alox12e		Nanog	Anapc16		Suz12	Asb3
Pou5f1	Ak1		Sox2	Alyref2		Nanog	Ankrd6		Suz12	Asun
Pou5f1	Aldh3a2		Sox2	Ankrd28		Nanog	Anxa2		Suz12	Asxl2
Pou5f1	Alg10b		Sox2	Ankrd6		Nanog	Aplp2		Suz12	Atf1
Pou5f1	Alyref2		Sox2	Anln		Nanog	Aqp11		Suz12	Atl2
Pou5f1	Ank3		Sox2	Ano2		Nanog	Arhgef3		Suz12	Atp11b
Pou5f1	Ankrd10		Sox2	Ap2m1		Nanog	Arid2		Suz12	Atp6v1d
Pou5f1	Ankrd6		Sox2	Apbb3		Nanog	Arl4a		Suz12	Atxn2l
Pou5f1	Ankzf1		Sox2	Apeh		Nanog	Arl6ip1		Suz12	Axin2
Pou5f1	Anxa9		Sox2	Aplp2		Nanog	Armc5		Suz12	B3galt5
Pou5f1	Ap4m1		Sox2	Arc		Nanog	Armcx1		Suz12	B4galt4
Pou5f1	Aplp1		Sox2	Arid2		Nanog	Asun		Suz12	Bai2
Pou5f1	Apoe		Sox2	Arih1		Nanog	Atf1		Suz12	Bccip
Pou5f1	Arap3		Sox2	Arl5a		Nanog	Athl1		Suz12	Bclaf1
Pou5f1	Arc		Sox2	Arl6ip1		Nanog	Atoh1		Suz12	Bglap
Pou5f1	Arhgef25		Sox2	Arrdc1		Nanog	Atox1		Suz12	Brd2
Pou5f1	Arid3a		Sox2	Arrdc2		Nanog	Atp1a1		Suz12	Bsdc1
Pou5f1	Arl6ip1		Sox2	Arrdc3		Nanog	Atp1b2		Suz12	Btbd10
Pou5f1	Armc5		Sox2	Arsa		Nanog	Atp6ap1		Suz12	Bzrap1
Pou5f1	Arnt		Sox2	Asna1		Nanog	Atp6v0c		Suz12	Cacybp
Pou5f1	Arpc3		Sox2	Aspscr1		Nanog	Aurkc		Suz12	Calcrl
Pou5f1	Arrdc2		Sox2	Asun		Nanog	Avpi1		Suz12	Calm1
Pou5f1	Arrdc3		Sox2	Ate1		Nanog	Axl		Suz12	Capza1
Pou5f1	Arsa		Sox2	Atp2c1		Nanog	B3gnt7		Suz12	Car4
Pou5f1	Asb8		Sox2	Atp5d		Nanog	Bcl3		Suz12	Card11
Pou5f1	Ascl2		Sox2	Atp5f1		Nanog	Blnk		Suz12	Casc1
Pou5f1	Ash2l		Sox2	Atp6v0c		Nanog	Brd2		Suz12	Catsper2
Pou5f1	Asic1		Sox2	Atp6v1c2		Nanog	Btg2		Suz12	Cbl
Pou5f1	Asns		Sox2	Atp6v1d		Nanog	C2cd2l		Suz12	Cbr3
Pou5f1	Asun		Sox2	Axin2		Nanog	Car14		Suz12	Cbx2
Pou5f1	Asxl1		Sox2	B2m		Nanog	Car2		Suz12	Ccdc40
Pou5f1	Asxl2		Sox2	Bad		Nanog	Car4		Suz12	Ccnd2
Pou5f1	Atf2		Sox2	Bai2		Nanog	Cbr3		Suz12	Ccnf
Pou5f1	Atn1		Sox2	Baz2b		Nanog	Cbx5		Suz12	Ccng1
Pou5f1	Atoh1		Sox2	Bcam		Nanog	Ccbl2		Suz12	Cdc37l1
Pou5f1	Atox1		Sox2	Bcar3		Nanog	Ccdc101		Suz12	Cdc42ep1
Pou5f1	Atp1a1		Sox2	Bcat1		Nanog	Ccdc102a		Suz12	Cdh3
Pou5f1	Atp1b1		Sox2	Bccip		Nanog	Ccng1		Suz12	Cdkn2a
Pou5f1	Atp1b2		Sox2	Bclaf1		Nanog	Cct8		Suz12	Ceacam9
Pou5f1	Atp2c1		Sox2	Bnc2		Nanog	Cd164		Suz12	Cep57
Pou5f1	Atp5d		Sox2	Brca2		Nanog	Cd24a		Suz12	Cfd
Pou5f1	Atp5g3		Sox2	Brd2		Nanog	Cd38		Suz12	Chchd10
Pou5f1	Atp6ap1		Sox2	Brwd1		Nanog	Cdc37l1		Suz12	Chrac1
Pou5f1	Avpi1		Sox2	Bsdc1		Nanog	Cdc5l		Suz12	Cltc
Pou5f1	Azin1		Sox2	Btbd10		Nanog	Cdca7l		Suz12	Cndp2
Pou5f1	Azin2		Sox2	Bzrap1		Nanog	Cdh1		Suz12	Cnot4
Pou5f1	B4galt3		Sox2	Bzw2		Nanog	Cdh3		Suz12	Cntfr
Pou5f1	Bad		Sox2	Camkv		Nanog	Cdk1		Suz12	Cobl
Pou5f1	Bahcc1		Sox2	Card11		Nanog	Cdk2		Suz12	Col4a1
Pou5f1	Bai1		Sox2	Carm1		Nanog	Cdx1		Suz12	Commd10
Pou5f1	Baiap2		Sox2	Cbr3		Nanog	Cdyl2		Suz12	Commd5
Pou5f1	Banp		Sox2	Ccdc40		Nanog	Cep70		Suz12	Comp
Pou5f1	Bcam		Sox2	Ccdc66		Nanog	Cfl1		Suz12	Cptp
Pou5f1	Bcat1		Sox2	Ccm2		Nanog	Chchd4		Suz12	Crmp1
Pou5f1	Bccip		Sox2	Ccng1		Nanog	Chka		Suz12	Cstb
Pou5f1	Bcl10		Sox2	Cct8		Nanog	Cidea		Suz12	Ctbp1
Pou5f1	Bcl3		Sox2	Cd109		Nanog	Cldn4		Suz12	Ctsl
Pou5f1	Bclaf1		Sox2	Cd63		Nanog	Clec2h		Suz12	Cul5
Pou5f1	Bcor		Sox2	Cdc37l1		Nanog	Clk1		Suz12	Dab2
Pou5f1	Blcap		Sox2	Cdc42ep1		Nanog	Clpb		Suz12	Dcaf8
Pou5f1	Bmf		Sox2	Cdc42ep4		Nanog	Cltb		Suz12	Dcpp3
Pou5f1	Brd2		Sox2	Cdca3		Nanog	Cltc		Suz12	Ddah2
Pou5f1	Brwd1		Sox2	Cdca5		Nanog	Cobl		Suz12	Ddit3
Pou5f1	Cacnb3		Sox2	Cdh3		Nanog	Coil		Suz12	Ddit4
Pou5f1	Cacybp		Sox2	Cdv3		Nanog	Col18a1		Suz12	Ddx24
Pou5f1	Calm1		Sox2	Ceacam9		Nanog	Copb2		Suz12	Depdc1b
Pou5f1	Calm2		Sox2	Celsr3		Nanog	Cops3		Suz12	Dhps
Pou5f1	Camk2d		Sox2	Cep57		Nanog	Cox20		Suz12	Dll1
Pou5f1	Camkv		Sox2	Cetn3		Nanog	Cox5a		Suz12	Dlx4
Pou5f1	Canx		Sox2	Cfd		Nanog	Cox6b1		Suz12	Dnajb2
Pou5f1	Cap1		Sox2	Cldn6		Nanog	Cpsf4l		Suz12	Dnm1
Pou5f1	Caprin1		Sox2	Clic1		Nanog	Cradd		Suz12	Dppa5a
Pou5f1	Cbll1		Sox2	Clock		Nanog	Crip2		Suz12	Drg1
Pou5f1	Cbr3		Sox2	Cmtm8		Nanog	Crym		Suz12	Dtwd2
Pou5f1	Cbx4		Sox2	Cndp2		Nanog	Csrnp1		Suz12	Dusp6
Pou5f1	Cbx7		Sox2	Cntfr		Nanog	Cstb		Suz12	Eapp
Pou5f1	Ccdc101		Sox2	Col11a1		Nanog	Cstf3		Suz12	Egr1
Pou5f1	Ccnd1		Sox2	Col18a1		Nanog	Ctgf		Suz12	Eif2a
Pou5f1	Ccnf		Sox2	Col7a1		Nanog	Cth		Suz12	Eif4a2
Pou5f1	Cd151		Sox2	Comp		Nanog	Ctsl		Suz12	Eif4g2
Pou5f1	Cd24a		Sox2	Coro2b		Nanog	Cul5		Suz12	Elf3
Pou5f1	Cd82		Sox2	Cox20		Nanog	Cyb5r1		Suz12	Emc8
Pou5f1	Cdc37l1		Sox2	Cox6b2		Nanog	Cyp2j9		Suz12	Eml4
Pou5f1	Cdc42		Sox2	Cpsf4l		Nanog	Dcaf11		Suz12	Enoph1
Pou5f1	Cdc42ep2		Sox2	Crip2		Nanog	Dcp1a		Suz12	Ensa
Pou5f1	Cdc42ep3		Sox2	Cryga		Nanog	Dcstamp		Suz12	Erf
Pou5f1	Cdc42ep4		Sox2	Csnk1g2		Nanog	Ddit3		Suz12	Evi5l
Pou5f1	Cdc5l		Sox2	Cstb		Nanog	Ddit4		Suz12	Exoc3l
Pou5f1	Cdca7		Sox2	Ctdnep1		Nanog	Dennd1c		Suz12	Exoc3l4
Pou5f1	Cdhr2		Sox2	Ctnnb1		Nanog	Dennd2c		Suz12	Ezh2
Pou5f1	Cdk9		Sox2	Ctsl		Nanog	Dido1		Suz12	F2rl1
Pou5f1	Cdkn1a		Sox2	Cuedc1		Nanog	Diexf		Suz12	Fabp5
Pou5f1	Cdkn2a		Sox2	Cul5		Nanog	Dmrt2		Suz12	Fah
Pou5f1	Cdx1		Sox2	Cx3cl1		Nanog	Dmtn		Suz12	Fam13c
Pou5f1	Cdx2		Sox2	D230025D16Rik		Nanog	Dnah8		Suz12	Fam219a
Pou5f1	Cdyl2		Sox2	Dcaf13		Nanog	Dnajb6		Suz12	Fam46b
Pou5f1	Cebpa		Sox2	Dcpp3		Nanog	Dnajc22		Suz12	Fam72a
Pou5f1	Cebpd		Sox2	Ddah2		Nanog	Dnph1		Suz12	Fam83d
Pou5f1	Cep55		Sox2	Ddit4		Nanog	Dppa2		Suz12	Fbxl6
Pou5f1	Cep70		Sox2	Ddx11		Nanog	Dppa3		Suz12	Fbxo30
Pou5f1	Chchd10		Sox2	Ddx24		Nanog	Dppa4		Suz12	Fgf18
Pou5f1	Chchd5		Sox2	Degs1		Nanog	Dppa5a		Suz12	Fhod3
Pou5f1	Chpf		Sox2	Depdc1b		Nanog	Dtwd2		Suz12	Fign
Pou5f1	Cic		Sox2	Dhx8		Nanog	Dusp6		Suz12	Fkbp1a
Pou5f1	Cirbp		Sox2	Dlgap5		Nanog	Dync1h1		Suz12	Foxa2
Pou5f1	Clcn4-2		Sox2	Dlk1		Nanog	E2f3		Suz12	Foxd3
Pou5f1	Cldn3		Sox2	Dlx4		Nanog	Eapp		Suz12	Foxf2
Pou5f1	Cldn4		Sox2	Dmrt2		Nanog	Ebi3		Suz12	Frat1
Pou5f1	Cldn6		Sox2	Dnaja1		Nanog	Edn1		Suz12	Frat2
Pou5f1	Cldn7		Sox2	Dnajb2		Nanog	Efnb2		Suz12	Fth1
Pou5f1	Clptm1l		Sox2	Dnajb4		Nanog	Egr1		Suz12	Ftl1
Pou5f1	Cmtm8		Sox2	Dusp1		Nanog	Eif2a		Suz12	Fus
Pou5f1	Cobl		Sox2	Dusp6		Nanog	Eif2s2		Suz12	G2e3
Pou5f1	Col18a1		Sox2	Dusp9		Nanog	Eif4a2		Suz12	Gabarap
Pou5f1	Cox4i1		Sox2	E130012A19Rik		Nanog	Eif4g2		Suz12	Gadd45a
Pou5f1	Cox6b2		Sox2	Eef1a1		Nanog	Elf3		Suz12	Gadd45g
Pou5f1	Cox7a1		Sox2	Efcab2		Nanog	Elk3		Suz12	Galnt5
Pou5f1	Cpsf4l		Sox2	Eif2a		Nanog	Elovl6		Suz12	Gbx2
Pou5f1	Cpt1a		Sox2	Eif4a1		Nanog	Emc8		Suz12	Gfpt1
Pou5f1	Crb3		Sox2	Eif4g1		Nanog	En1		Suz12	Gfpt2
Pou5f1	Creb3		Sox2	Elp5		Nanog	Enc1		Suz12	Gipc2
Pou5f1	Crlf1		Sox2	Emc8		Nanog	Eny2		Suz12	Glis1
Pou5f1	Csnk1g1		Sox2	Enoph1		Nanog	Epc1		Suz12	Glod5
Pou5f1	Csrnp1		Sox2	Epb4.1l1		Nanog	Eras		Suz12	Grcc10
Pou5f1	Cstb		Sox2	Epcam		Nanog	Erf		Suz12	Gstt2
Pou5f1	Ctdnep1		Sox2	Epn3		Nanog	Etv1		Suz12	Gsx1
Pou5f1	Ctnna1		Sox2	Epor		Nanog	Etv2		Suz12	Gtf3c6
Pou5f1	Ctsl		Sox2	Errfi1		Nanog	Etv3		Suz12	Gypc
Pou5f1	Cuedc1		Sox2	Etv1		Nanog	Etv4		Suz12	Hagh
Pou5f1	Cxx1a		Sox2	Etv5		Nanog	F2rl1		Suz12	Hap1
Pou5f1	Dap3		Sox2	Evi5l		Nanog	Fam168b		Suz12	Hbegf
Pou5f1	Dapp1		Sox2	Exoc3l		Nanog	Fam64a		Suz12	Hells
Pou5f1	Dbn1		Sox2	Exoc3l4		Nanog	Fam72a		Suz12	Hirip3
Pou5f1	Dbp		Sox2	Exosc4		Nanog	Fam83d		Suz12	Hist1h1a
Pou5f1	Ddit4		Sox2	Ezh2		Nanog	Fbxl15		Suz12	Hist1h1c
Pou5f1	Ddx11		Sox2	F2r		Nanog	Fbxo15		Suz12	Hist1h1d
Pou5f1	Ddx20		Sox2	F2rl1		Nanog	Fbxo27		Suz12	Hist1h1e
Pou5f1	Ddx5		Sox2	Fabp3		Nanog	Fbxo32		Suz12	Hist1h2ab
Pou5f1	Dedd2		Sox2	Fads2		Nanog	Fbxo36		Suz12	Hist1h2ag
Pou5f1	Dennd2c		Sox2	Fah		Nanog	Fbxo38		Suz12	Hist1h2bc
Pou5f1	Dhrs3		Sox2	Fam222a		Nanog	Fcgr2b		Suz12	Hist1h2bl
Pou5f1	Diablo		Sox2	Fam46b		Nanog	Fgf4		Suz12	Hist1h2bn
Pou5f1	Dll1		Sox2	Fam72a		Nanog	Fgf5		Suz12	Hist1h3a
Pou5f1	Dll3		Sox2	Fam83g		Nanog	Fgfbp1		Suz12	Hist1h3b
Pou5f1	Dmtn		Sox2	Fancl		Nanog	Fgfr2		Suz12	Hist1h3c
Pou5f1	Dnaja2		Sox2	Farp1		Nanog	Fignl1		Suz12	Hist1h3g
Pou5f1	Dnajb9		Sox2	Fbxl6		Nanog	Fkbp5		Suz12	Hist1h4a
Pou5f1	Dnajc18		Sox2	Fbxo15		Nanog	Flt1		Suz12	Hist1h4b
Pou5f1	Dnase2a		Sox2	Fbxo18		Nanog	Foxf2		Suz12	Hist1h4h
Pou5f1	Dnd1		Sox2	Fdft1		Nanog	Fth1		Suz12	Hist2h2bb
Pou5f1	Dnmt3a		Sox2	Fgf10		Nanog	Ftl1		Suz12	Hist2h4
Pou5f1	Dnmt3b		Sox2	Fgf4		Nanog	Fus		Suz12	Hist3h2ba
Pou5f1	Doc2a		Sox2	Fgfr1op2		Nanog	Fxyd6		Suz12	Hmga1
Pou5f1	Dok2		Sox2	Fis1		Nanog	Fzd2		Suz12	Hmgn1
Pou5f1	Dolpp1		Sox2	Fkbp7		Nanog	Fzd5		Suz12	Hnrnpab
Pou5f1	Dph1		Sox2	Flt1		Nanog	Fzd8		Suz12	Hnrnpdl
Pou5f1	Dppa5a		Sox2	Fn1		Nanog	Gadd45a		Suz12	Hnrnph1
Pou5f1	Dpysl3		Sox2	Fn3k		Nanog	Gadd45g		Suz12	Hoxc6
Pou5f1	Drg1		Sox2	Fos		Nanog	Gcsh		Suz12	Hs3st3b1
Pou5f1	Dus1l		Sox2	Foxa2		Nanog	Gfpt2		Suz12	Hsd17b14
Pou5f1	Dus3l		Sox2	Foxf2		Nanog	Gid8		Suz12	Hsp90ab1
Pou5f1	Dusp6		Sox2	Foxj2		Nanog	Gja1		Suz12	Hspa1a
Pou5f1	E130012A19Rik		Sox2	Frat1		Nanog	Gjb3		Suz12	Hspa1l
Pou5f1	E2f1		Sox2	Frat2		Nanog	Gli1		Suz12	Hspa5
Pou5f1	E2f3		Sox2	Fryl		Nanog	Glod5		Suz12	Hspa9
Pou5f1	Eapp		Sox2	Fubp1		Nanog	Gm561		Suz12	Hspb8
Pou5f1	Ebi3		Sox2	Fuk		Nanog	Gpc4		Suz12	Htr3a
Pou5f1	Eed		Sox2	G2e3		Nanog	Gpx4		Suz12	Ier2
Pou5f1	Eef2k		Sox2	Gaa		Nanog	Grcc10		Suz12	Ier3
Pou5f1	Efnb1		Sox2	Gabarap		Nanog	Grhl2		Suz12	Immp2l
Pou5f1	Efnb2		Sox2	Gabpb2		Nanog	Grk5		Suz12	Imp4
Pou5f1	Efnb3		Sox2	Gabrb3		Nanog	Gsdmd		Suz12	Impa2
Pou5f1	Ehd4		Sox2	Gadd45a		Nanog	Gsta3		Suz12	Insig1
Pou5f1	Eif2b4		Sox2	Gadd45b		Nanog	Gsta4		Suz12	Insm1
Pou5f1	Eif2b5		Sox2	Gadd45g		Nanog	Gsx1		Suz12	Ints6
Pou5f1	Eif2s2		Sox2	Gadd45gip1		Nanog	Gtsf1l		Suz12	Ireb2
Pou5f1	Eif4a1		Sox2	Galnt5		Nanog	H2afj		Suz12	Irf9
Pou5f1	Eif4a2		Sox2	Gar1		Nanog	H2afx		Suz12	Isl1
Pou5f1	Eif4g2		Sox2	Gas2l3		Nanog	H2-DMa		Suz12	Kctd13
Pou5f1	Elf3		Sox2	Gbx2		Nanog	Hck		Suz12	Kdm2b
Pou5f1	Elovl6		Sox2	Gcnt2		Nanog	Hdac1		Suz12	Keap1
Pou5f1	Enc1		Sox2	Gcsh		Nanog	Hexim1		Suz12	Klf16
Pou5f1	Ensa		Sox2	Gfpt2		Nanog	Hibadh		Suz12	Klf2
Pou5f1	Epb4.1l4a		Sox2	Ggnbp2		Nanog	Hic1		Suz12	Klf6
Pou5f1	Epcam		Sox2	Gli1		Nanog	Hira		Suz12	Klhl21
Pou5f1	Epha2		Sox2	Glis1		Nanog	Hirip3		Suz12	Klra22
Pou5f1	Ephb4		Sox2	Gls2		Nanog	Hist1h1a		Suz12	Kptn
Pou5f1	Erc1		Sox2	Gm10052		Nanog	Hist1h1b		Suz12	Krt42
Pou5f1	Erp29		Sox2	Gngt2		Nanog	Hist1h1c		Suz12	L2hgdh
Pou5f1	Errfi1		Sox2	Gpalpp1		Nanog	Hist1h1d		Suz12	Laptm4a
Pou5f1	Etv1		Sox2	Gpr19		Nanog	Hist1h1e		Suz12	Ldhal6b
Pou5f1	Etv2		Sox2	Grcc10		Nanog	Hist1h2ab		Suz12	Lefty1
Pou5f1	Etv4		Sox2	Grhl2		Nanog	Hist1h2ac		Suz12	Lfng
Pou5f1	Etv5		Sox2	Gsta4		Nanog	Hist1h2af		Suz12	Lin28a
Pou5f1	Evi5l		Sox2	Gtf2h2		Nanog	Hist1h2ag		Suz12	Lingo1
Pou5f1	Exoc3l		Sox2	H1f0		Nanog	Hist1h2an		Suz12	Lpcat3
Pou5f1	Ezr		Sox2	H2-DMa		Nanog	Hist1h2bb		Suz12	Lpin1
Pou5f1	F2rl1		Sox2	Hap1		Nanog	Hist1h2bc		Suz12	Lrrc2
Pou5f1	Fabp3		Sox2	Hck		Nanog	Hist1h2bk		Suz12	Lrrc20
Pou5f1	Fah		Sox2	Hdac3		Nanog	Hist1h2bn		Suz12	Lrrc40
Pou5f1	Fam132b		Sox2	Hells		Nanog	Hist1h3a		Suz12	Lrsam1
Pou5f1	Fam168b		Sox2	Hepacam		Nanog	Hist1h3b		Suz12	Luc7l2
Pou5f1	Fam222a		Sox2	Hexdc		Nanog	Hist1h3c		Suz12	Luzp1
Pou5f1	Fam3c		Sox2	Hhex		Nanog	Hist1h3d		Suz12	Mak16
Pou5f1	Fam78a		Sox2	Hic2		Nanog	Hist1h3e		Suz12	Map7d1
Pou5f1	Fam83g		Sox2	Hirip3		Nanog	Hist1h3g		Suz12	Mapk1
Pou5f1	Farp1		Sox2	Hist1h1a		Nanog	Hist1h3h		Suz12	Mapk11
Pou5f1	Fbrsl1		Sox2	Hist1h1b		Nanog	Hist1h3i		Suz12	Mapk14
Pou5f1	Fbxl20		Sox2	Hist1h1c		Nanog	Hist1h4a		Suz12	Marcksl1
Pou5f1	Fbxl6		Sox2	Hist1h1d		Nanog	Hist1h4b		Suz12	Mc2r
Pou5f1	Fbxl8		Sox2	Hist1h2ab		Nanog	Hist1h4c		Suz12	Med1
Pou5f1	Fbxo15		Sox2	Hist1h2af		Nanog	Hist1h4d		Suz12	Mfng
Pou5f1	Fbxw10		Sox2	Hist1h2bk		Nanog	Hist2h2aa1		Suz12	Mgat4b
Pou5f1	Fgf17		Sox2	Hist1h2bn		Nanog	Hist2h2be		Suz12	Mkrn1
Pou5f1	Fgf18		Sox2	Hist1h3a		Nanog	Hist2h4		Suz12	Mllt6
Pou5f1	Fgf4		Sox2	Hist1h3b		Nanog	Hist3h2ba		Suz12	Mmp3
Pou5f1	Fgfr1		Sox2	Hist1h3c		Nanog	Hmga1		Suz12	Mmp7
Pou5f1	Fkbp4		Sox2	Hist1h3e		Nanog	Hmmr		Suz12	Mpc1
Pou5f1	Fkbp5		Sox2	Hist1h3h		Nanog	Hnrnpa2b1		Suz12	Mrpl36
Pou5f1	Fn1		Sox2	Hist1h3i		Nanog	Hnrnpdl		Suz12	Mrpl51
Pou5f1	Folr1		Sox2	Hist1h4a		Nanog	Hnrnph1		Suz12	Mrps26
Pou5f1	Foxa2		Sox2	Hist1h4b		Nanog	Hnrnpl		Suz12	Mrps6
Pou5f1	Foxd3		Sox2	Hist1h4d		Nanog	Hoxb1		Suz12	Ms4a13
Pou5f1	Foxh1		Sox2	Hist1h4h		Nanog	Hps5		Suz12	Msh2
Pou5f1	Frat2		Sox2	Hist2h2bb		Nanog	Hs2st1		Suz12	Msh6
Pou5f1	Fstl3		Sox2	Hist2h4		Nanog	Hs3st3b1		Suz12	Msi2
Pou5f1	Fth1		Sox2	Hist3h2ba		Nanog	Hs6st2		Suz12	Mtf2
Pou5f1	Ftl1		Sox2	Hlf		Nanog	Hsd17b11		Suz12	Muc1
Pou5f1	Fus		Sox2	Hmga1		Nanog	Hsp90ab1		Suz12	Myc
Pou5f1	Fxyd6		Sox2	Hmgb1		Nanog	Hspa8		Suz12	Mycl
Pou5f1	Fzd2		Sox2	Hmgn1		Nanog	Icam1		Suz12	Myh7
Pou5f1	Fzd5		Sox2	Hnrnpdl		Nanog	Id1		Suz12	Mylpf
Pou5f1	Gabarapl2		Sox2	Hnrnph3		Nanog	Id2		Suz12	Naa50
Pou5f1	Gadd45a		Sox2	Hnrnpu		Nanog	Id3		Suz12	Nabp1
Pou5f1	Gadd45b		Sox2	Hoxb1		Nanog	Ier2		Suz12	Ndufc1
Pou5f1	Gadd45g		Sox2	Hoxc13		Nanog	Ifitm1		Suz12	Negr1
Pou5f1	Gadd45gip1		Sox2	Hrh3		Nanog	Ifitm2		Suz12	Neo1
Pou5f1	Gbx2		Sox2	Hsd17b11		Nanog	Ifrd1		Suz12	Nfyb
Pou5f1	Gemin6		Sox2	Hsd17b14		Nanog	Impa2		Suz12	Nid2
Pou5f1	Gemin7		Sox2	Hsp90ab1		Nanog	Inadl		Suz12	Nkd2
Pou5f1	Gfpt1		Sox2	Hspa1a		Nanog	Ing1		Suz12	Nop56
Pou5f1	Gfpt2		Sox2	Hspa1l		Nanog	Inhbb		Suz12	Nox4
Pou5f1	Gins4		Sox2	Hspa8		Nanog	Insig1		Suz12	Npm1
Pou5f1	Gli1		Sox2	Hspa9		Nanog	Ints6		Suz12	Nr2c2
Pou5f1	Glipr2		Sox2	Htt		Nanog	Ipmk		Suz12	Nr2f1
Pou5f1	Glrx		Sox2	Id1		Nanog	Isoc2b		Suz12	Nr2f2
Pou5f1	Glul		Sox2	Id3		Nanog	Itga9		Suz12	Nufip2
Pou5f1	Gm10052		Sox2	Ier2		Nanog	Itgb7		Suz12	Nupr1l
Pou5f1	Gm5796		Sox2	Igf1		Nanog	Itpkc		Suz12	Oas2
Pou5f1	Gmppb		Sox2	Igfbp2		Nanog	Jak1		Suz12	Oaz1
Pou5f1	Gnb1l		Sox2	Il11ra1		Nanog	Jak3		Suz12	Olfr617
Pou5f1	Gnb2l1		Sox2	Ing1		Nanog	Jakmip1		Suz12	Olfr677
Pou5f1	Gng12		Sox2	Ing4		Nanog	Jam2		Suz12	Osbpl3
Pou5f1	Gng3		Sox2	Inhbb		Nanog	Jarid2		Suz12	Oser1
Pou5f1	Gnl3		Sox2	Insig1		Nanog	Jun		Suz12	Otx2
Pou5f1	Gpalpp1		Sox2	Ints6		Nanog	Jund		Suz12	Pabpc2
Pou5f1	Gpc6		Sox2	Irf9		Nanog	Kank3		Suz12	Pbld2
Pou5f1	Gpd1		Sox2	Isl1		Nanog	Kat7		Suz12	Pcdhb19
Pou5f1	Gpx4		Sox2	Jag1		Nanog	Kbtbd8		Suz12	Pdgfa
Pou5f1	Grcc10		Sox2	Jam2		Nanog	Khdc3		Suz12	Pdgfc
Pou5f1	Grk6		Sox2	Junb		Nanog	Kit		Suz12	Pdk3
Pou5f1	Gsta4		Sox2	Kat2b		Nanog	Klf16		Suz12	Pdlim7
Pou5f1	Gtf2a1		Sox2	Kcnc1		Nanog	Klf4		Suz12	Pfkfb2
Pou5f1	Gtf3c6		Sox2	Kcnj9		Nanog	Klf6		Suz12	Pfkfb4
Pou5f1	Gtsf1l		Sox2	Kctd13		Nanog	Klf7		Suz12	Phf21a
Pou5f1	H2afj		Sox2	Kdm2b		Nanog	Klk1b26		Suz12	Phlda2
Pou5f1	H2afx		Sox2	Keap1		Nanog	L2hgdh		Suz12	Pid1
Pou5f1	H2afz		Sox2	Kit		Nanog	Lactb2		Suz12	Pink1
Pou5f1	H2-DMa		Sox2	Klf2		Nanog	Laptm4a		Suz12	Pipox
Pou5f1	H3f3a		Sox2	Klf6		Nanog	Ldhb		Suz12	Pla2g1b
Pou5f1	Hap1		Sox2	Klf7		Nanog	Lman2		Suz12	Plek2
Pou5f1	Haus1		Sox2	Klhl21		Nanog	Lman2l		Suz12	Plk2
Pou5f1	Hbegf		Sox2	Krr1		Nanog	Lmo4		Suz12	Plk3
Pou5f1	Hcn2		Sox2	Lamb2		Nanog	Lpar4		Suz12	Pmpca
Pou5f1	Hells		Sox2	Lap3		Nanog	Lpar6		Suz12	Podxl
Pou5f1	Hes1		Sox2	Ldb1		Nanog	Lrch4		Suz12	Pomgnt1
Pou5f1	Hes6		Sox2	Lefty1		Nanog	Lrrc2		Suz12	Pou3f1
Pou5f1	Hexim1		Sox2	Limch1		Nanog	Lrrc28		Suz12	Pou5f1
Pou5f1	Hic1		Sox2	Lin28a		Nanog	Lrrc34		Suz12	Ppbp
Pou5f1	Hic2		Sox2	Lingo1		Nanog	Lrrc41		Suz12	Ppp1r16a
Pou5f1	Hirip3		Sox2	Lpin1		Nanog	Lrrc8a		Suz12	Ppp1r1a
Pou5f1	Hist1h1a		Sox2	Lrp1		Nanog	Lrsam1		Suz12	Ppp2r5a
Pou5f1	Hist1h1b		Sox2	Lrrc2		Nanog	Luzp1		Suz12	Ppp3cb
Pou5f1	Hist1h1c		Sox2	Lrrc20		Nanog	Madcam1		Suz12	Prdx1
Pou5f1	Hist1h1e		Sox2	Lrsam1		Nanog	Mak16		Suz12	Prmt8
Pou5f1	Hist1h2ab		Sox2	Lsg1		Nanog	Map1s		Suz12	Prph
Pou5f1	Hist1h2ae		Sox2	Ltb		Nanog	Mapk1		Suz12	Prr5l
Pou5f1	Hist1h2af		Sox2	Ly6g6e		Nanog	Marcksl1		Suz12	Psmd5
Pou5f1	Hist1h2ag		Sox2	Ly75		Nanog	Mast2		Suz12	Ptma
Pou5f1	Hist1h2bb		Sox2	Lypla1		Nanog	Mbd3		Suz12	Ptpn6
Pou5f1	Hist1h2bc		Sox2	Madd		Nanog	Mcf2		Suz12	Ptprr
Pou5f1	Hist1h2be		Sox2	Map2k2		Nanog	Mcl1		Suz12	Pus10
Pou5f1	Hist1h2bk		Sox2	Map4k1		Nanog	Mcm3		Suz12	Rab20
Pou5f1	Hist1h2bl		Sox2	Mapk11		Nanog	Mcts1		Suz12	Rap2b
Pou5f1	Hist1h3a		Sox2	Mapk12		Nanog	Med20		Suz12	Rasgrp2
Pou5f1	Hist1h3b		Sox2	Marcks		Nanog	Med21		Suz12	Rasip1
Pou5f1	Hist1h3c		Sox2	Marcksl1		Nanog	Metap2		Suz12	Rbm8a
Pou5f1	Hist1h3d		Sox2	Mat2b		Nanog	Mettl20		Suz12	Rcor2
Pou5f1	Hist1h3e		Sox2	Matn4		Nanog	Mfsd11		Suz12	Rdm1
Pou5f1	Hist1h3f		Sox2	Mb21d1		Nanog	Mgme1		Suz12	Rell1
Pou5f1	Hist1h3g		Sox2	Mbnl3		Nanog	Mical1		Suz12	Rfx7
Pou5f1	Hist1h3h		Sox2	Mcl1		Nanog	Mif		Suz12	Rhod
Pou5f1	Hist1h3i		Sox2	Med21		Nanog	Mif4gd		Suz12	Rhof
Pou5f1	Hist1h4a		Sox2	Med22		Nanog	Mlh1		Suz12	Rnu11
Pou5f1	Hist1h4b		Sox2	Meis1		Nanog	Mllt6		Suz12	Rpl17
Pou5f1	Hist1h4c		Sox2	Mesdc1		Nanog	Mmachc		Suz12	Rpl29
Pou5f1	Hist1h4d		Sox2	Metap2		Nanog	Mme		Suz12	Rpl3
Pou5f1	Hist1h4h		Sox2	Mfng		Nanog	Moap1		Suz12	Rpl41
Pou5f1	Hist2h2bb		Sox2	Mfsd11		Nanog	Mobp		Suz12	Rpl9
Pou5f1	Hist2h4		Sox2	Mgme1		Nanog	Mov10		Suz12	Rps17
Pou5f1	Hk2		Sox2	Mical2		Nanog	Mpc1		Suz12	Rps2
Pou5f1	Hlf		Sox2	Mif4gd		Nanog	Mreg		Suz12	Rqcd1
Pou5f1	Hmg20b		Sox2	Mkrn1		Nanog	Mrfap1		Suz12	Rrm2
Pou5f1	Hmga1		Sox2	Mlh1		Nanog	Mrpl16		Suz12	Rtkn
Pou5f1	Hnrnpa2b1		Sox2	Mmp11		Nanog	Mrpl4		Suz12	Rtn1
Pou5f1	Hnrnpab		Sox2	Mmp9		Nanog	Mrpl40		Suz12	S1pr5
Pou5f1	Hnrnph1		Sox2	Moap1		Nanog	Mrpl47		Suz12	Sash1
Pou5f1	Hnrnpl		Sox2	Mobp		Nanog	Mrps6		Suz12	Scd2
Pou5f1	Hnrnpu		Sox2	Mpc1		Nanog	Mt1		Suz12	Sde2
Pou5f1	Hook2		Sox2	Mpzl1		Nanog	Mt2		Suz12	Seh1l
Pou5f1	Hoxb1		Sox2	Mrpl51		Nanog	Mup5		Suz12	Serinc5
Pou5f1	Hoxb7		Sox2	Msh6		Nanog	Myc		Suz12	Sertad1
Pou5f1	Hoxc10		Sox2	Mtf2		Nanog	Mycn		Suz12	Sf3b4
Pou5f1	Hoxc11		Sox2	Mtg2		Nanog	Myo1g		Suz12	Sgsh
Pou5f1	Hoxd13		Sox2	Mybl2		Nanog	Myom2		Suz12	She
Pou5f1	Hs3st3b1		Sox2	Myc		Nanog	N4bp3		Suz12	Shroom3
Pou5f1	Hsd17b14		Sox2	Mycl		Nanog	Naa50		Suz12	Skor1
Pou5f1	Hsdl1		Sox2	Mycn		Nanog	Nabp1		Suz12	Slbp
Pou5f1	Hsp90aa1		Sox2	Myh6		Nanog	Nadk		Suz12	Slc11a1
Pou5f1	Hsp90ab1		Sox2	Myh7		Nanog	Nanog		Suz12	Slc16a9
Pou5f1	Hsp90b1		Sox2	Naa50		Nanog	Nanp		Suz12	Slc17a6
Pou5f1	Hspa8		Sox2	Nbr1		Nanog	Nde1		Suz12	Slc1a4
Pou5f1	Hspb1		Sox2	Nde1		Nanog	Ndst2		Suz12	Slc1a5
Pou5f1	Htr1b		Sox2	Ndufa13		Nanog	Ndufb4		Suz12	Slc25a4
Pou5f1	Hvcn1		Sox2	Ndufa5		Nanog	Ndufb5		Suz12	Slc27a2
Pou5f1	Icam1		Sox2	Ndufaf5		Nanog	Neurog1		Suz12	Slc38a2
Pou5f1	Id2		Sox2	Ndufc1		Nanog	Nfyb		Suz12	Slc41a1
Pou5f1	Id3		Sox2	Negr1		Nanog	Nifk		Suz12	Slc48a1
Pou5f1	Idh1		Sox2	Nes		Nanog	Nop56		Suz12	Smg7
Pou5f1	Idua		Sox2	Neurod1		Nanog	Notch4		Suz12	Smpdl3b
Pou5f1	Ier2		Sox2	Nfyb		Nanog	Nptn		Suz12	Snap47
Pou5f1	Ier5l		Sox2	Nicn1		Nanog	Nr0b1		Suz12	Snora70
Pou5f1	Ifi30		Sox2	Nid2		Nanog	Nsmaf		Suz12	Snrnp200
Pou5f1	Ifitm1		Sox2	Nip7		Nanog	Nudt1		Suz12	Snx24
Pou5f1	Ifitm3		Sox2	Nolc1		Nanog	Nudt13		Suz12	Snx30
Pou5f1	Ifrd1		Sox2	Nop58		Nanog	Nudt18		Suz12	Snx8
Pou5f1	Ift140		Sox2	Notch4		Nanog	Nupl1		Suz12	Sod2
Pou5f1	Igdcc3		Sox2	Nr0b1		Nanog	Oas2		Suz12	Son
Pou5f1	Igf1		Sox2	Nrarp		Nanog	Ogt		Suz12	Sox17
Pou5f1	Igf2bp2		Sox2	Nudt1		Nanog	Olfr1346		Suz12	Spaca1
Pou5f1	Igf2bp3		Sox2	Nufip1		Nanog	Olfr516		Suz12	Spsb1
Pou5f1	Ing1		Sox2	Nufip2		Nanog	Ooep		Suz12	Srms
Pou5f1	Ing2		Sox2	Nupl1		Nanog	Osmr		Suz12	Srsf2
Pou5f1	Inhbb		Sox2	Oas2		Nanog	Otx2		Suz12	Srsf3
Pou5f1	Ino80		Sox2	Oaz1		Nanog	Pabpc1		Suz12	Srsf5
Pou5f1	Ino80e		Sox2	Ogt		Nanog	Paf1		Suz12	Srsf7
Pou5f1	Insig1		Sox2	Olfml1		Nanog	Paip2b		Suz12	Ssr2
Pou5f1	Insm1		Sox2	Olfml3		Nanog	Pald1		Suz12	Stbd1
Pou5f1	Ints6		Sox2	Olfr985		Nanog	Pam		Suz12	Stk16
Pou5f1	Ipmk		Sox2	Olig3		Nanog	Patl1		Suz12	Stmn1
Pou5f1	Iqgap1		Sox2	Onecut3		Nanog	Paxip1		Suz12	Sulf1
Pou5f1	Irak1bp1		Sox2	Orai1		Nanog	Pcolce2		Suz12	Suz12
Pou5f1	Irf9		Sox2	Os9		Nanog	Pcyt1b		Suz12	Taf12
Pou5f1	Irgq		Sox2	Oser1		Nanog	Pdcd7		Suz12	Tbc1d2b
Pou5f1	Irx5		Sox2	Otx2		Nanog	Pdgfc		Suz12	Tbx3
Pou5f1	Itgb7		Sox2	Pacs1		Nanog	Pdk1		Suz12	Tdh
Pou5f1	Itpka		Sox2	Pacsin1		Nanog	Pdlim1		Suz12	Tgfbi
Pou5f1	Jag1		Sox2	Padi4		Nanog	Pdlim7		Suz12	Tgfbrap1
Pou5f1	Jak3		Sox2	Pafah1b1		Nanog	Pdxdc1		Suz12	Tgif1
Pou5f1	Junb		Sox2	Pak2		Nanog	Pdyn		Suz12	Thap7
Pou5f1	Jund		Sox2	Pard6a		Nanog	Pea15a		Suz12	Thbs3
Pou5f1	Jup		Sox2	Parp1		Nanog	Pef1		Suz12	Tlcd1
Pou5f1	Kank4		Sox2	Paxip1		Nanog	Pgc		Suz12	Tmem106a
Pou5f1	Kat2b		Sox2	Pcdhb19		Nanog	Phc1		Suz12	Tmem107
Pou5f1	Kcnk1		Sox2	Pcif1		Nanog	Phlda1		Suz12	Tmem116
Pou5f1	Kctd15		Sox2	Pcmtd1		Nanog	Phldb1		Suz12	Tmem54
Pou5f1	Kdm5a		Sox2	Pcna		Nanog	Pim3		Suz12	Tmem81
Pou5f1	Kdm5b		Sox2	Pcyt1b		Nanog	Pitpnb		Suz12	Tnfrsf12a
Pou5f1	Kif2c		Sox2	Pdha1		Nanog	Pkia		Suz12	Tnfrsf1a
Pou5f1	Kit		Sox2	Pdia4		Nanog	Pkm		Suz12	Tnfsf11
Pou5f1	Klf2		Sox2	Pdlim7		Nanog	Pla2g10		Suz12	Tob1
Pou5f1	Klf4		Sox2	Pear1		Nanog	Plekha2		Suz12	Topors
Pou5f1	Klf5		Sox2	Per2		Nanog	Plekha4		Suz12	Tppp3
Pou5f1	Klf6		Sox2	Pex11g		Nanog	Plekhb2		Suz12	Trim47
Pou5f1	Klf7		Sox2	Pfdn4		Nanog	Plekhg3		Suz12	Triml1
Pou5f1	Klhl23		Sox2	Pfkfb2		Nanog	Plod1		Suz12	Trnt1
Pou5f1	Klk1b22		Sox2	Pgls		Nanog	Pmvk		Suz12	Tsen15
Pou5f1	Kpnb1		Sox2	Phc1		Nanog	Poldip3		Suz12	Tst
Pou5f1	Lama1		Sox2	Phf13		Nanog	Polr3gl		Suz12	Tstd2
Pou5f1	Lce1g		Sox2	Phlda1		Nanog	Pomt2		Suz12	Ttc19
Pou5f1	Ldb1		Sox2	Phlda2		Nanog	Pop5		Suz12	Tuba1b
Pou5f1	Ldha		Sox2	Pid1		Nanog	Porcn		Suz12	Tuba4a
Pou5f1	Ldhb		Sox2	Pim3		Nanog	Pou5f1		Suz12	Tug1
Pou5f1	Lefty1		Sox2	Pink1		Nanog	Ppp1r9b		Suz12	Txnip
Pou5f1	Lefty2		Sox2	Pipox		Nanog	Ppp2r2b		Suz12	Uchl1
Pou5f1	Lgals3		Sox2	Pkia		Nanog	Ppp2r5a		Suz12	Ush1g
Pou5f1	Lgals8		Sox2	Pkm		Nanog	Prcp		Suz12	Usp42
Pou5f1	Lgmn		Sox2	Plekhg3		Nanog	Prdm1		Suz12	Uspl1
Pou5f1	Lhfp		Sox2	Plekhm1		Nanog	Prkca		Suz12	Wash
Pou5f1	Llgl2		Sox2	Plrg1		Nanog	Prosc		Suz12	Wbscr27
Pou5f1	Lman2l		Sox2	Pltp		Nanog	Prpf38a		Suz12	Wdr60
Pou5f1	Lrch4		Sox2	Pmpca		Nanog	Prpsap2		Suz12	Wdr95
Pou5f1	Lrfn4		Sox2	Podxl		Nanog	Prss8		Suz12	Wnt6
Pou5f1	Lrrc8a		Sox2	Poldip3		Nanog	Ptgr2		Suz12	Wsb1
Pou5f1	Lrsam1		Sox2	Polr3gl		Nanog	Ptgs2		Suz12	Wt1
Pou5f1	Ltbp4		Sox2	Porcn		Nanog	Ptma		Suz12	Yaf2
Pou5f1	Lyplal1		Sox2	Pou3f1		Nanog	Ptpn14		Suz12	Yars2
Pou5f1	Maea		Sox2	Ppia		Nanog	Ptpn18		Suz12	Ythdf2
Pou5f1	Mafb		Sox2	Ppp1r16a		Nanog	Ptpn6		Suz12	Zc3h7a
Pou5f1	Mafg		Sox2	Ppp3cb		Nanog	Pygl		Suz12	Zfp36l1
Pou5f1	Map1s		Sox2	Ppp4c		Nanog	Rab31		Suz12	Zfp428
Pou5f1	Map2k2		Sox2	Ppp6c		Nanog	Rab34		Suz12	Zfp467
Pou5f1	Map4k1		Sox2	Pqlc1		Nanog	Rabgap1l		Suz12	Zfp667
Pou5f1	Mapk14		Sox2	Prcp		Nanog	Rabgef1		Suz12	Zfp706
Pou5f1	Marcksl1		Sox2	Prmt8		Nanog	Rad51d		Suz12	Zfp945
Pou5f1	Mast1		Sox2	Prpf38b		Nanog	Rad54l		Suz12	Zwilch
Pou5f1	Mat2a		Sox2	Prph		Nanog	Raf1
Pou5f1	Matr3		Sox2	Prpsap2		Nanog	Ranbp17
Pou5f1	Mcf2		Sox2	Prr5l		Nanog	Rap2b
Pou5f1	Mcl1		Sox2	Psat1		Nanog	Rasa4
Pou5f1	Mdk		Sox2	Psmb8		Nanog	Rasgef1c
Pou5f1	Med1		Sox2	Psmb9		Nanog	Rasgrp2
Pou5f1	Med21		Sox2	Psmd5		Nanog	Rbbp7
Pou5f1	Meis1		Sox2	Ptpn6		Nanog	Rbm38
Pou5f1	Meis2		Sox2	Pura		Nanog	Rbm4
Pou5f1	Mesdc1		Sox2	R3hcc1l		Nanog	Rbm8a
Pou5f1	Mesp1		Sox2	R3hdm4		Nanog	Rbmxl2
Pou5f1	Mfsd11		Sox2	Rab34		Nanog	Rbpms
Pou5f1	Midn		Sox2	Rab9		Nanog	Rcc2
Pou5f1	Mkrn1		Sox2	Rai14		Nanog	Rerg
Pou5f1	Mllt6		Sox2	Rangrf		Nanog	Rfc1
Pou5f1	Mmrn2		Sox2	Rapgef3		Nanog	Rfc4
Pou5f1	Mob3b		Sox2	Rasgrp2		Nanog	Rhob
Pou5f1	Mogs		Sox2	Rasip1		Nanog	Rhof
Pou5f1	Mov10		Sox2	Rbm38		Nanog	Rhpn2
Pou5f1	Mphosph6		Sox2	Rbm39		Nanog	Ric8b
Pou5f1	Mpv17l2		Sox2	Rbm8a		Nanog	Rif1
Pou5f1	Mpzl1		Sox2	Rbmxl2		Nanog	Rlim
Pou5f1	Mras		Sox2	Rcan2		Nanog	Rmnd5b
Pou5f1	Mrfap1		Sox2	Rchy1		Nanog	Rnf125
Pou5f1	Mrpl16		Sox2	Rdx		Nanog	Rnf34
Pou5f1	Mrpl23		Sox2	Rell1		Nanog	Rpe
Pou5f1	Mrpl34		Sox2	Rerg		Nanog	Rpia
Pou5f1	Mrpl4		Sox2	Rgma		Nanog	Rpl10
Pou5f1	Mrpl40		Sox2	Rhob		Nanog	Rpl3
Pou5f1	Mrpl54		Sox2	Rhoc		Nanog	Rpl41
Pou5f1	Mrps6		Sox2	Rif1		Nanog	Rpl7l1
Pou5f1	Msh6		Sox2	Rmdn2		Nanog	Rps2
Pou5f1	Msx1		Sox2	Rnf6		Nanog	Rps20
Pou5f1	Mtch2		Sox2	Robo4		Nanog	Rps28
Pou5f1	Mtf2		Sox2	Rpia		Nanog	Rqcd1
Pou5f1	Mthfsd		Sox2	Rpl10a		Nanog	Rtel1
Pou5f1	Mus81		Sox2	Rpl23		Nanog	Sall3
Pou5f1	Mxd3		Sox2	Rps15		Nanog	Sarnp
Pou5f1	Mybl2		Sox2	Rps2		Nanog	Sart1
Pou5f1	Mycn		Sox2	Rps20		Nanog	Sash1
Pou5f1	Myl6b		Sox2	Rps6ka2		Nanog	Sema3b
Pou5f1	Myo1g		Sox2	Rps9		Nanog	Serac1
Pou5f1	Naa50		Sox2	Rqcd1		Nanog	Serpinb1a
Pou5f1	Nabp1		Sox2	Rtkn		Nanog	Serpinb6c
Pou5f1	Nanog		Sox2	S1pr5		Nanog	Sertad1
Pou5f1	Naprt		Sox2	Sars		Nanog	Setd1b
Pou5f1	Narfl		Sox2	Sash1		Nanog	Sez6
Pou5f1	Nasp		Sox2	Sbk1		Nanog	Sf3b1
Pou5f1	Ndufa13		Sox2	Scarf2		Nanog	Sfpq
Pou5f1	Ndufb10		Sox2	Sco1		Nanog	Sfrp1
Pou5f1	Ndufb9		Sox2	Sdf2l1		Nanog	Sfrp4
Pou5f1	Nefh		Sox2	Sema3b		Nanog	Shisa2
Pou5f1	Nelfa		Sox2	Serinc5		Nanog	Sipa1
Pou5f1	Neurl4		Sox2	Serpinb6c		Nanog	Slc16a1
Pou5f1	Neurod1		Sox2	Sertad1		Nanog	Slc1a5
Pou5f1	Nfib		Sox2	Setd1b		Nanog	Slc25a11
Pou5f1	Nfkb1		Sox2	Sf3b1		Nanog	Slc25a3
Pou5f1	Ngfr		Sox2	Sfpq		Nanog	Slc25a38
Pou5f1	Nid1		Sox2	Sfrp4		Nanog	Slc25a4
Pou5f1	Nid2		Sox2	Sgsh		Nanog	Slc26a2
Pou5f1	Nkain4		Sox2	Sh3bgrl3		Nanog	Slc27a2
Pou5f1	Nkd2		Sox2	Shroom3		Nanog	Slc35b1
Pou5f1	Nnt		Sox2	Siah2		Nanog	Slc35b2
Pou5f1	Nolc1		Sox2	Six1		Nanog	Slc35b3
Pou5f1	Nop56		Sox2	Skor1		Nanog	Slc39a14
Pou5f1	Nos3		Sox2	Slbp		Nanog	Slc7a3
Pou5f1	Notch1		Sox2	Slc11a1		Nanog	Slc9a8
Pou5f1	Notch4		Sox2	Slc12a4		Nanog	Slc9b2
Pou5f1	Notum		Sox2	Slc17a6		Nanog	Slmap
Pou5f1	Npc1		Sox2	Slc1a4		Nanog	Smurf1
Pou5f1	Nphs1		Sox2	Slc1a5		Nanog	Snai1
Pou5f1	Npr1		Sox2	Slc20a1		Nanog	Snai3
Pou5f1	Nr2f6		Sox2	Slc25a1		Nanog	Snrnp70
Pou5f1	Nr5a2		Sox2	Slc25a11		Nanog	Snrpd3
Pou5f1	Nrd1		Sox2	Slc25a12		Nanog	Sntb2
Pou5f1	Nsd1		Sox2	Slc25a3		Nanog	Snupn
Pou5f1	Ntn1		Sox2	Slc25a46		Nanog	Snx10
Pou5f1	Nuak1		Sox2	Slc27a2		Nanog	Snx11
Pou5f1	Nudt19		Sox2	Slc31a1		Nanog	Snx8
Pou5f1	Nudt4		Sox2	Slc32a1		Nanog	Socs1
Pou5f1	Nufip2		Sox2	Slc35b3		Nanog	Sod1
Pou5f1	Nup37		Sox2	Slc35c2		Nanog	Son
Pou5f1	Nxph3		Sox2	Slc39a14		Nanog	Sorl1
Pou5f1	Olfml3		Sox2	Slc48a1		Nanog	Sox2
Pou5f1	Opn3		Sox2	Slc7a3		Nanog	Spag5
Pou5f1	Orc5		Sox2	Slc7a7		Nanog	Spp1
Pou5f1	Otub1		Sox2	Slc9a3r1		Nanog	Spry4
Pou5f1	Otx2		Sox2	Smad9		Nanog	Srms
Pou5f1	Ovol2		Sox2	Smpdl3b		Nanog	Srsf2
Pou5f1	Pabpc1		Sox2	Sms		Nanog	Srsf3
Pou5f1	Pacs1		Sox2	Snap23		Nanog	Srsf5
Pou5f1	Pafah1b2		Sox2	Snora70		Nanog	Srsf7
Pou5f1	Pafah1b3		Sox2	Snord15a		Nanog	Ssbp3
Pou5f1	Pak1		Sox2	Snx10		Nanog	Stat3
Pou5f1	Pald1		Sox2	Snx30		Nanog	Stk35
Pou5f1	Pank4		Sox2	Snx8		Nanog	Stk38
Pou5f1	Paqr4		Sox2	Sod1		Nanog	Stmn1
Pou5f1	Parp1		Sox2	Soga3		Nanog	Stradb
Pou5f1	Pax6		Sox2	Son		Nanog	Sulf1
Pou5f1	Paxip1		Sox2	Sox2		Nanog	Sulf2
Pou5f1	Pbk		Sox2	Sox9		Nanog	Supt16
Pou5f1	Pbld2		Sox2	Sp6		Nanog	Surf4
Pou5f1	Pcdh1		Sox2	Spint2		Nanog	Syngr1
Pou5f1	Pcdh8		Sox2	Spns1		Nanog	Syvn1
Pou5f1	Pde8a		Sox2	Spp1		Nanog	Tada2a
Pou5f1	Pdha2		Sox2	Spry4		Nanog	Tbl2
Pou5f1	Pdk3		Sox2	Srgn		Nanog	Tchp
Pou5f1	Pdlim1		Sox2	Srsf2		Nanog	Tcl1
Pou5f1	Pdlim7		Sox2	Srsf3		Nanog	Tcta
Pou5f1	Pdp1		Sox2	Srsf5		Nanog	Tdgf1
Pou5f1	Pelo		Sox2	Ssbp3		Nanog	Tdp2
Pou5f1	Per2		Sox2	St3gal5		Nanog	Tec
Pou5f1	Pex11g		Sox2	Stat3		Nanog	Tet2
Pou5f1	Pfkfb4		Sox2	Stk16		Nanog	Tex264
Pou5f1	Pgls		Sox2	Stmn1		Nanog	Tfpi
Pou5f1	Phc1		Sox2	Strap		Nanog	Tgfbi
Pou5f1	Phf21a		Sox2	Sulf1		Nanog	Tgfbrap1
Pou5f1	Pik3r2		Sox2	Sulf2		Nanog	Thbs2
Pou5f1	Pik3r3		Sox2	Surf4		Nanog	Timp3
Pou5f1	Pim3		Sox2	Tagln2		Nanog	Tiprl
Pou5f1	Pinlyp		Sox2	Tas1r1		Nanog	Tlcd1
Pou5f1	Pipox		Sox2	Tax1bp1		Nanog	Tle4
Pou5f1	Pitpna		Sox2	Tbc1d2b		Nanog	Tmed10
Pou5f1	Pkm		Sox2	Tbc1d8		Nanog	Tmem107
Pou5f1	Plac8		Sox2	Tbx15		Nanog	Tmem126b
Pou5f1	Plekha2		Sox2	Tcf15		Nanog	Tmem192
Pou5f1	Plekha4		Sox2	Tdgf1		Nanog	Tmem35
Pou5f1	Plrg1		Sox2	Tdh		Nanog	Tmem42
Pou5f1	Pltp		Sox2	Tec		Nanog	Tmem8
Pou5f1	Plvap		Sox2	Tenc1		Nanog	Tmem88
Pou5f1	Pmel		Sox2	Tesk2		Nanog	Tnfaip1
Pou5f1	Pnkd		Sox2	Tfpi		Nanog	Tnfrsf12a
Pou5f1	Pnma2		Sox2	Tgfbi		Nanog	Tnfrsf19
Pou5f1	Pnpla2		Sox2	Tgfbrap1		Nanog	Tob1
Pou5f1	Poldip3		Sox2	Tgif1		Nanog	Tom1l2
Pou5f1	Pomgnt1		Sox2	Tgm1		Nanog	Tomm40l
Pou5f1	Porcn		Sox2	Thra		Nanog	Tox
Pou5f1	Pou2f1		Sox2	Timm23		Nanog	Tox4
Pou5f1	Pou5f1		Sox2	Tmem106a		Nanog	Tpm2
Pou5f1	Ppp1r9b		Sox2	Tmem107		Nanog	Traf4
Pou5f1	Ppp2r5a		Sox2	Tmem125		Nanog	Traf7
Pou5f1	Ppp4r1		Sox2	Tmem145		Nanog	Trh
Pou5f1	Prdx1		Sox2	Tmem179b		Nanog	Trib2
Pou5f1	Prdx2		Sox2	Tmem40		Nanog	Trim25
Pou5f1	Prickle1		Sox2	Tmem54		Nanog	Trim71
Pou5f1	Prox1		Sox2	Tmem8		Nanog	Trim8
Pou5f1	Prpf38a		Sox2	Tnfrsf1a		Nanog	Trip12
Pou5f1	Prpf38b		Sox2	Tob1		Nanog	Trp53inp1
Pou5f1	Prps2		Sox2	Tom1l2		Nanog	Tst
Pou5f1	Prpsap2		Sox2	Top3b		Nanog	Ttc32
Pou5f1	Prr13		Sox2	Tor3a		Nanog	Ttpa
Pou5f1	Psat1		Sox2	Tox3		Nanog	Tuba1c
Pou5f1	Ptpn6		Sox2	Tpd52		Nanog	Tubb2b
Pou5f1	Pura		Sox2	Tpm2		Nanog	Tubb4b
Pou5f1	Pus1		Sox2	Tppp3		Nanog	Txnip
Pou5f1	Qk		Sox2	Traf4		Nanog	Ubb
Pou5f1	Rab15		Sox2	Traf7		Nanog	Ube2v1
Pou5f1	Rab25		Sox2	Trh		Nanog	Ube2v2
Pou5f1	Rab34		Sox2	Trib1		Nanog	Uchl5
Pou5f1	Rab3gap1		Sox2	Trim28		Nanog	Uck2
Pou5f1	Rab3ip		Sox2	Triml1		Nanog	Ufsp1
Pou5f1	Rabac1		Sox2	Trmt10a		Nanog	Upp1
Pou5f1	Rabggtb		Sox2	Ttc9c		Nanog	Usp28
Pou5f1	Racgap1		Sox2	Ttpa		Nanog	Usp48
Pou5f1	Rad54l		Sox2	Tuba1b		Nanog	Uspl1
Pou5f1	Rai1		Sox2	Tuba4a		Nanog	Utf1
Pou5f1	Ralgds		Sox2	Tubb2a		Nanog	Vegfc
Pou5f1	Rapgef6		Sox2	Tubb3		Nanog	Vmac
Pou5f1	Rasgrp2		Sox2	Tubb4b		Nanog	Vmn1r44
Pou5f1	Rasl10a		Sox2	Tubb6		Nanog	Wdr95
Pou5f1	Rb1cc1		Sox2	Twf2		Nanog	Wnt3
Pou5f1	Rbbp7		Sox2	Txnip		Nanog	Wnt8a
Pou5f1	Rbm14		Sox2	Ubb		Nanog	Wsb1
Pou5f1	Rbmxl2		Sox2	Ubl5		Nanog	Ybx1
Pou5f1	Rbpms2		Sox2	Uchl1		Nanog	Ypel5
Pou5f1	Rcn3		Sox2	Ulk1		Nanog	Ywhaz
Pou5f1	Rcor2		Sox2	Ush1g		Nanog	Zbtb40
Pou5f1	Rdm1		Sox2	Usp42		Nanog	Zc3h10
Pou5f1	Rerg		Sox2	Uspl1		Nanog	Zc3h4
Pou5f1	Rfc1		Sox2	Vps26a		Nanog	Zc3h7a
Pou5f1	Rfx7		Sox2	Vps37b		Nanog	Zcrb1
Pou5f1	Rgma		Sox2	Wash		Nanog	Zdhhc9
Pou5f1	Rhob		Sox2	Wdr60		Nanog	Zfand2a
Pou5f1	Rhof		Sox2	Wdr77		Nanog	Zfp1
Pou5f1	Rhox10		Sox2	Wdr95		Nanog	Zfp143
Pou5f1	Rhpn2		Sox2	Wnt5a		Nanog	Zfp148
Pou5f1	Rif1		Sox2	Wsb1		Nanog	Zfp219
Pou5f1	Rnaseh1		Sox2	Wt1		Nanog	Zfp319
Pou5f1	Rnaseh2a		Sox2	Wtap		Nanog	Zfp36l1
Pou5f1	Rnf126		Sox2	Xkr5		Nanog	Zfp42
Pou5f1	Rnf128		Sox2	Xpo4		Nanog	Zfp428
Pou5f1	Rnf149		Sox2	Yars2		Nanog	Zfp459
Pou5f1	Rnu11		Sox2	Ykt6		Nanog	Zfp59
Pou5f1	Robo4		Sox2	Zc3h10		Nanog	Zfp64
Pou5f1	Rpl18a		Sox2	Zfp106		Nanog	Zfp687
Pou5f1	Rpl22		Sox2	Zfp219		Nanog	Zfp689
Pou5f1	Rpl3		Sox2	Zfp296		Nanog	Zfp706
Pou5f1	Rpl8		Sox2	Zfp36		Nanog	Zfp819
Pou5f1	Rpp21		Sox2	Zfp36l1		Nanog	Zic3
Pou5f1	Rpp25		Sox2	Zfp42		Nanog	Znhit3
Pou5f1	Rps2		Sox2	Zfp428		Nanog	Zp3
Pou5f1	Rps6ka1		Sox2	Zfp568		Nanog	Zswim1
Pou5f1	Rps6ka4		Sox2	Zfp667		Nanog	Zswim3
Pou5f1	Rqcd1		Sox2	Zfp706		Nanog	Zwilch
Pou5f1	Rras		Sox2	Zfp768		Nanog	Zyx
Pou5f1	Rtkn		Sox2	Zfp866
Pou5f1	Rtn3
Pou5f1	Rtn4rl1
Pou5f1	Rusc2
Pou5f1	S100a13
Pou5f1	Sall4
Pou5f1	Sars
Pou5f1	Sars2
Pou5f1	Sart1
Pou5f1	Scaf4
Pou5f1	Scd2
Pou5f1	Sco1
Pou5f1	Sde2
Pou5f1	Sec22b
Pou5f1	Seh1l
Pou5f1	Sema3b
Pou5f1	Sepn1
Pou5f1	Serf2
Pou5f1	Serpinb6c
Pou5f1	Sertad1
Pou5f1	Setd1b
Pou5f1	Sf3b1
Pou5f1	Sfpq
Pou5f1	Sgk1
Pou5f1	Sh3bgrl2
Pou5f1	Six5
Pou5f1	Skap2
Pou5f1	Skil
Pou5f1	Skor1
Pou5f1	Skp1a
Pou5f1	Slc1a3
Pou5f1	Slc1a5
Pou5f1	Slc25a1
Pou5f1	Slc25a11
Pou5f1	Slc25a12
Pou5f1	Slc25a39
Pou5f1	Slc25a4
Pou5f1	Slc26a2
Pou5f1	Slc2a3
Pou5f1	Slc35b2
Pou5f1	Slc35e4
Pou5f1	Slc38a2
Pou5f1	Slc39a14
Pou5f1	Slc39a4
Pou5f1	Slc44a1
Pou5f1	Slc52a3
Pou5f1	Slc6a15
Pou5f1	Slc6a7
Pou5f1	Slc7a3
Pou5f1	Slc7a7
Pou5f1	Smad6
Pou5f1	Smarca2
Pou5f1	Smarcad1
Pou5f1	Smoc1
Pou5f1	Smpdl3b
Pou5f1	Snai3
Pou5f1	Snord15a
Pou5f1	Snrpd3
Pou5f1	Sntb2
Pou5f1	Soat1
Pou5f1	Socs1
Pou5f1	Socs3
Pou5f1	Son
Pou5f1	Sort1
Pou5f1	Sox12
Pou5f1	Sox2
Pou5f1	Sox21
Pou5f1	Speer8-ps1
Pou5f1	Sphk2
Pou5f1	Spn
Pou5f1	Spry2
Pou5f1	Spry4
Pou5f1	Spsb1
Pou5f1	Srl
Pou5f1	Srpx
Pou5f1	Srsf2
Pou5f1	Srsf3
Pou5f1	Srsf7
Pou5f1	Ssbp3
Pou5f1	Ssbp4
Pou5f1	Ssr2
Pou5f1	St3gal4
Pou5f1	St6gal1
Pou5f1	St8sia5
Pou5f1	Stat4
Pou5f1	Stk25
Pou5f1	Stk35
Pou5f1	Stoml2
Pou5f1	Stt3b
Pou5f1	Stx2
Pou5f1	Sulf2
Pou5f1	Sumo2
Pou5f1	Suv420h1
Pou5f1	Suz12
Pou5f1	Syncrip
Pou5f1	Tada2a
Pou5f1	Taf12
Pou5f1	Taf13
Pou5f1	Tbkbp1
Pou5f1	Tbl2
Pou5f1	Tbx3
Pou5f1	Tcea3
Pou5f1	Tcerg1
Pou5f1	Tcf15
Pou5f1	Tcf3
Pou5f1	Tcl1
Pou5f1	Tdgf1
Pou5f1	Tdh
Pou5f1	Tet2
Pou5f1	Tex14
Pou5f1	Tfap2c
Pou5f1	Tfap4
Pou5f1	Tfdp2
Pou5f1	Tgfbi
Pou5f1	Tgfbr3
Pou5f1	Tgfbrap1
Pou5f1	Tgif2
Pou5f1	Thra
Pou5f1	Tia1
Pou5f1	Timm22
Pou5f1	Timp1
Pou5f1	Timp3
Pou5f1	Tle4
Pou5f1	Tm7sf3
Pou5f1	Tmem106a
Pou5f1	Tmem107
Pou5f1	Tmem116
Pou5f1	Tmem145
Pou5f1	Tmem158
Pou5f1	Tmem256
Pou5f1	Tmem38a
Pou5f1	Tmem39a
Pou5f1	Tmem54
Pou5f1	Tmem88
Pou5f1	Tmem98
Pou5f1	Tmsb10
Pou5f1	Tmsb4x
Pou5f1	Tmub1
Pou5f1	Tnnt3
Pou5f1	Tob1
Pou5f1	Traf4
Pou5f1	Traf7
Pou5f1	Trappc3
Pou5f1	Trh
Pou5f1	Triap1
Pou5f1	Trim25
Pou5f1	Trim26
Pou5f1	Trim28
Pou5f1	Trim35
Pou5f1	Trim8
Pou5f1	Trit1
Pou5f1	Trp53
Pou5f1	Trp53inp2
Pou5f1	Tsc22d4
Pou5f1	Tsen54
Pou5f1	Tuba1a
Pou5f1	Tuba4a
Pou5f1	Tubb3
Pou5f1	Tubb4b
Pou5f1	Twf2
Pou5f1	Txndc12
Pou5f1	Txndc15
Pou5f1	Txnip
Pou5f1	Txnrd2
Pou5f1	Uap1l1
Pou5f1	Ubb
Pou5f1	Ube2g1
Pou5f1	Ubxn2a
Pou5f1	Uchl1
Pou5f1	Uck2
Pou5f1	Ufsp1
Pou5f1	Upp1
Pou5f1	Uqcrb
Pou5f1	Uros
Pou5f1	Use1
Pou5f1	Usp25
Pou5f1	Usp28
Pou5f1	Usp47
Pou5f1	Usp48
Pou5f1	Uspl1
Pou5f1	Utf1
Pou5f1	Vapa
Pou5f1	Vax2os
Pou5f1	Vcl
Pou5f1	Vegfc
Pou5f1	Vpreb3
Pou5f1	Vwf
Pou5f1	Wdr31
Pou5f1	Wdr95
Pou5f1	Wipf2
Pou5f1	Wisp1
Pou5f1	Wnt3
Pou5f1	Wtap
Pou5f1	Xkr5
Pou5f1	Yeats4
Pou5f1	Yes1
Pou5f1	Yme1l1
Pou5f1	Ywhah
Pou5f1	Zbtb22
Pou5f1	Zbtb8a
Pou5f1	Zc3h10
Pou5f1	Zc3h4
Pou5f1	Zcchc10
Pou5f1	Zdhhc2
Pou5f1	Zfhx3
Pou5f1	Zfp13
Pou5f1	Zfp143
Pou5f1	Zfp296
Pou5f1	Zfp319
Pou5f1	Zfp36
Pou5f1	Zfp42
Pou5f1	Zfp426
Pou5f1	Zfp428
Pou5f1	Zfp462
Pou5f1	Zfp521
Pou5f1	Zfp568
Pou5f1	Zfp57
Pou5f1	Zfp687
Pou5f1	Zfp706
Pou5f1	Zfp710
Pou5f1	Zfp768
Pou5f1	Zfp819
Pou5f1	Zic5
Pou5f1	Zmat3
Pou5f1	Zmynd8
Pou5f1	Zswim3
Pou5f1	Zwilch

## Sheet: II-positives
Supplementary Data 3-II - positive set
Positives of Pou5fl		Positives of Sox2		Positives of Nanog		Positives of Suz12
1110008F13Rik		4933426M11Rik		4921524J17Rik		B3galt5
2810428I15Rik		Acot1		4933426M11Rik		B4galt4
2810474O19Rik		Acot9		Acot1		Car4
4833439L19Rik		Ankrd6		Adipor2		Cbl
4933426M11Rik		Ap2m1		Amacr		Cbr3
9530068E07Rik		Arsa		Ankrd6		Cbx2
Aacs		Atp2c1		Armcx1		Ccnd2
Abcf2		Atp5d		Atoh1		Cdc42ep1
Abt1		Bcar3		Blnk		Cdkn2a
Agtrap		Bcat1		Car14		Cntfr
Aim2		Bsdc1		Cbx5		Col4a1
Ak1		Btbd10		Cdx1		Dab2
Ank3		Ccng1		Cep70		Dll1
Ankrd10		Cd109		Cidea		Dnm1
Ankrd6		Cdc37l1		Clk1		Fabp5
Ap4m1		Cdca5		Clpb		Fgf18
Apoe		Cpsf4l		Cox6b1		Fhod3
Arnt		Crip2		Cpsf4l		Foxf2
Arpc3		Dhx8		Cyb5r1		Frat2
Arsa		Dnajb4		Dppa2		Gbx2
Asb8		Dusp6		Dppa3		Gipc2
Ash2l		Etv1		Dppa4		Gsx1
Asns		Exosc4		Dppa5a		Gypc
Asxl1		Ezh2		Ebi3		Hbegf
Atoh1		F2rl1		Edn1		Hoxc6
Atox1		Fabp3		Eif2s2		Hspa1a
Atp2c1		Fah		Elovl6		Insm1
Atp5d		Fbxo15		Epc1		Isl1
Avpi1		Fdft1		Etv1		Mgat4b
B4galt3		Fos		Etv4		Nkd2
Banp		Gadd45b		F2rl1		Nr2f1
Bcam		Gadd45g		Fbxo15		Nr2f2
Bcat1		Gcnt2		Fignl1		Phlda2
Bcl10		Gpr19		Fzd2		Plk3
Blcap		Gsta4		Gadd45g		Podxl
Bmf		Hlf		Gjb3		Pou3f1
Cacnb3		Hoxb1		Gsta4		Prph
Camk2d		Hsd17b11		Gsx1		Rtn1
Caprin1		Igf1		Hck		Shroom3
Cbr3		Igfbp2		Hoxb1		Slc17a6
Cbx4		Ing4		Hs3st3b1		Slc27a2
Cbx7		Jag1		Hsd17b11		Sox17
Ccnd1		Jam2		Id2		Spsb1
Cdc37l1		Krr1		Ifitm1		Srms
Cdc42ep3		Lefty1		Isoc2b		Stbd1
Cdca7		Ly75		Jak3		Tbx3
Cdkn1a		Mapk12		Jam2		Tgfbi
Cdkn2a		Marcks		Lactb2		Tmem54
Cdx1		Meis1		Ldhb		Tnfsf11
Cdx2		Mesdc1		Mcf2		Tppp3
Cebpa		Mkrn1		Mcm3		Trim47
Cebpd		Moap1		Mcts1		Wnt6
Cep70		Mobp		Mmachc		Wt1
Cldn3		Mtf2		Mme		Yaf2
Col18a1		Mycn		Moap1		Zfp467
Cox7a1		Nbr1		Mobp
Cpsf4l		Neurod1		Mov10
Crb3		Nicn1		Mrfap1
Creb3		Nid2		Mrpl4
Csnk1g1		Notch4		Nanog
Ctnna1		Nrarp		Neurog1
Ctsl		Nudt1		Notch4
Dap3		Ogt		Nr0b1
Dbp		Olig3		Nudt1
Ddx20		Os9		Nudt13
Ddx5		Otx2		Ogt
Dll1		Pdia4		Otx2
Dll3		Per2		Paip2b
Dnaja2		Pgls		Pcolce2
Dnmt3a		Pipox		Pdlim1
Dppa5a		Pkia		Pkia
Dpysl3		Porcn		Plod1
Dus1l		Rcan2		Porcn
Dus3l		Rdx		Pou5f1
Dusp6		Rell1		Ppp2r2b
E2f1		Rerg		Rabgef1
Ebi3		Rif1		Rbbp7
Eif2b4		Rpia		Rerg
Eif2b5		Sars		Rhpn2
Eif2s2		Sash1		Rif1
Eif4a2		Sfpq		Rpe
Elf3		Shroom3		Rpia
Elovl6		Slc1a5		Sash1
Ensa		Slc27a2		Serpinb1a
Epb4.1l4a		Slc39a14		Sfrp1
Epha2		Slc7a7		Slc27a2
Ephb4		Sms		Slc39a14
Etv1		Snx10		Snai3
Etv4		Spns1		Snx10
Etv5		Spry4		Sox2
F2rl1		Stat3		Spry4
Fabp3		Tesk2		Srms
Fah		Tfpi		Stk35
Fbxl20		Thra		Stk38
Fbxo15		Tmem106a		Sulf2
Fgf17		Tpd52		Tdgf1
Fgf4		Trim28		Tex264
Fkbp5		Tubb3		Thbs2
Fn1		Ubl5		Tle4
Foxh1		Zfp42		Tnfrsf19
Fzd2		Zfp428		Traf7
Gabarapl2				Tst
Gadd45a				Tubb2b
Gadd45g				Upp1
Gadd45gip1				Usp48
Gbx2				Wnt8a
Gemin6				Ypel5
Gemin7				Zfp148
Gins4				Zfp42
Glrx				Zfp428
Gnb1l				Znhit3
Gng3				Zp3
Gpc6				Zswim1
Gsta4
Hells
Hexim1
Hk2
Hlf
Hnrnpu
Hook2
Hoxb1
Hs3st3b1
Hsp90aa1
Hspb1
Hvcn1
Id2
Idh1
Idua
Ier5l
Ifitm1
Ifitm3
Igf2bp2
Igf2bp3
Irak1bp1
Irf9
Itpka
Jag1
Jak3
Kif2c
Ldhb
Lefty1
Lgals8
Mcf2
Meis1
Meis2
Mesdc1
Mesp1
Mkrn1
Mov10
Mphosph6
Mrpl16
Mrpl23
Mrpl4
Mtf2
Mycn
Nanog
Neurod1
Nid1
Nid2
Nkain4
Nkd2
Nnt
Notch1
Notch4
Nr2f6
Olfml3
Opn3
Otub1
Otx2
Pabpc1
Pacs1
Pafah1b3
Pbk
Pcdh1
Pcdh8
Pde8a
Pdlim1
Per2
Pgls
Pipox
Pitpna
Plekha2
Porcn
Pou2f1
Pou5f1
Prickle1
Prpf38a
Prr13
Psat1
Pura
Pus1
Rab34
Rab3ip
Rabac1
Racgap1
Rad54l
Rai1
Rbbp7
Rcn3
Rerg
Rfc1
Rhpn2
Rif1
Rnaseh1
Rpl22
Rpl3
Rpl8
Rps6ka1
Rqcd1
Rras
Rusc2
Sall4
Sars
Scd2
Sec22b
Sertad1
Skap2
Skil
Slc1a5
Slc25a4
Slc35b2
Slc39a14
Slc39a4
Slc44a1
Slc6a15
Slc7a7
Smad6
Smarca2
Smarcad1
Snai3
Snrpd3
Soat1
Socs3
Sox12
Sox2
Sphk2
Spry2
Spry4
Spsb1
St3gal4
St6gal1
Stat4
Stk25
Stk35
Stoml2
Stx2
Sulf2
Suz12
Syncrip
Tbx3
Tcea3
Tcerg1
Tcf3
Tcl1
Tdgf1
Tdh
Tgfbr3
Tgif2
Thra
Tia1
Timp1
Tle4
Tm7sf3
Tmem106a
Tmem39a
Tmsb4x
Trappc3
Trh
Triap1
Trim25
Trim28
Trim35
Trim8
Trit1
Trp53
Trp53inp2
Tsc22d4
Twf2
Txnip
Uck2
Upp1
Usp48
Wdr31
Wisp1
Zcchc10
Zdhhc2
Zfhx3
Zfp296
Zfp36
Zfp42
Zfp428
Zfp521
Zfp57
Zmat3

## Sheet: III-negatives
Supplementary Data 3-III - negative set
Negatives of Pou5fl		Negatives of Sox2		Negatives of Nanog		Negatives of Suz12
0610009O20Rik		0610009O20Rik		0610009O20Rik		0610009O20Rik
0610010D20Rik		0610010D20Rik		0610010D20Rik		0610010D20Rik
0610040J01Rik		0610040J01Rik		0610040J01Rik		0610040J01Rik
1110001A07Rik		1110001A07Rik		1110001A07Rik		1110001A07Rik
1110004E09Rik		1110004E09Rik		1110004E09Rik		1110004E09Rik
1110007L15Rik		1110007L15Rik		1110007L15Rik		1110007L15Rik
1110012L19Rik		1110008F13Rik		1110008F13Rik		1110008F13Rik
1110028C15Rik		1110012L19Rik		1110012L19Rik		1110012L19Rik
1110032A04Rik		1110028C15Rik		1110028C15Rik		1110028C15Rik
1110058L19Rik		1110032A04Rik		1110032A04Rik		1110032A04Rik
1190002H23Rik		1110058L19Rik		1110058L19Rik		1110058L19Rik
1190017O12Rik		1190002H23Rik		1190002H23Rik		1190002H23Rik
1200002N14Rik		1190017O12Rik		1190017O12Rik		1190017O12Rik
1200003I07Rik		1200002N14Rik		1200002N14Rik		1200002N14Rik
1200009O22Rik		1200003I07Rik		1200003I07Rik		1200003I07Rik
1300001I01Rik		1200009O22Rik		1200009O22Rik		1200009O22Rik
1300007F04Rik		1300001I01Rik		1300001I01Rik		1300001I01Rik
1500001A10Rik		1300007F04Rik		1300007F04Rik		1300007F04Rik
1500010J02Rik		1500001A10Rik		1500001A10Rik		1500001A10Rik
1500035H01Rik		1500010J02Rik		1500010J02Rik		1500010J02Rik
1700001O22Rik		1500035H01Rik		1500035H01Rik		1500035H01Rik
1700019N12Rik		1700001O22Rik		1700001O22Rik		1700001O22Rik
1700040I03Rik		1700019N12Rik		1700019N12Rik		1700019N12Rik
1700102P08Rik		1700040I03Rik		1700040I03Rik		1700040I03Rik
1810011O10Rik		1700102P08Rik		1700102P08Rik		1700102P08Rik
1810020D17Rik		1810011O10Rik		1810011O10Rik		1810011O10Rik
1810022C23Rik		1810020D17Rik		1810020D17Rik		1810020D17Rik
2010005H15Rik		1810022C23Rik		1810022C23Rik		1810022C23Rik
2010321M09Rik		2010005H15Rik		2010005H15Rik		2010005H15Rik
2210018M11Rik		2010321M09Rik		2010321M09Rik		2010321M09Rik
2210021J22Rik		2210018M11Rik		2210018M11Rik		2210018M11Rik
2210417D09Rik		2210021J22Rik		2210021J22Rik		2210021J22Rik
2310014L17Rik		2210417D09Rik		2210417D09Rik		2210417D09Rik
2310030G06Rik		2310014L17Rik		2310014L17Rik		2310014L17Rik
2310044G17Rik		2310030G06Rik		2310030G06Rik		2310030G06Rik
2310044H10Rik		2310044G17Rik		2310044G17Rik		2310044G17Rik
2310045A20Rik		2310044H10Rik		2310044H10Rik		2310044H10Rik
2310079F23Rik		2310045A20Rik		2310045A20Rik		2310045A20Rik
2400001E08Rik		2310079F23Rik		2310079F23Rik		2310079F23Rik
2410002O22Rik		2400001E08Rik		2400001E08Rik		2400001E08Rik
2410004B18Rik		2410002O22Rik		2410002O22Rik		2410002O22Rik
2410016O06Rik		2410004B18Rik		2410004B18Rik		2410004B18Rik
2410042D21Rik		2410016O06Rik		2410016O06Rik		2410016O06Rik
2410066E13Rik		2410042D21Rik		2410042D21Rik		2410042D21Rik
2510009E07Rik		2410066E13Rik		2410066E13Rik		2410066E13Rik
2510039O18Rik		2510009E07Rik		2510009E07Rik		2510009E07Rik
2510048L02Rik		2510039O18Rik		2510039O18Rik		2510039O18Rik
2610024G14Rik		2510048L02Rik		2510048L02Rik		2510048L02Rik
2610101N10Rik		2610024G14Rik		2610024G14Rik		2610024G14Rik
2700038C09Rik		2610101N10Rik		2610101N10Rik		2610101N10Rik
2810021B07Rik		2700038C09Rik		2700038C09Rik		2700038C09Rik
2810022L02Rik		2810021B07Rik		2810021B07Rik		2810021B07Rik
2810055F11Rik		2810022L02Rik		2810022L02Rik		2810022L02Rik
2810432L12Rik		2810055F11Rik		2810055F11Rik		2810055F11Rik
2810433K01Rik		2810428I15Rik		2810428I15Rik		2810428I15Rik
2900010M23Rik		2810432L12Rik		2810432L12Rik		2810432L12Rik
3110043O21Rik		2810433K01Rik		2810433K01Rik		2810433K01Rik
3200002M19Rik		2810474O19Rik		2810474O19Rik		2810474O19Rik
3830406C13Rik		2900010M23Rik		2900010M23Rik		2900010M23Rik
4631426J05Rik		3110043O21Rik		3110043O21Rik		3110043O21Rik
4632417K18Rik		3200002M19Rik		3200002M19Rik		3200002M19Rik
4733401H18Rik		3830406C13Rik		3830406C13Rik		3830406C13Rik
4921524J17Rik		4631426J05Rik		4631426J05Rik		4631426J05Rik
4930427A07Rik		4632417K18Rik		4632417K18Rik		4632417K18Rik
4930549C01Rik		4733401H18Rik		4733401H18Rik		4733401H18Rik
5330417C22Rik		4833439L19Rik		4833439L19Rik		4833439L19Rik
5430407P10Rik		4921524J17Rik		4921524J17Rik		4930427A07Rik
5730437N04Rik		4930427A07Rik		4930427A07Rik		4930549C01Rik
5730528L13Rik		4930549C01Rik		4930549C01Rik		5330417C22Rik
5730593F17Rik		5330417C22Rik		4933426M11Rik		5430407P10Rik
5830404H04Rik		5430407P10Rik		5330417C22Rik		5730437N04Rik
6230416J20Rik		5730437N04Rik		5430407P10Rik		5730528L13Rik
6330406I15Rik		5730528L13Rik		5730437N04Rik		5730593F17Rik
6330442E10Rik		5730593F17Rik		5730528L13Rik		5830404H04Rik
6330512M04Rik		5830404H04Rik		5730593F17Rik		6230416J20Rik
6530401N04Rik		6230416J20Rik		5830404H04Rik		6330406I15Rik
6720456H20Rik		6330406I15Rik		6230416J20Rik		6330442E10Rik
8430410A17Rik		6330442E10Rik		6330406I15Rik		6330512M04Rik
8430419L09Rik		6330512M04Rik		6330442E10Rik		6530401N04Rik
9030425E11Rik		6530401N04Rik		6330512M04Rik		6720456H20Rik
9130213B05Rik		6720456H20Rik		6530401N04Rik		8430410A17Rik
9430015G10Rik		8430410A17Rik		6720456H20Rik		8430419L09Rik
9430023L20Rik		8430419L09Rik		8430410A17Rik		9030425E11Rik
9930013L23Rik		9030425E11Rik		8430419L09Rik		9130213B05Rik
A230054D04Rik		9130213B05Rik		9030425E11Rik		9430015G10Rik
A2bp1		9430015G10Rik		9130213B05Rik		9430023L20Rik
A4galt		9430023L20Rik		9430015G10Rik		9530068E07Rik
A930018P22Rik		9530068E07Rik		9430023L20Rik		9930013L23Rik
AA408296		9930013L23Rik		9530068E07Rik		A230054D04Rik
AI118078		A230054D04Rik		9930013L23Rik		A2bp1
AI316807		A2bp1		A230054D04Rik		A4galt
AI317395		A4galt		A2bp1		A930018P22Rik
AI449175		A930018P22Rik		A4galt		AA408296
AU022870		AA408296		A930018P22Rik		AI118078
AW146242		AI118078		AA408296		AI316807
AW209491		AI316807		AI118078		AI317395
AW549877		AI317395		AI316807		AI449175
Aard		AI449175		AI317395		AU022870
Aatk		AU022870		AI449175		AW146242
Abca1		AW146242		AU022870		AW209491
Abca8b		AW209491		AW146242		AW549877
Abcb1a		AW549877		AW209491		Aacs
Abcb4		Aacs		AW549877		Aard
Abcc10		Aard		Aacs		Aatk
Abcc8		Aatk		Aard		Abca1
Abcd3		Abca1		Aatk		Abca8b
Abcg1		Abca8b		Abca1		Abcb1a
Abcg2		Abcb1a		Abca8b		Abcb4
Abcg3		Abcb4		Abcb1a		Abcc10
Abcg4		Abcc10		Abcb4		Abcc8
Abhd10		Abcc8		Abcc10		Abcd3
Abhd3		Abcd3		Abcc8		Abcf2
Abhd5		Abcf2		Abcd3		Abcg1
Abhd6		Abcg1		Abcf2		Abcg2
Abi1		Abcg2		Abcg1		Abcg3
Abl1		Abcg3		Abcg2		Abcg4
Ablim1		Abcg4		Abcg3		Abhd10
Acad8		Abhd10		Abcg4		Abhd3
Acan		Abhd3		Abhd10		Abhd5
Acbd6		Abhd5		Abhd3		Abhd6
Accn1		Abhd6		Abhd5		Abi1
Accn5		Abi1		Abhd6		Abl1
Ace		Abl1		Abi1		Ablim1
Ache		Ablim1		Abl1		Abt1
Acot1		Abt1		Ablim1		Acad8
Acot12		Acad8		Abt1		Acan
Acot2		Acan		Acad8		Acbd6
Acot4		Acbd6		Acan		Accn1
Acot5		Accn1		Acbd6		Accn5
Acot9		Accn5		Accn1		Ace
Acp2		Ace		Accn5		Ache
Acsbg1		Ache		Ace		Acot12
Acsl6		Acot12		Ache		Acot2
Acss1		Acot2		Acot1		Acot4
Actl6a		Acot4		Acot12		Acot5
Actr10		Acot5		Acot2		Acot9
Actr3		Acp2		Acot4		Acp2
Actr6		Acsbg1		Acot5		Acsbg1
Acvr1b		Acsl6		Acot9		Acsl6
Acvr1c		Acss1		Acp2		Acss1
Acvr2a		Actl6a		Acsbg1		Actl6a
Acvrl1		Actr10		Acsl6		Actr10
Adad1		Actr3		Acss1		Actr3
Adam10		Actr6		Actl6a		Actr6
Adam11		Acvr1b		Actr10		Acvr1b
Adam12		Acvr1c		Actr3		Acvr1c
Adam19		Acvr2a		Actr6		Acvr2a
Adam2		Acvrl1		Acvr1b		Acvrl1
Adam22		Adad1		Acvr1c		Adad1
Adam23		Adam10		Acvr2a		Adam10
Adam33		Adam11		Acvrl1		Adam11
Adam5		Adam12		Adad1		Adam12
Adamts15		Adam19		Adam10		Adam19
Adamts5		Adam2		Adam11		Adam2
Adar		Adam22		Adam12		Adam22
Adarb2		Adam23		Adam19		Adam23
Adcy3		Adam33		Adam2		Adam33
Adcy4		Adam5		Adam22		Adam5
Adcy7		Adamts15		Adam23		Adamts15
Adcy8		Adamts5		Adam33		Adamts5
Adcy9		Adar		Adam5		Adar
Adcyap1r1		Adarb2		Adamts15		Adarb2
Adipor1		Adcy3		Adamts5		Adcy3
Adipor2		Adcy4		Adar		Adcy4
Adm		Adcy7		Adarb2		Adcy7
Adnp		Adcy8		Adcy3		Adcy8
Adora1		Adcy9		Adcy4		Adcy9
Adprhl2		Adcyap1r1		Adcy7		Adcyap1r1
Adra1b		Adipor1		Adcy8		Adipor1
Adra2b		Adipor2		Adcy9		Adm
Aebp1		Adm		Adcyap1r1		Adnp
Aebp2		Adnp		Adipor1		Adora1
Aff2		Adora1		Adipor2		Adprhl2
Aftph		Adprhl2		Adm		Adra1b
Agbl3		Adra1b		Adnp		Adra2b
Agl		Adra2b		Adora1		Aebp1
Ahcy		Aebp1		Adprhl2		Aebp2
Ahdc1		Aebp2		Adra1b		Aff2
Ahnak		Aff2		Adra2b		Aftph
Ahrr		Aftph		Aebp1		Agbl3
Ahsa1		Agbl3		Aebp2		Agl
Aifm1		Agl		Aff2		Agtrap
Ak5		Agtrap		Aftph		Ahcy
Akap1		Ahcy		Agbl3		Ahdc1
Akap12		Ahdc1		Agl		Ahnak
Akr1b3		Ahnak		Agtrap		Ahrr
Akt2		Ahrr		Ahcy		Ahsa1
Alcam		Ahsa1		Ahdc1		Aifm1
Aldh18a1		Aifm1		Ahnak		Aim2
Aldh1a3		Aim2		Ahrr		Ak1
Aldoa		Ak1		Ahsa1		Ak5
Alk		Ak5		Aifm1		Akap1
Alkbh5		Akap1		Aim2		Akap12
Alox12b		Akap12		Ak1		Akr1b3
Alox15		Akr1b3		Ak5		Akt2
Alx3		Akt2		Akap1		Alcam
Alx4		Alcam		Akap12		Aldh18a1
Amacr		Aldh18a1		Akr1b3		Aldh1a3
Amigo1		Aldh1a3		Akt2		Aldoa
Ammecr1		Aldoa		Alcam		Alk
Ammecr1l		Alk		Aldh18a1		Alkbh5
Amph		Alkbh5		Aldh1a3		Alox12b
Anapc4		Alox12b		Aldoa		Alox15
Anapc5		Alox15		Alk		Alx3
Ang2		Alx3		Alkbh5		Alx4
Ank		Alx4		Alox12b		Amigo1
Ank1		Amacr		Alox15		Ammecr1
Ankhd1		Amigo1		Alx3		Ammecr1l
Ankrd40		Ammecr1		Alx4		Amph
Ankrd43		Ammecr1l		Amacr		Anapc4
Ankrd44		Amph		Amigo1		Anapc5
Ankrd54		Anapc4		Ammecr1		Ang2
Anks1		Anapc5		Ammecr1l		Ank
Anp32a		Ang2		Amph		Ank1
Anp32b		Ank		Anapc4		Ank3
Antxr1		Ank1		Anapc5		Ankhd1
Antxr2		Ank3		Ang2		Ankrd10
Anxa2		Ankhd1		Ank		Ankrd40
Anxa3		Ankrd10		Ank1		Ankrd43
Anxa4		Ankrd40		Ank3		Ankrd44
Anxa6		Ankrd43		Ankhd1		Ankrd54
Aox1		Ankrd44		Ankrd10		Anks1
Ap2a2		Ankrd54		Ankrd40		Anp32a
Ap2m1		Anks1		Ankrd43		Anp32b
Ap3d1		Anp32a		Ankrd44		Antxr1
Apbb1ip		Anp32b		Ankrd54		Antxr2
Apcdd1		Antxr1		Ankrd6		Anxa2
Apln		Antxr2		Anks1		Anxa3
Apobec2		Anxa2		Anp32a		Anxa4
Aqp5		Anxa3		Anp32b		Anxa6
Aqr		Anxa4		Antxr1		Aox1
Ar		Anxa6		Antxr2		Ap2a2
Areg		Aox1		Anxa2		Ap2m1
Arfgef1		Ap2a2		Anxa3		Ap3d1
Arg2		Ap3d1		Anxa4		Ap4m1
Arhgap10		Ap4m1		Anxa6		Apbb1ip
Arhgap17		Apbb1ip		Aox1		Apcdd1
Arhgap18		Apcdd1		Ap2a2		Apln
Arhgap20		Apln		Ap2m1		Apobec2
Arhgap21		Apobec2		Ap3d1		Apoe
Arhgdig		Apoe		Ap4m1		Aqp5
Arhgef10		Aqp5		Apbb1ip		Aqr
Arhgef12		Aqr		Apcdd1		Ar
Arid1a		Ar		Apln		Areg
Arid5a		Areg		Apobec2		Arfgef1
Arl4c		Arfgef1		Apoe		Arg2
Arl5a		Arg2		Aqp5		Arhgap10
Armc6		Arhgap10		Aqr		Arhgap17
Armcx1		Arhgap17		Ar		Arhgap18
Armcx3		Arhgap18		Areg		Arhgap20
Arnt2		Arhgap20		Arfgef1		Arhgap21
Arntl		Arhgap21		Arg2		Arhgdig
Arrb1		Arhgdig		Arhgap10		Arhgef10
Arsi		Arhgef10		Arhgap17		Arhgef12
Art5		Arhgef12		Arhgap18		Arid1a
Arx		Arid1a		Arhgap20		Arid5a
Asb6		Arid5a		Arhgap21		Arl4c
Ascl1		Arl4c		Arhgdig		Arl5a
Asf1a		Arl5a		Arhgef10		Armc6
Asrgl1		Armc6		Arhgef12		Armcx3
Ass1		Armcx1		Arid1a		Arnt
Astn1		Armcx3		Arid5a		Arnt2
Astn2		Arnt		Arl4c		Arntl
Atad1		Arnt2		Arl5a		Arpc3
Atad2b		Arntl		Armc6		Arrb1
Atf3		Arpc3		Armcx1		Arsa
Atf6		Arrb1		Armcx3		Arsi
Atf7ip		Arsi		Arnt		Art5
Atg10		Art5		Arnt2		Arx
Atg12		Arx		Arntl		Asb6
Atg2a		Asb6		Arpc3		Asb8
Atg3		Asb8		Arrb1		Ascl1
Atg5		Ascl1		Arsa		Asf1a
Atmin		Asf1a		Arsi		Ash2l
Atoh7		Ash2l		Art5		Asns
Atoh8		Asns		Arx		Asrgl1
Atp10a		Asrgl1		Asb6		Ass1
Atp11a		Ass1		Asb8		Astn1
Atp12a		Astn1		Ascl1		Astn2
Atp1a1		Astn2		Asf1a		Asxl1
Atp1a3		Asxl1		Ash2l		Atad1
Atp1b2		Atad1		Asns		Atad2b
Atp2a3		Atad2b		Asrgl1		Atf3
Atp2b2		Atf3		Ass1		Atf6
Atp5g2		Atf6		Astn1		Atf7ip
Atp5j2		Atf7ip		Astn2		Atg10
Atp6v0a1		Atg10		Asxl1		Atg12
Atp6v0a2		Atg12		Atad1		Atg2a
Atp6v0d1		Atg2a		Atad2b		Atg3
Atp6v1a		Atg3		Atf3		Atg5
Atp6v1c1		Atg5		Atf6		Atmin
Atp6v1c2		Atmin		Atf7ip		Atoh7
Atp7b		Atoh1		Atg10		Atoh8
Atp8a1		Atoh7		Atg12		Atox1
Atp9b		Atoh8		Atg2a		Atp10a
Atpaf2		Atox1		Atg3		Atp11a
Atrn		Atp10a		Atg5		Atp12a
Atxn1		Atp11a		Atmin		Atp1a1
Atxn7l1		Atp12a		Atoh1		Atp1a3
Auts2		Atp1a1		Atoh7		Atp1b2
Avpr1a		Atp1a3		Atoh8		Atp2a3
Aym1		Atp1b2		Atox1		Atp2b2
Azi2		Atp2a3		Atp10a		Atp2c1
B230118H07Rik		Atp2b2		Atp11a		Atp5d
B230120H23Rik		Atp5g2		Atp12a		Atp5g2
B3galnt1		Atp5j2		Atp1a1		Atp5j2
B3galnt2		Atp6v0a1		Atp1a3		Atp6v0a1
B3galt5		Atp6v0a2		Atp1b2		Atp6v0a2
B3gat3		Atp6v0d1		Atp2a3		Atp6v0d1
B3gnt5		Atp6v1a		Atp2b2		Atp6v1a
B4galnt2		Atp6v1c1		Atp2c1		Atp6v1c1
B4galt4		Atp6v1c2		Atp5d		Atp6v1c2
B4galt7		Atp7b		Atp5g2		Atp7b
BC003267		Atp8a1		Atp5j2		Atp8a1
BC003885		Atp9b		Atp6v0a1		Atp9b
BC004728		Atpaf2		Atp6v0a2		Atpaf2
BC016579		Atrn		Atp6v0d1		Atrn
BC019943		Atxn1		Atp6v1a		Atxn1
BC026585		Atxn7l1		Atp6v1c1		Atxn7l1
BC028528		Auts2		Atp6v1c2		Auts2
Bace1		Avpi1		Atp7b		Avpi1
Bace2		Avpr1a		Atp8a1		Avpr1a
Bai1		Aym1		Atp9b		Aym1
Baiap2		Azi2		Atpaf2		Azi2
Bambi		B230118H07Rik		Atrn		B230118H07Rik
Bard1		B230120H23Rik		Atxn1		B230120H23Rik
Barhl1		B3galnt1		Atxn7l1		B3galnt1
Barx1		B3galnt2		Auts2		B3galnt2
Basp1		B3galt5		Avpi1		B3galt5
Bat3		B3gat3		Avpr1a		B3gat3
Bat5		B3gnt5		Aym1		B3gnt5
Batf3		B4galnt2		Azi2		B4galnt2
Baz1b		B4galt3		B230118H07Rik		B4galt3
Bbs9		B4galt4		B230120H23Rik		B4galt4
Bcan		B4galt7		B3galnt1		B4galt7
Bcar3		BC003267		B3galnt2		BC003267
Bcl11b		BC003885		B3gat3		BC003885
Bcl2l11		BC004728		B3gnt5		BC004728
Bcl3		BC016579		B4galnt2		BC016579
Bcl6b		BC019943		B4galt3		BC019943
Bcs1l		BC026585		B4galt7		BC026585
Bdkrb2		BC028528		BC003267		BC028528
Bdnf		Bace1		BC003885		Bace1
Bet1		Bace2		BC004728		Bace2
Bfsp1		Bai1		BC016579		Bai1
Bhmt2		Baiap2		BC019943		Baiap2
Bicc1		Bambi		BC026585		Bambi
Bik		Banp		BC028528		Banp
Bin1		Bard1		Bace1		Bard1
Birc6		Barhl1		Bace2		Barhl1
Blnk		Barx1		Bai1		Barx1
Bmi1		Basp1		Baiap2		Basp1
Bmp1		Bat3		Bambi		Bat3
Bmp2		Bat5		Banp		Bat5
Bmp2k		Batf3		Bard1		Batf3
Bmp6		Baz1b		Barhl1		Baz1b
Bmp8a		Bbs9		Barx1		Bbs9
Bmp8b		Bcam		Basp1		Bcam
Bmyc		Bcan		Bat3		Bcan
Bnc1		Bcl10		Bat5		Bcar3
Bnip2		Bcl11b		Batf3		Bcat1
Boll		Bcl2l11		Baz1b		Bcl10
Bptf		Bcl3		Bbs9		Bcl11b
Brms1		Bcl6b		Bcam		Bcl2l11
Brp44l		Bcs1l		Bcan		Bcl3
Brunol4		Bdkrb2		Bcar3		Bcl6b
Bscl2		Bdnf		Bcat1		Bcs1l
Bsdc1		Bet1		Bcl10		Bdkrb2
Bsn		Bfsp1		Bcl11b		Bdnf
Btbd1		Bhmt2		Bcl2l11		Bet1
Btbd10		Bicc1		Bcl3		Bfsp1
Btf3l4		Bik		Bcl6b		Bhmt2
Btg1		Bin1		Bcs1l		Bicc1
Btrc		Birc6		Bdkrb2		Bik
Bub3		Blcap		Bdnf		Bin1
Bud13		Blnk		Bet1		Birc6
Bves		Bmf		Bfsp1		Blcap
Bzrpl1		Bmi1		Bhmt2		Bmf
Bzw1		Bmp1		Bicc1		Bmi1
C130090K23Rik		Bmp2		Bik		Bmp1
C1ql3		Bmp2k		Bin1		Bmp2
C1qtnf4		Bmp6		Birc6		Bmp2k
C1r		Bmp8a		Blcap		Bmp6
C230081A13Rik		Bmp8b		Blnk		Bmp8a
C2cd3		Bmyc		Bmf		Bmp8b
C430004E15Rik		Bnc1		Bmi1		Bmyc
C630004H02Rik		Bnip2		Bmp1		Bnc1
C77370		Boll		Bmp2		Bnip2
C78339		Bptf		Bmp2k		Boll
Cables2		Brms1		Bmp6		Bptf
Cabp7		Brp44l		Bmp8a		Brms1
Cacna1d		Brunol4		Bmp8b		Brp44l
Cacna1e		Bscl2		Bmyc		Brunol4
Cacna2d1		Bsn		Bnc1		Bscl2
Cacna2d2		Btbd1		Bnip2		Bsdc1
Cacna2d3		Btf3l4		Boll		Bsn
Cacnb2		Btg1		Bptf		Btbd1
Cacnb4		Btrc		Brms1		Btbd10
Cacng2		Bub3		Brp44l		Btf3l4
Cacng3		Bud13		Brunol4		Btg1
Cacng4		Bves		Bscl2		Btrc
Cadm3		Bzrpl1		Bsdc1		Bub3
Cadps		Bzw1		Bsn		Bud13
Cadps2		C130090K23Rik		Btbd1		Bves
Calb1		C1ql3		Btbd10		Bzrpl1
Calb2		C1qtnf4		Btf3l4		Bzw1
Calcr		C1r		Btg1		C130090K23Rik
Cald1		C230081A13Rik		Btrc		C1ql3
Calr		C2cd3		Bub3		C1qtnf4
Camk1d		C430004E15Rik		Bud13		C1r
Camk4		C630004H02Rik		Bves		C230081A13Rik
Camkk1		C77370		Bzrpl1		C2cd3
Cap2		C78339		Bzw1		C430004E15Rik
Capn2		Cables2		C130090K23Rik		C630004H02Rik
Capza2		Cabp7		C1ql3		C77370
Car10		Cacna1d		C1qtnf4		C78339
Car11		Cacna1e		C1r		Cables2
Car12		Cacna2d1		C230081A13Rik		Cabp7
Car13		Cacna2d2		C2cd3		Cacna1d
Car14		Cacna2d3		C430004E15Rik		Cacna1e
Car2		Cacnb2		C630004H02Rik		Cacna2d1
Car3		Cacnb3		C77370		Cacna2d2
Car4		Cacnb4		C78339		Cacna2d3
Car7		Cacng2		Cables2		Cacnb2
Car8		Cacng3		Cabp7		Cacnb3
Card10		Cacng4		Cacna1d		Cacnb4
Cars		Cadm3		Cacna1e		Cacng2
Cartpt		Cadps		Cacna2d1		Cacng3
Casd1		Cadps2		Cacna2d2		Cacng4
Casp7		Calb1		Cacna2d3		Cadm3
Casp8		Calb2		Cacnb2		Cadps
Casr		Calcr		Cacnb3		Cadps2
Cav1		Cald1		Cacnb4		Calb1
Cav2		Calr		Cacng2		Calb2
Cbfa2t3		Camk1d		Cacng3		Calcr
Cbfb		Camk2d		Cacng4		Cald1
Cbl		Camk4		Cadm3		Calr
Cbr4		Camkk1		Cadps		Camk1d
Cbx2		Cap2		Cadps2		Camk2d
Cbx5		Capn2		Calb1		Camk4
Cbx8		Caprin1		Calb2		Camkk1
Cby1		Capza2		Calcr		Cap2
Ccbl2		Car10		Cald1		Capn2
Ccdc109b		Car11		Calr		Caprin1
Ccdc117		Car12		Camk1d		Capza2
Ccdc132		Car13		Camk2d		Car10
Ccdc28a		Car14		Camk4		Car11
Ccdc46		Car2		Camkk1		Car12
Ccdc72		Car3		Cap2		Car13
Ccdc77		Car4		Capn2		Car2
Ccdc88a		Car7		Caprin1		Car3
Cckbr		Car8		Capza2		Car4
Ccna2		Card10		Car10		Car7
Ccnb1ip1		Cars		Car11		Car8
Ccnb2		Cartpt		Car12		Card10
Ccnc		Casd1		Car13		Cars
Ccnd2		Casp7		Car14		Cartpt
Ccng1		Casp8		Car2		Casd1
Ccni		Casr		Car3		Casp7
Ccnl1		Cav1		Car7		Casp8
Ccnt2		Cav2		Car8		Casr
Ccr9		Cbfa2t3		Card10		Cav1
Ccrk		Cbfb		Cars		Cav2
Ccrn4l		Cbl		Cartpt		Cbfa2t3
Cd109		Cbr3		Casd1		Cbfb
Cd200		Cbr4		Casp7		Cbl
Cd247		Cbx2		Casp8		Cbr3
Cd24a		Cbx4		Casr		Cbr4
Cd2ap		Cbx5		Cav1		Cbx2
Cd2bp2		Cbx7		Cav2		Cbx4
Cd302		Cbx8		Cbfa2t3		Cbx7
Cd34		Cby1		Cbfb		Cbx8
Cd38		Ccbl2		Cbr4		Cby1
Cd47		Ccdc109b		Cbx4		Ccbl2
Cd70		Ccdc117		Cbx5		Ccdc109b
Cd83		Ccdc132		Cbx7		Ccdc117
Cdc16		Ccdc28a		Cbx8		Ccdc132
Cdc23		Ccdc46		Cby1		Ccdc28a
Cdc42ep1		Ccdc72		Ccbl2		Ccdc46
Cdca5		Ccdc77		Ccdc109b		Ccdc72
Cdgap		Ccdc88a		Ccdc117		Ccdc77
Cdh11		Cckbr		Ccdc132		Ccdc88a
Cdh2		Ccna2		Ccdc28a		Cckbr
Cdh20		Ccnb1ip1		Ccdc46		Ccna2
Cdh22		Ccnb2		Ccdc72		Ccnb1ip1
Cdh3		Ccnc		Ccdc77		Ccnb2
Cdh6		Ccnd1		Ccdc88a		Ccnc
Cdk5rap1		Ccnd2		Cckbr		Ccnd1
Cdk8		Ccni		Ccna2		Ccnd2
Cdkn2c		Ccnl1		Ccnb1ip1		Ccng1
Cdkn2d		Ccnt2		Ccnb2		Ccni
Cdt1		Ccr9		Ccnc		Ccnl1
Cdv3		Ccrk		Ccnd1		Ccnt2
Cdx4		Ccrn4l		Ccng1		Ccr9
Cecr6		Cd200		Ccni		Ccrk
Celsr2		Cd247		Ccnl1		Ccrn4l
Celsr3		Cd24a		Ccnt2		Cd109
Cenpa		Cd2ap		Ccr9		Cd200
Cenpc1		Cd2bp2		Ccrk		Cd247
Cenpe		Cd302		Ccrn4l		Cd24a
Cenpn		Cd34		Cd109		Cd2ap
Cep164		Cd38		Cd200		Cd2bp2
Cept1		Cd47		Cd247		Cd302
Cftr		Cd70		Cd24a		Cd34
Cgnl1		Cd83		Cd2ap		Cd38
Ch25h		Cdc16		Cd2bp2		Cd47
Chac2		Cdc23		Cd302		Cd70
Chchd2		Cdc42ep1		Cd34		Cd83
Chd6		Cdc42ep3		Cd38		Cdc16
Chd7		Cdca7		Cd47		Cdc23
Chek1		Cdgap		Cd70		Cdc37l1
Chek2		Cdh11		Cd83		Cdc42ep1
Chfr		Cdh2		Cdc16		Cdc42ep3
Chga		Cdh20		Cdc23		Cdca5
Chgb		Cdh22		Cdc37l1		Cdca7
Chic2		Cdh3		Cdc42ep3		Cdgap
Chmp1b		Cdh6		Cdca5		Cdh11
Chn1		Cdk5rap1		Cdca7		Cdh2
Chodl		Cdk8		Cdgap		Cdh20
Chordc1		Cdkn1a		Cdh11		Cdh22
Chrdl1		Cdkn2a		Cdh2		Cdh3
Chrdl2		Cdkn2c		Cdh20		Cdh6
Chrm3		Cdkn2d		Cdh22		Cdk5rap1
Chrm4		Cdt1		Cdh3		Cdk8
Chrna3		Cdv3		Cdh6		Cdkn1a
Chrna4		Cdx1		Cdk5rap1		Cdkn2a
Chrnb2		Cdx2		Cdk8		Cdkn2c
Chst10		Cdx4		Cdkn1a		Cdkn2d
Chst11		Cebpa		Cdkn2c		Cdt1
Chst2		Cebpd		Cdkn2d		Cdv3
Ciapin1		Cecr6		Cdt1		Cdx2
Cib2		Celsr2		Cdv3		Cdx4
Cidea		Celsr3		Cdx1		Cebpa
Cilp2		Cenpa		Cdx2		Cebpd
Cirbp		Cenpc1		Cdx4		Cecr6
Cited2		Cenpe		Cebpa		Celsr2
Cited4		Cenpn		Cebpd		Celsr3
Ckb		Cep164		Cecr6		Cenpa
Ckmt1		Cep70		Celsr2		Cenpc1
Clasp1		Cept1		Celsr3		Cenpe
Clcn3		Cftr		Cenpa		Cenpn
Cldn1		Cgnl1		Cenpc1		Cep164
Cldn10		Ch25h		Cenpe		Cept1
Cldn23		Chac2		Cenpn		Cftr
Cldn4		Chchd2		Cep164		Cgnl1
Clec14a		Chd6		Cep70		Ch25h
Clgn		Chd7		Cept1		Chac2
Clip1		Chek1		Cftr		Chchd2
Clk1		Chek2		Cgnl1		Chd6
Cln3		Chfr		Ch25h		Chd7
Clp1		Chga		Chac2		Chek1
Clpb		Chgb		Chchd2		Chek2
Clpx		Chic2		Chd6		Chfr
Clstn2		Chmp1b		Chd7		Chga
Cltc		Chn1		Chek1		Chgb
Clu		Chodl		Chek2		Chic2
Clybl		Chordc1		Chfr		Chmp1b
Cml1		Chrdl1		Chga		Chn1
Cmtm3		Chrdl2		Chgb		Chodl
Cmtm6		Chrm3		Chic2		Chordc1
Cmtm8		Chrm4		Chmp1b		Chrdl1
Cnih3		Chrna3		Chn1		Chrdl2
Cnot6l		Chrna4		Chodl		Chrm3
Cnpy2		Chrnb2		Chordc1		Chrm4
Cnpy3		Chst10		Chrdl1		Chrna3
Cnr1		Chst11		Chrdl2		Chrna4
Cnr2		Chst2		Chrm3		Chrnb2
Cntfr		Ciapin1		Chrm4		Chst10
Cntn4		Cib2		Chrna3		Chst11
Cntnap1		Cidea		Chrna4		Chst2
Cntnap2		Cilp2		Chrnb2		Ciapin1
Coch		Cirbp		Chst10		Cib2
Col12a1		Cited2		Chst11		Cilp2
Col13a1		Cited4		Chst2		Cirbp
Col14a1		Ckb		Ciapin1		Cited2
Col19a1		Ckmt1		Cib2		Cited4
Col25a1		Clasp1		Cidea		Ckb
Col4a1		Clcn3		Cilp2		Ckmt1
Col4a2		Cldn1		Cirbp		Clasp1
Col5a1		Cldn10		Cited2		Clcn3
Col6a2		Cldn23		Cited4		Cldn1
Col9a3		Cldn3		Ckb		Cldn10
Commd4		Cldn4		Ckmt1		Cldn23
Commd5		Clec14a		Clasp1		Cldn3
Comtd1		Clgn		Clcn3		Cldn4
Cops6		Clip1		Cldn1		Clec14a
Cops7b		Clk1		Cldn10		Clgn
Copz1		Cln3		Cldn23		Clip1
Coq10a		Clp1		Cldn3		Cln3
Corin		Clpb		Cldn4		Clp1
Coro1a		Clpx		Clec14a		Clpx
Coro2b		Clstn2		Clgn		Clstn2
Cox6b1		Cltc		Clip1		Cltc
Cpe		Clu		Clk1		Clu
Cpeb1		Clybl		Cln3		Clybl
Cpeb2		Cml1		Clp1		Cml1
Cplx1		Cmtm3		Clpb		Cmtm3
Cplx2		Cmtm6		Clpx		Cmtm6
Cplx3		Cmtm8		Clstn2		Cmtm8
Cpn1		Cnih3		Cltc		Cnih3
Cpne2		Cnot6l		Clu		Cnot6l
Cpxm1		Cnpy2		Clybl		Cnpy2
Cpz		Cnpy3		Cml1		Cnpy3
Cr2		Cnr1		Cmtm3		Cnr1
Crabp1		Cnr2		Cmtm6		Cnr2
Creb3l1		Cntfr		Cmtm8		Cntfr
Crebbp		Cntn4		Cnih3		Cntn4
Crebzf		Cntnap1		Cnot6l		Cntnap1
Crem		Cntnap2		Cnpy2		Cntnap2
Crhr1		Coch		Cnpy3		Coch
Crip2		Col12a1		Cnr1		Col12a1
Crk		Col13a1		Cnr2		Col13a1
Crkrs		Col14a1		Cntn4		Col14a1
Crot		Col18a1		Cntnap1		Col18a1
Crtac1		Col19a1		Cntnap2		Col19a1
Crtc2		Col25a1		Coch		Col25a1
Crtc3		Col4a1		Col12a1		Col4a1
Cry1		Col4a2		Col13a1		Col4a2
Cryba2		Col5a1		Col14a1		Col5a1
Crygn		Col6a2		Col18a1		Col6a2
Crym		Col9a3		Col19a1		Col9a3
Cryzl1		Commd4		Col25a1		Commd4
Cs		Commd5		Col4a2		Commd5
Csda		Comtd1		Col5a1		Comtd1
Csde1		Cops6		Col6a2		Cops6
Csf1		Cops7b		Col9a3		Cops7b
Csk		Copz1		Commd4		Copz1
Cspg4		Coq10a		Commd5		Coq10a
Cspg5		Corin		Comtd1		Corin
Cstf2t		Coro1a		Cops6		Coro1a
Cstf3		Coro2b		Cops7b		Coro2b
Ctdspl		Cox6b1		Copz1		Cox7a1
Ctgf		Cox7a1		Coq10a		Cpe
Ctnnb1		Cpe		Corin		Cpeb1
Ctnnd2		Cpeb1		Coro1a		Cpeb2
Ctsh		Cpeb2		Coro2b		Cplx1
Cttnbp2nl		Cplx1		Cox6b1		Cplx2
Cuedc1		Cplx2		Cox7a1		Cplx3
Cul4b		Cplx3		Cpe		Cpn1
Cx3cl1		Cpn1		Cpeb1		Cpne2
Cxcl14		Cpne2		Cpeb2		Cpxm1
Cxcl5		Cpxm1		Cplx1		Cpz
Cxcr7		Cpz		Cplx2		Cr2
Cxxc5		Cr2		Cplx3		Crabp1
Cyb5d1		Crabp1		Cpn1		Crb3
Cyb5r1		Crb3		Cpne2		Creb3
Cyfip2		Creb3		Cpsf4l		Creb3l1
Cygb		Creb3l1		Cpxm1		Crebbp
Cyp11a1		Crebbp		Cpz		Crebzf
Cyp1b1		Crebzf		Cr2		Crem
Cyp24a1		Crem		Crabp1		Crhr1
Cyp26a1		Crhr1		Crb3		Crip2
Cyp46a1		Crk		Creb3		Crk
Cyp4v3		Crkrs		Creb3l1		Crkrs
Cyp7b1		Crot		Crebbp		Crot
D030056L22Rik		Crtac1		Crebzf		Crtac1
D10627		Crtc2		Crem		Crtc2
D10Ertd641e		Crtc3		Crhr1		Crtc3
D11Bwg0517e		Cry1		Crip2		Cry1
D14Ertd500e		Cryba2		Crk		Cryba2
D16Ertd472e		Crygn		Crkrs		Crygn
D19Wsu162e		Crym		Crot		Crym
D1Ertd622e		Cryzl1		Crtac1		Cryzl1
D4Wsu114e		Cs		Crtc2		Cs
Dab1		Csda		Crtc3		Csda
Dab2		Csde1		Cry1		Csde1
Dact1		Csf1		Cryba2		Csf1
Dapk2		Csk		Crygn		Csk
Dazap1		Csnk1g1		Crym		Csnk1g1
Dbc1		Cspg4		Cryzl1		Cspg4
Dbil5		Cspg5		Cs		Cspg5
Dbndd1		Cstf2t		Csda		Cstf2t
Dbndd2		Cstf3		Csde1		Cstf3
Dci		Ctdspl		Csf1		Ctdspl
Dclk1		Ctgf		Csk		Ctgf
Dcp1a		Ctnna1		Csnk1g1		Ctnna1
Ddit3		Ctnnb1		Cspg4		Ctnnb1
Ddx1		Ctnnd2		Cspg5		Ctnnd2
Ddx18		Ctsh		Cstf2t		Ctsh
Ddx24		Ctsl		Cstf3		Ctsl
Ddx4		Cttnbp2nl		Ctdspl		Cttnbp2nl
Ddx42		Cuedc1		Ctgf		Cuedc1
Ddx46		Cul4b		Ctnna1		Cul4b
Ddx47		Cx3cl1		Ctnnb1		Cx3cl1
Ddx56		Cxcl14		Ctnnd2		Cxcl14
Deb1		Cxcl5		Ctsh		Cxcl5
Decr1		Cxcr7		Ctsl		Cxcr7
Defb1		Cxxc5		Cttnbp2nl		Cxxc5
Degs2		Cyb5d1		Cuedc1		Cyb5d1
Dennd2d		Cyb5r1		Cul4b		Cyfip2
Depdc1a		Cyfip2		Cx3cl1		Cygb
Depdc7		Cygb		Cxcl14		Cyp11a1
Des		Cyp11a1		Cxcl5		Cyp1b1
Dgat2		Cyp1b1		Cxcr7		Cyp24a1
Dgcr8		Cyp24a1		Cxxc5		Cyp26a1
Dgke		Cyp26a1		Cyb5d1		Cyp46a1
Dhx16		Cyp46a1		Cyb5r1		Cyp4v3
Dhx36		Cyp4v3		Cyfip2		Cyp7b1
Dhx8		Cyp7b1		Cygb		D030056L22Rik
Diap1		D030056L22Rik		Cyp11a1		D10627
Dixdc1		D10627		Cyp1b1		D10Ertd641e
Dkk2		D10Ertd641e		Cyp24a1		D11Bwg0517e
Dlc1		D11Bwg0517e		Cyp26a1		D14Ertd500e
Dlgap4		D14Ertd500e		Cyp46a1		D16Ertd472e
Dlk1		D16Ertd472e		Cyp4v3		D19Wsu162e
Dlk2		D19Wsu162e		Cyp7b1		D1Ertd622e
Dlx5		D1Ertd622e		D030056L22Rik		D4Wsu114e
Dmxl1		D4Wsu114e		D10627		Dab1
Dnahc11		Dab1		D10Ertd641e		Dab2
Dnahc5		Dab2		D11Bwg0517e		Dact1
Dnahc8		Dact1		D14Ertd500e		Dap3
Dnaja4		Dap3		D16Ertd472e		Dapk2
Dnajb3		Dapk2		D19Wsu162e		Dazap1
Dnajb4		Dazap1		D1Ertd622e		Dbc1
Dnajc11		Dbc1		D4Wsu114e		Dbil5
Dnajc7		Dbil5		Dab1		Dbndd1
Dnajc9		Dbndd1		Dact1		Dbndd2
Dner		Dbndd2		Dap3		Dbp
Dnm1		Dbp		Dapk2		Dci
Dnttip2		Dci		Dazap1		Dclk1
Dock1		Dclk1		Dbc1		Dcp1a
Dock7		Dcp1a		Dbil5		Ddit3
Dock8		Ddit3		Dbndd1		Ddx1
Dock9		Ddx1		Dbndd2		Ddx18
Dohh		Ddx18		Dbp		Ddx20
Dok5		Ddx20		Dci		Ddx24
Dpf3		Ddx24		Dclk1		Ddx4
Dpp4		Ddx4		Dcp1a		Ddx42
Dpp6		Ddx42		Ddit3		Ddx46
Dppa2		Ddx46		Ddx1		Ddx47
Dppa3		Ddx47		Ddx18		Ddx5
Dppa4		Ddx5		Ddx20		Ddx56
Dpysl4		Ddx56		Ddx24		Deb1
Dpysl5		Deb1		Ddx4		Decr1
Dqx1		Decr1		Ddx42		Defb1
Drd2		Defb1		Ddx46		Degs2
Drd4		Degs2		Ddx47		Dennd2d
Drg2		Dennd2d		Ddx5		Depdc1a
Dsc2		Depdc1a		Ddx56		Depdc7
Dsc3		Depdc7		Deb1		Des
Dscam		Des		Decr1		Dgat2
Dscaml1		Dgat2		Defb1		Dgcr8
Dscr3		Dgcr8		Degs2		Dgke
Dstn		Dgke		Dennd2d		Dhx16
Dtd1		Dhx16		Depdc1a		Dhx36
Duoxa1		Dhx36		Depdc7		Dhx8
Dusp1		Diap1		Des		Diap1
Dusp10		Dixdc1		Dgat2		Dixdc1
Dusp14		Dkk2		Dgcr8		Dkk2
Dusp15		Dlc1		Dgke		Dlc1
Dusp2		Dlgap4		Dhx16		Dlgap4
Dusp26		Dlk1		Dhx36		Dlk1
Dync1h1		Dlk2		Dhx8		Dlk2
Dync1i1		Dll1		Diap1		Dll1
Dync1i2		Dll3		Dixdc1		Dll3
Dyrk3		Dlx5		Dkk2		Dlx5
Dysf		Dmxl1		Dlc1		Dmxl1
Dzip1		Dnahc11		Dlgap4		Dnahc11
E130303B06Rik		Dnahc5		Dlk1		Dnahc5
E330009J07Rik		Dnahc8		Dlk2		Dnahc8
E430018J23Rik		Dnaja2		Dll3		Dnaja2
E430028B21Rik		Dnaja4		Dlx5		Dnaja4
EG214403		Dnajb3		Dmxl1		Dnajb3
Eaf2		Dnajc11		Dnahc11		Dnajb4
Eapp		Dnajc7		Dnahc5		Dnajc11
Ebf1		Dnajc9		Dnahc8		Dnajc7
Ebf3		Dner		Dnaja2		Dnajc9
Ece2		Dnm1		Dnaja4		Dner
Ecel1		Dnmt3a		Dnajb3		Dnm1
Edem1		Dnttip2		Dnajb4		Dnmt3a
Edn1		Dock1		Dnajc11		Dnttip2
Edn3		Dock7		Dnajc7		Dock1
Ednrb		Dock8		Dnajc9		Dock7
Eef1a1		Dock9		Dner		Dock8
Eef1a2		Dohh		Dnmt3a		Dock9
Eef1g		Dok5		Dnttip2		Dohh
Eepd1		Dpf3		Dock1		Dok5
Efemp2		Dpp4		Dock7		Dpf3
Efhd1		Dpp6		Dock8		Dpp4
Efna4		Dppa2		Dock9		Dpp6
Efna5		Dppa3		Dohh		Dpysl3
Efnb2		Dppa4		Dok5		Dpysl4
Egfr		Dppa5a		Dpf3		Dpysl5
Egln2		Dpysl3		Dpp4		Dqx1
Egln3		Dpysl4		Dpp6		Drd2
Egr2		Dpysl5		Dppa2		Drd4
Egr3		Dqx1		Dppa3		Drg2
Ei24		Drd2		Dppa4		Dsc2
Eid1		Drd4		Dppa5a		Dsc3
Eif2ak3		Drg2		Dpysl3		Dscam
Eif2c2		Dsc2		Dpysl4		Dscaml1
Eif3e		Dsc3		Dpysl5		Dscr3
Eif3f		Dscam		Dqx1		Dstn
Eif4a3		Dscaml1		Drd2		Dtd1
Eif4e3		Dscr3		Drd4		Duoxa1
Eif4ebp1		Dstn		Drg2		Dus1l
Eif4g1		Dtd1		Dsc2		Dus3l
Eif4g3		Duoxa1		Dsc3		Dusp1
Elavl2		Dus1l		Dscam		Dusp10
Elf1		Dus3l		Dscaml1		Dusp14
Elk1		Dusp1		Dscr3		Dusp15
Elk3		Dusp10		Dstn		Dusp2
Ell		Dusp14		Dtd1		Dusp26
Elovl2		Dusp15		Duoxa1		Dusp6
Elovl4		Dusp2		Dus1l		Dync1h1
Emg1		Dusp26		Dus3l		Dync1i1
Emid1		Dync1h1		Dusp1		Dync1i2
Emid2		Dync1i1		Dusp10		Dyrk3
Emilin3		Dync1i2		Dusp14		Dysf
Emp2		Dyrk3		Dusp15		Dzip1
En1		Dysf		Dusp2		E130303B06Rik
Enc1		Dzip1		Dusp26		E2f1
Endod1		E130303B06Rik		Dusp6		E330009J07Rik
Enox2		E2f1		Dync1h1		E430018J23Rik
Enpp1		E330009J07Rik		Dync1i1		E430028B21Rik
Entpd1		E430018J23Rik		Dync1i2		EG214403
Entpd2		E430028B21Rik		Dyrk3		Eaf2
Eomes		EG214403		Dysf		Eapp
Epb4.1l1		Eaf2		Dzip1		Ebf1
Epb4.1l3		Eapp		E130303B06Rik		Ebf3
Epc1		Ebf1		E2f1		Ece2
Epha3		Ebf3		E330009J07Rik		Ecel1
Epha4		Ebi3		E430018J23Rik		Edem1
Epha5		Ece2		E430028B21Rik		Edn3
Epha6		Ecel1		EG214403		Ednrb
Epha8		Edem1		Eaf2		Eef1a1
Epm2a		Edn1		Eapp		Eef1a2
Epn1		Edn3		Ebf1		Eef1g
Erbb2		Ednrb		Ebf3		Eepd1
Ercc2		Eef1a1		Ebi3		Efemp2
Ereg		Eef1a2		Ece2		Efhd1
Erf		Eef1g		Ecel1		Efna4
Esd		Eepd1		Edem1		Efna5
Esf1		Efemp2		Edn1		Efnb2
Esr2		Efhd1		Edn3		Egfr
Esrrg		Efna4		Ednrb		Egln2
Esx1		Efna5		Eef1a1		Egln3
Etaa1		Efnb2		Eef1a2		Egr2
Etfdh		Egfr		Eef1g		Egr3
Ets1		Egln2		Eepd1		Ei24
Etv6		Egln3		Efemp2		Eid1
Evi5		Egr2		Efhd1		Eif2ak3
Evl		Egr3		Efna4		Eif2b4
Evx1		Ei24		Efna5		Eif2b5
Evx2		Eid1		Efnb2		Eif2c2
Exdl2		Eif2ak3		Egfr		Eif3e
Exoc6		Eif2b4		Egln2		Eif3f
Exosc4		Eif2b5		Egln3		Eif4a2
Ext2		Eif2c2		Egr2		Eif4a3
Extl1		Eif2s2		Egr3		Eif4e3
Eya1		Eif3e		Ei24		Eif4ebp1
Eya4		Eif3f		Eid1		Eif4g1
Ezh1		Eif4a2		Eif2ak3		Eif4g3
Ezh2		Eif4a3		Eif2b4		Elavl2
F2r		Eif4e3		Eif2b5		Elf1
F8a		Eif4ebp1		Eif2c2		Elf3
Fa2h		Eif4g1		Eif2s2		Elk1
Fabp5		Eif4g3		Eif3e		Elk3
Fads1		Elavl2		Eif3f		Ell
Fads3		Elf1		Eif4a2		Elovl2
Farsb		Elf3		Eif4a3		Elovl4
Fas		Elk1		Eif4e3		Emg1
Fastkd2		Elk3		Eif4ebp1		Emid1
Fbln2		Ell		Eif4g1		Emid2
Fbln5		Elovl2		Eif4g3		Emilin3
Fbln7		Elovl4		Elavl2		Emp2
Fbn1		Elovl6		Elf1		En1
Fbn2		Emg1		Elf3		Enc1
Fbp1		Emid1		Elk1		Endod1
Fbxl10		Emid2		Elk3		Enox2
Fbxl15		Emilin3		Ell		Enpp1
Fbxl3		Emp2		Elovl2		Ensa
Fbxo22		En1		Elovl4		Entpd1
Fbxo31		Enc1		Elovl6		Entpd2
Fbxo32		Endod1		Emg1		Eomes
Fbxo9		Enox2		Emid1		Epb4.1l1
Fbxw4		Enpp1		Emid2		Epb4.1l3
Fbxw7		Ensa		Emilin3		Epb4.1l4a
Fbxw8		Entpd1		Emp2		Epha2
Fcho1		Entpd2		En1		Epha3
Fdft1		Eomes		Enc1		Epha4
Fem1a		Epb4.1l1		Endod1		Epha5
Ferd3l		Epb4.1l3		Enox2		Epha6
Fermt2		Epb4.1l4a		Enpp1		Epha8
Fetub		Epc1		Ensa		Ephb4
Fev		Epha2		Entpd1		Epm2a
Fezf2		Epha3		Entpd2		Epn1
Fgd4		Epha4		Eomes		Erbb2
Fgd6		Epha5		Epb4.1l1		Ercc2
Fgf10		Epha6		Epb4.1l3		Ereg
Fgf11		Epha8		Epb4.1l4a		Erf
Fgf12		Ephb4		Epc1		Esd
Fgf13		Epm2a		Epha2		Esf1
Fgf14		Epn1		Epha3		Esr2
Fgf15		Erbb2		Epha4		Esrrg
Fgf16		Ercc2		Epha5		Esx1
Fgf18		Ereg		Epha6		Etaa1
Fgf2		Erf		Epha8		Etfdh
Fgf20		Esd		Ephb4		Ets1
Fgf3		Esf1		Epm2a		Etv5
Fgf8		Esr2		Epn1		Etv6
Fgfr4		Esrrg		Erbb2		Evi5
Fgl2		Esx1		Ercc2		Evl
Fhdc1		Etaa1		Ereg		Evx1
Fhl2		Etfdh		Erf		Evx2
Fhod3		Ets1		Esd		Exdl2
Fign		Etv4		Esf1		Exoc6
Fignl1		Etv5		Esr2		Exosc4
Fjx1		Etv6		Esrrg		Ext2
Flnb		Evi5		Esx1		Extl1
Flnc		Evl		Etaa1		Eya1
Flt1		Evx1		Etfdh		Eya4
Flt3		Evx2		Ets1		Ezh1
Flt4		Exdl2		Etv1		Ezh2
Flywch2		Exoc6		Etv4		F2r
Fmn2		Ext2		Etv5		F8a
Fmnl1		Extl1		Etv6		Fa2h
Fmnl3		Eya1		Evi5		Fabp3
Fnbp1		Eya4		Evl		Fabp5
Fnbp4		Ezh1		Evx1		Fads1
Fndc4		F2r		Evx2		Fads3
Folh1		F8a		Exdl2		Fah
Fos		Fa2h		Exoc6		Farsb
Fosl2		Fabp5		Exosc4		Fas
Foxa2		Fads1		Ext2		Fastkd2
Foxb1		Fads3		Extl1		Fbln2
Foxb2		Farsb		Eya1		Fbln5
Foxc1		Fas		Eya4		Fbln7
Foxc2		Fastkd2		Ezh1		Fbn1
Foxf2		Fbln2		Ezh2		Fbn2
Foxg1		Fbln5		F2r		Fbp1
Foxj2		Fbln7		F2rl1		Fbxl10
Foxl1		Fbn1		F8a		Fbxl15
Foxq1		Fbn2		Fa2h		Fbxl20
Frat2		Fbp1		Fabp3		Fbxl3
Freq		Fbxl10		Fads1		Fbxo22
Frs3		Fbxl15		Fads3		Fbxo31
Fryl		Fbxl20		Fah		Fbxo32
Fst		Fbxl3		Farsb		Fbxo9
Fstl1		Fbxo22		Fas		Fbxw4
Ftsj2		Fbxo31		Fastkd2		Fbxw7
Fubp1		Fbxo32		Fbln2		Fbxw8
Fut10		Fbxo9		Fbln5		Fcho1
Fv1		Fbxw4		Fbln7		Fdft1
Fxn		Fbxw7		Fbn1		Fem1a
Fxyd5		Fbxw8		Fbn2		Ferd3l
Fxyd7		Fcho1		Fbp1		Fermt2
Fzd4		Fem1a		Fbxl10		Fetub
Fzd6		Ferd3l		Fbxl15		Fev
Fzd7		Fermt2		Fbxl20		Fezf2
G0s2		Fetub		Fbxl3		Fgd4
Gabbr1		Fev		Fbxo15		Fgd6
Gabra2		Fezf2		Fbxo22		Fgf10
Gabrb1		Fgd4		Fbxo31		Fgf11
Gabrb2		Fgd6		Fbxo32		Fgf12
Gabrb3		Fgf10		Fbxo9		Fgf13
Gabrd		Fgf11		Fbxw4		Fgf14
Gabrg1		Fgf12		Fbxw7		Fgf15
Gabrg3		Fgf13		Fbxw8		Fgf16
Gabrp		Fgf14		Fcho1		Fgf17
Gad1		Fgf15		Fdft1		Fgf18
Gad2		Fgf16		Fem1a		Fgf2
Gadd45b		Fgf17		Ferd3l		Fgf20
Gal		Fgf18		Fermt2		Fgf3
Galnt11		Fgf2		Fetub		Fgf4
Galnt3		Fgf20		Fev		Fgf8
Galnt6		Fgf3		Fezf2		Fgfr4
Galntl1		Fgf4		Fgd4		Fgl2
Galr1		Fgf8		Fgd6		Fhdc1
Galt		Fgfr4		Fgf10		Fhl2
Gap43		Fgl2		Fgf11		Fhod3
Gapdh		Fhdc1		Fgf12		Fign
Garnl1		Fhl2		Fgf13		Fjx1
Gas1		Fhod3		Fgf14		Fkbp5
Gast		Fign		Fgf15		Flnb
Gata3		Fignl1		Fgf16		Flnc
Gata4		Fjx1		Fgf17		Flt1
Gata5		Fkbp5		Fgf2		Flt3
Gata6		Flnb		Fgf20		Flt4
Gatm		Flnc		Fgf3		Flywch2
Gbas		Flt1		Fgf4		Fmn2
Gbl		Flt3		Fgf8		Fmnl1
Gcap14		Flt4		Fgfr4		Fmnl3
Gcc1		Flywch2		Fgl2		Fn1
Gcgr		Fmn2		Fhdc1		Fnbp1
Gclm		Fmnl1		Fhl2		Fnbp4
Gcnt2		Fmnl3		Fign		Fndc4
Gda		Fn1		Fignl1		Folh1
Gdf10		Fnbp1		Fjx1		Fos
Gdf11		Fnbp4		Fkbp5		Fosl2
Gdnf		Fndc4		Flnb		Foxa2
Gdpd1		Folh1		Flnc		Foxb1
Gdpd5		Fosl2		Flt1		Foxb2
Gem		Foxa2		Flt3		Foxc1
Gfi1		Foxb1		Flt4		Foxc2
Gfpt1		Foxb2		Flywch2		Foxf2
Gfra1		Foxc1		Fmn2		Foxg1
Gfra2		Foxc2		Fmnl1		Foxh1
Gfra3		Foxf2		Fmnl3		Foxj2
Ggh		Foxg1		Fn1		Foxl1
Ggnbp2		Foxh1		Fnbp1		Foxq1
Ggps1		Foxj2		Fnbp4		Frat2
Ghitm		Foxl1		Fndc4		Freq
Gipc1		Foxq1		Folh1		Frs3
Gipc2		Frat2		Fos		Fryl
Gipc3		Freq		Fosl2		Fst
Git1		Frs3		Foxa2		Fstl1
Gja3		Fryl		Foxb1		Ftsj2
Gjb2		Fst		Foxb2		Fubp1
Gjb3		Fstl1		Foxc1		Fut10
Gjb6		Ftsj2		Foxc2		Fv1
Gjd2		Fubp1		Foxg1		Fxn
Glb1		Fut10		Foxh1		Fxyd5
Glg1		Fv1		Foxj2		Fxyd7
Gli3		Fxn		Foxl1		Fzd4
Glipr2		Fxyd5		Foxq1		Fzd6
Glra1		Fxyd7		Freq		Fzd7
Glrb		Fzd2		Frs3		G0s2
Glrp1		Fzd4		Fryl		Gabarapl2
Glrx3		Fzd6		Fst		Gabbr1
Glul		Fzd7		Fstl1		Gabra2
Gm1060		G0s2		Ftsj2		Gabrb1
Gm50		Gabarapl2		Fubp1		Gabrb2
Gmfb		Gabbr1		Fut10		Gabrb3
Gmnn		Gabra2		Fv1		Gabrd
Gnai1		Gabrb1		Fxn		Gabrg1
Gnao1		Gabrb2		Fxyd5		Gabrg3
Gnb2		Gabrb3		Fxyd7		Gabrp
Gnb4		Gabrd		Fzd2		Gad1
Gng10		Gabrg1		Fzd4		Gad2
Gng12		Gabrg3		Fzd6		Gadd45a
Gng4		Gabrp		Fzd7		Gadd45b
Gnpda2		Gad1		G0s2		Gadd45gip1
Golga4		Gad2		Gabarapl2		Gal
Golga7		Gadd45a		Gabbr1		Galnt11
Golim4		Gadd45gip1		Gabra2		Galnt3
Golph3l		Gal		Gabrb1		Galnt6
Gorasp2		Galnt11		Gabrb2		Galntl1
Gosr1		Galnt3		Gabrb3		Galr1
Got2		Galnt6		Gabrd		Galt
Gpaa1		Galntl1		Gabrg1		Gap43
Gpatch4		Galr1		Gabrg3		Gapdh
Gpbp1		Galt		Gabrp		Garnl1
Gpd2		Gap43		Gad1		Gas1
Gpha2		Gapdh		Gad2		Gast
Gpi1		Garnl1		Gadd45a		Gata3
Gpm6b		Gas1		Gadd45b		Gata4
Gpr108		Gast		Gadd45g		Gata5
Gpr12		Gata3		Gadd45gip1		Gata6
Gpr124		Gata4		Gal		Gatm
Gpr155		Gata5		Galnt11		Gbas
Gpr162		Gata6		Galnt3		Gbl
Gpr177		Gatm		Galnt6		Gbx2
Gpr19		Gbas		Galntl1		Gcap14
Gpr27		Gbl		Galr1		Gcc1
Gpr35		Gbx2		Galt		Gcgr
Gpr37		Gcap14		Gap43		Gclm
Gpr45		Gcc1		Gapdh		Gcnt2
Gpr50		Gcgr		Garnl1		Gda
Gpr83		Gclm		Gas1		Gdf10
Gpr98		Gda		Gast		Gdf11
Gprc5c		Gdf10		Gata3		Gdnf
Gprin1		Gdf11		Gata4		Gdpd1
Gpx1		Gdnf		Gata5		Gdpd5
Gpx2		Gdpd1		Gata6		Gem
Gramd3		Gdpd5		Gatm		Gemin6
Grasp		Gem		Gbas		Gemin7
Grb10		Gemin6		Gbl		Gfi1
Grb14		Gemin7		Gcap14		Gfpt1
Greb1		Gfi1		Gcc1		Gfra1
Grem1		Gfpt1		Gcgr		Gfra2
Grem2		Gfra1		Gclm		Gfra3
Grhl2		Gfra2		Gcnt2		Ggh
Gria2		Gfra3		Gda		Ggnbp2
Gria3		Ggh		Gdf10		Ggps1
Gria4		Ggnbp2		Gdf11		Ghitm
Grid1		Ggps1		Gdnf		Gins4
Grid2		Ghitm		Gdpd1		Gipc1
Grid2ip		Gins4		Gdpd5		Gipc2
Grik1		Gipc1		Gem		Gipc3
Grik2		Gipc2		Gemin6		Git1
Grik3		Gipc3		Gemin7		Gja3
Grin1		Git1		Gfi1		Gjb2
Grin2a		Gja3		Gfpt1		Gjb6
Grin2b		Gjb2		Gfra1		Gjd2
Grinl1a		Gjb3		Gfra2		Glb1
Grip1		Gjb6		Gfra3		Glg1
Grk4		Gjd2		Ggh		Gli3
Grk5		Glb1		Ggnbp2		Glipr2
Grm8		Glg1		Ggps1		Glra1
Grn		Gli3		Ghitm		Glrb
Grp		Glipr2		Gins4		Glrp1
Grsf1		Glra1		Gipc1		Glrx
Gsg2		Glrb		Gipc3		Glrx3
Gsk3a		Glrp1		Git1		Glul
Gsn		Glrx		Gja3		Gm1060
Gstm1		Glrx3		Gjb2		Gm50
Gstm5		Glul		Gjb3		Gmfb
Gstm7		Gm1060		Gjb6		Gmnn
Gstt2		Gm50		Gjd2		Gnai1
Gsx1		Gmfb		Glb1		Gnao1
Gtf2a1		Gmnn		Glg1		Gnb1l
Gtf2h2		Gnai1		Gli3		Gnb2
Gtf2h4		Gnao1		Glipr2		Gnb4
Gtf2ird1		Gnb1l		Glra1		Gng10
Gtf3a		Gnb2		Glrb		Gng12
Gtf3c5		Gnb4		Glrp1		Gng3
Gtf3c6		Gng10		Glrx		Gng4
Gtl3		Gng12		Glrx3		Gnpda2
Gtpbp1		Gng3		Glul		Golga4
Gtpbp4		Gng4		Gm1060		Golga7
Gucy1b3		Gnpda2		Gm50		Golim4
Gyg		Golga4		Gmfb		Golph3l
Gyk		Golga7		Gmnn		Gorasp2
Gypc		Golim4		Gnai1		Gosr1
Gys1		Golph3l		Gnao1		Got2
H2-D1		Gorasp2		Gnb1l		Gpaa1
H2-Q10		Gosr1		Gnb2		Gpatch4
H2-Q7		Got2		Gnb4		Gpbp1
H2afx		Gpaa1		Gng10		Gpc6
H2afy2		Gpatch4		Gng12		Gpd2
Hand2		Gpbp1		Gng3		Gpha2
Has3		Gpc6		Gng4		Gpi1
Hax1		Gpd2		Gnpda2		Gpm6b
Hbegf		Gpha2		Golga4		Gpr108
Hbp1		Gpi1		Golga7		Gpr12
Hbxip		Gpm6b		Golim4		Gpr124
Hck		Gpr108		Golph3l		Gpr155
Hcn1		Gpr12		Gorasp2		Gpr162
Hdac9		Gpr124		Gosr1		Gpr177
Hdgf		Gpr155		Got2		Gpr19
Hdgfrp3		Gpr162		Gpaa1		Gpr27
Hdhd3		Gpr177		Gpatch4		Gpr35
Heatr1		Gpr27		Gpbp1		Gpr37
Helb		Gpr35		Gpc6		Gpr45
Hemk1		Gpr37		Gpd2		Gpr50
Hes5		Gpr45		Gpha2		Gpr83
Hes6		Gpr50		Gpi1		Gpr98
Hes7		Gpr83		Gpm6b		Gprc5c
Hesx1		Gpr98		Gpr108		Gprin1
Hexa		Gprc5c		Gpr12		Gpx1
Hey1		Gprin1		Gpr124		Gpx2
Hey2		Gpx1		Gpr155		Gramd3
Heyl		Gpx2		Gpr162		Grasp
Hhat		Gramd3		Gpr177		Grb10
Hhip		Grasp		Gpr19		Grb14
Hiat1		Grb10		Gpr27		Greb1
Hibch		Grb14		Gpr35		Grem1
Hic1		Greb1		Gpr37		Grem2
Higd2a		Grem1		Gpr45		Grhl2
Hip1		Grem2		Gpr50		Gria2
Hipk2		Grhl2		Gpr83		Gria3
Hipk3		Gria2		Gpr98		Gria4
Hist1h2bp		Gria3		Gprc5c		Grid1
Hist2h2bb		Gria4		Gprin1		Grid2
Hist3h2a		Grid1		Gpx1		Grid2ip
Hivep3		Grid2		Gpx2		Grik1
Hltf		Grid2ip		Gramd3		Grik2
Hlx		Grik1		Grasp		Grik3
Hmbox1		Grik2		Grb10		Grin1
Hmg20a		Grik3		Grb14		Grin2a
Hmga2		Grin1		Greb1		Grin2b
Hmgb1		Grin2a		Grem1		Grinl1a
Hmgb2		Grin2b		Grem2		Grip1
Hmgb3		Grinl1a		Grhl2		Grk4
Hmgn3		Grip1		Gria2		Grk5
Hmha1		Grk4		Gria3		Grm8
Hmx1		Grk5		Gria4		Grn
Hmx2		Grm8		Grid1		Grp
Hmx3		Grn		Grid2		Grsf1
Hnf1b		Grp		Grid2ip		Gsg2
Hnmt		Grsf1		Grik1		Gsk3a
Hnrnpa1		Gsg2		Grik2		Gsn
Hnrnpa2b1		Gsk3a		Grik3		Gstm1
Hnrnpl		Gsn		Grin1		Gstm5
Homer2		Gstm1		Grin2a		Gstm7
Homer3		Gstm5		Grin2b		Gstt2
Hopx		Gstm7		Grinl1a		Gtf2a1
Hoxa11		Gstt2		Grip1		Gtf2h2
Hoxa2		Gsx1		Grk4		Gtf2h4
Hoxb13		Gtf2a1		Grk5		Gtf2ird1
Hoxb3		Gtf2h2		Grm8		Gtf3a
Hoxb4		Gtf2h4		Grn		Gtf3c5
Hoxb6		Gtf2ird1		Grp		Gtf3c6
Hoxb9		Gtf3a		Grsf1		Gtl3
Hoxc13		Gtf3c5		Gsg2		Gtpbp1
Hoxc6		Gtf3c6		Gsk3a		Gtpbp4
Hoxc8		Gtl3		Gsn		Gucy1b3
Hoxd1		Gtpbp1		Gsta4		Gyg
Hoxd10		Gtpbp4		Gstm1		Gyk
Hoxd11		Gucy1b3		Gstm5		Gypc
Hoxd12		Gyg		Gstm7		Gys1
Hoxd13		Gyk		Gstt2		H2-D1
Hoxd3		Gypc		Gtf2a1		H2-Q10
Hoxd8		Gys1		Gtf2h2		H2-Q7
Hoxd9		H2-D1		Gtf2h4		H2afx
Hpgd		H2-Q10		Gtf2ird1		H2afy2
Hrh1		H2-Q7		Gtf3a		Hand2
Hrh2		H2afx		Gtf3c5		Has3
Hrh3		H2afy2		Gtf3c6		Hax1
Hrk		Hand2		Gtl3		Hbegf
Hs3st1		Has3		Gtpbp1		Hbp1
Hs6st2		Hax1		Gtpbp4		Hbxip
Hs6st3		Hbegf		Gucy1b3		Hcn1
Hsd17b11		Hbp1		Gyg		Hdac9
Hsd17b6		Hbxip		Gyk		Hdgf
Hsdl2		Hck		Gys1		Hdgfrp3
Hsf4		Hcn1		H2-D1		Hdhd3
Hsp90ab1		Hdac9		H2-Q10		Heatr1
Hspa12b		Hdgf		H2-Q7		Helb
Hspa1a		Hdgfrp3		H2afx		Hells
Hspa2		Hdhd3		H2afy2		Hemk1
Htr1b		Heatr1		Hand2		Hes5
Htr1f		Helb		Has3		Hes6
Htr2c		Hells		Hax1		Hes7
Htr4		Hemk1		Hbp1		Hesx1
Htr6		Hes5		Hbxip		Hexa
Htr7		Hes6		Hck		Hexim1
Htra1		Hes7		Hcn1		Hey1
Htt		Hesx1		Hdac9		Hey2
Hunk		Hexa		Hdgf		Heyl
Iapp		Hexim1		Hdgfrp3		Hhat
Iars		Hey1		Hdhd3		Hhip
Ica1		Hey2		Heatr1		Hiat1
Ick		Heyl		Helb		Hibch
Ict1		Hhat		Hells		Hic1
Id4		Hhip		Hemk1		Higd2a
Ier3		Hiat1		Hes5		Hip1
Ifih1		Hibch		Hes6		Hipk2
Ifitm2		Hic1		Hes7		Hipk3
Ifnz		Higd2a		Hesx1		Hist1h2bp
Ift122		Hip1		Hexa		Hist2h2bb
Ift172		Hipk2		Hexim1		Hist3h2a
Ift20		Hipk3		Hey1		Hivep3
Ift74		Hist1h2bp		Hey2		Hk2
Igbp1		Hist2h2bb		Heyl		Hlf
Igf1		Hist3h2a		Hhat		Hltf
Igf2		Hivep3		Hhip		Hlx
Igf2r		Hk2		Hiat1		Hmbox1
Igfbp2		Hltf		Hibch		Hmg20a
Igfbp3		Hlx		Hic1		Hmga2
Igfbp4		Hmbox1		Higd2a		Hmgb1
Igfbp6		Hmg20a		Hip1		Hmgb2
Igfbp7		Hmga2		Hipk2		Hmgb3
Igfbpl1		Hmgb1		Hipk3		Hmgn3
Ighmbp2		Hmgb2		Hist1h2bp		Hmha1
Ikzf1		Hmgb3		Hist2h2bb		Hmx1
Il10ra		Hmgn3		Hist3h2a		Hmx2
Il10rb		Hmha1		Hivep3		Hmx3
Il15ra		Hmx1		Hk2		Hnf1b
Il17ra		Hmx2		Hlf		Hnmt
Il17rb		Hmx3		Hltf		Hnrnpa1
Il17rd		Hnf1b		Hlx		Hnrnpa2b1
Il18rap		Hnmt		Hmbox1		Hnrnpl
Il1rap		Hnrnpa1		Hmg20a		Hnrnpu
Il1rapl2		Hnrnpa2b1		Hmga2		Homer2
Il1rn		Hnrnpl		Hmgb1		Homer3
Il6ra		Hnrnpu		Hmgb2		Hook2
Il7		Homer2		Hmgb3		Hopx
Ilf3		Homer3		Hmgn3		Hoxa11
Impa2		Hook2		Hmha1		Hoxa2
Impdh1		Hopx		Hmx1		Hoxb13
Impdh2		Hoxa11		Hmx2		Hoxb3
Ina		Hoxa2		Hmx3		Hoxb4
Ing4		Hoxb13		Hnf1b		Hoxb6
Inhbb		Hoxb3		Hnmt		Hoxb9
Inpp4a		Hoxb4		Hnrnpa1		Hoxc13
Inppl1		Hoxb6		Hnrnpa2b1		Hoxc6
Insm1		Hoxb9		Hnrnpl		Hoxc8
Insr		Hoxc13		Hnrnpu		Hoxd1
Insrr		Hoxc6		Homer2		Hoxd10
Ints1		Hoxc8		Homer3		Hoxd11
Ints5		Hoxd1		Hook2		Hoxd12
Ints6		Hoxd10		Hopx		Hoxd13
Ints7		Hoxd11		Hoxa11		Hoxd3
Ints9		Hoxd12		Hoxa2		Hoxd8
Irf8		Hoxd13		Hoxb1		Hoxd9
Irx2		Hoxd3		Hoxb13		Hpgd
Irx6		Hoxd8		Hoxb3		Hrh1
Iscu		Hoxd9		Hoxb4		Hrh2
Isl1		Hpgd		Hoxb6		Hrh3
Isl2		Hrh1		Hoxb9		Hrk
Isoc2b		Hrh2		Hoxc13		Hs3st1
Isy1		Hrh3		Hoxc8		Hs6st2
Itfg2		Hrk		Hoxd1		Hs6st3
Itga4		Hs3st1		Hoxd10		Hsd17b6
Itga7		Hs3st3b1		Hoxd11		Hsdl2
Itga8		Hs6st2		Hoxd12		Hsf4
Itga9		Hs6st3		Hoxd13		Hsp90aa1
Itgb1bp1		Hsd17b6		Hoxd3		Hsp90ab1
Itgb3bp		Hsdl2		Hoxd8		Hspa12b
Itgb4		Hsf4		Hoxd9		Hspa1a
Itgb5		Hsp90aa1		Hpgd		Hspa2
Itgb6		Hsp90ab1		Hrh1		Hspb1
Itgbl1		Hspa12b		Hrh2		Htr1b
Itpr1		Hspa1a		Hrh3		Htr1f
Itpr2		Hspa2		Hrk		Htr2c
Jag2		Hspb1		Hs3st1		Htr4
Jak2		Htr1b		Hs3st3b1		Htr6
Jam2		Htr1f		Hs6st2		Htr7
Jam3		Htr2c		Hs6st3		Htra1
Jarid1b		Htr4		Hsd17b11		Htt
Jarid1c		Htr6		Hsd17b6		Hunk
Jhdm1d		Htr7		Hsdl2		Hvcn1
Jmjd1a		Htra1		Hsf4		Iapp
Jmjd5		Htt		Hsp90aa1		Iars
Jph3		Hunk		Hsp90ab1		Ica1
Jub		Hvcn1		Hspa12b		Ick
Kazald1		Iapp		Hspa2		Ict1
Kbtbd4		Iars		Hspb1		Id4
Kcna2		Ica1		Htr1b		Idh1
Kcna3		Ick		Htr1f		Idua
Kcna6		Ict1		Htr2c		Ier3
Kcna7		Id2		Htr4		Ier5l
Kcnab1		Id4		Htr6		Ifih1
Kcnab3		Idh1		Htr7		Ifitm2
Kcnb1		Idua		Htra1		Ifitm3
Kcnc4		Ier3		Htt		Ifnz
Kcnd2		Ier5l		Hunk		Ift122
Kcnd3		Ifih1		Hvcn1		Ift172
Kcne3		Ifitm1		Iapp		Ift20
Kcnh1		Ifitm2		Iars		Ift74
Kcnh2		Ifitm3		Ica1		Igbp1
Kcnh3		Ifnz		Ick		Igf1
Kcnh7		Ift122		Ict1		Igf2
Kcnip1		Ift172		Id2		Igf2bp2
Kcnip3		Ift20		Id4		Igf2bp3
Kcnj3		Ift74		Idh1		Igf2r
Kcnj4		Igbp1		Idua		Igfbp2
Kcnj5		Igf2		Ier3		Igfbp3
Kcnj6		Igf2bp2		Ier5l		Igfbp4
Kcnj8		Igf2bp3		Ifih1		Igfbp6
Kcnk10		Igf2r		Ifitm1		Igfbp7
Kcnk13		Igfbp3		Ifitm2		Igfbpl1
Kcnk2		Igfbp4		Ifitm3		Ighmbp2
Kcnma1		Igfbp6		Ifnz		Ikzf1
Kcnmb2		Igfbp7		Ift122		Il10ra
Kcnmb4		Igfbpl1		Ift172		Il10rb
Kcnn2		Ighmbp2		Ift20		Il15ra
Kcnq1		Ikzf1		Ift74		Il17ra
Kcnq2		Il10ra		Igbp1		Il17rb
Kcnq5		Il10rb		Igf1		Il17rd
Kctd1		Il15ra		Igf2		Il18rap
Kctd4		Il17ra		Igf2bp2		Il1rap
Kdelr3		Il17rb		Igf2bp3		Il1rapl2
Kdr		Il17rd		Igf2r		Il1rn
Khdrbs2		Il18rap		Igfbp2		Il6ra
Kif13a		Il1rap		Igfbp3		Il7
Kif1a		Il1rapl2		Igfbp4		Ilf3
Kif21a		Il1rn		Igfbp6		Impa2
Kif21b		Il6ra		Igfbp7		Impdh1
Kif3b		Il7		Igfbpl1		Impdh2
Kifap3		Ilf3		Ighmbp2		Ina
Kit		Impa2		Ikzf1		Ing4
Kitl		Impdh1		Il10ra		Inhbb
Kl		Impdh2		Il10rb		Inpp4a
Klf3		Ina		Il15ra		Inppl1
Klf7		Inhbb		Il17ra		Insm1
Klhdc2		Inpp4a		Il17rb		Insr
Klhdc4		Inppl1		Il17rd		Insrr
Klhdc8a		Insm1		Il18rap		Ints1
Klhl5		Insr		Il1rap		Ints5
Klhl9		Insrr		Il1rapl2		Ints6
Kpna3		Ints1		Il1rn		Ints7
Krit1		Ints5		Il6ra		Ints9
Krr1		Ints6		Il7		Irak1bp1
Krt16		Ints7		Ilf3		Irf8
Krt18		Ints9		Impa2		Irf9
Ksr1		Irak1bp1		Impdh1		Irx2
Ky		Irf8		Impdh2		Irx6
Kynu		Irf9		Ina		Iscu
Lactb2		Irx2		Ing4		Isl1
Lad1		Irx6		Inhbb		Isl2
Lama1		Iscu		Inpp4a		Isy1
Lama4		Isl1		Inppl1		Itfg2
Lamb1-1		Isl2		Insr		Itga4
Lamc1		Isoc2b		Insrr		Itga7
Lamc3		Isy1		Ints1		Itga8
Laptm4a		Itfg2		Ints5		Itga9
Laptm4b		Itga4		Ints6		Itgb1bp1
Larp2		Itga7		Ints7		Itgb3bp
Larp6		Itga8		Ints9		Itgb4
Lars		Itga9		Irak1bp1		Itgb5
Lass5		Itgb1bp1		Irf8		Itgb6
Lats2		Itgb3bp		Irf9		Itgbl1
Lbh		Itgb4		Irx2		Itpka
Lbx1		Itgb5		Irx6		Itpr1
Lcorl		Itgb6		Iscu		Itpr2
Ldlr		Itgbl1		Isl2		Jag1
Lef1		Itpka		Isoc2b		Jag2
Lepr		Itpr1		Isy1		Jak2
Lgals3		Itpr2		Itfg2		Jam3
Lgr6		Jag2		Itga4		Jarid1b
Lhx1		Jak2		Itga7		Jarid1c
Lhx2		Jak3		Itga8		Jhdm1d
Lhx3		Jam3		Itga9		Jmjd1a
Lhx5		Jarid1b		Itgb1bp1		Jmjd5
Lhx6		Jarid1c		Itgb3bp		Jph3
Lhx8		Jhdm1d		Itgb4		Jub
Lhx9		Jmjd1a		Itgb5		Kazald1
Lias		Jmjd5		Itgb6		Kbtbd4
Limch1		Jph3		Itgbl1		Kcna2
Limk2		Jub		Itpka		Kcna3
Lims1		Kazald1		Itpr1		Kcna6
Lin28		Kbtbd4		Itpr2		Kcna7
Lipe		Kcna2		Jag1		Kcnab1
Lipg		Kcna3		Jag2		Kcnab3
Lman1		Kcna6		Jak2		Kcnb1
Lmbrd1		Kcna7		Jak3		Kcnc4
Lmcd1		Kcnab1		Jam2		Kcnd2
Lmnb1		Kcnab3		Jam3		Kcnd3
Lmo1		Kcnb1		Jarid1b		Kcne3
Lmo2		Kcnc4		Jarid1c		Kcnh1
Lmo7		Kcnd2		Jhdm1d		Kcnh2
Lmx1a		Kcnd3		Jmjd1a		Kcnh3
Lmx1b		Kcne3		Jmjd5		Kcnh7
Lonp1		Kcnh1		Jph3		Kcnip1
Lor		Kcnh2		Jub		Kcnip3
Lox		Kcnh3		Kazald1		Kcnj3
Loxl2		Kcnh7		Kbtbd4		Kcnj4
Loxl4		Kcnip1		Kcna2		Kcnj5
Lphn1		Kcnip3		Kcna3		Kcnj6
Lpin1		Kcnj3		Kcna6		Kcnj8
Lpp		Kcnj4		Kcna7		Kcnk10
Lrat		Kcnj5		Kcnab1		Kcnk13
Lrba		Kcnj6		Kcnab3		Kcnk2
Lrig1		Kcnj8		Kcnb1		Kcnma1
Lrp2		Kcnk10		Kcnc4		Kcnmb2
Lrp8		Kcnk13		Kcnd2		Kcnmb4
Lrrc1		Kcnk2		Kcnd3		Kcnn2
Lrrc2		Kcnma1		Kcne3		Kcnq1
Lrrc3b		Kcnmb2		Kcnh1		Kcnq2
Lrrc4		Kcnmb4		Kcnh2		Kcnq5
Lrrc49		Kcnn2		Kcnh3		Kctd1
Lrrc61		Kcnq1		Kcnh7		Kctd4
Lrrc8c		Kcnq2		Kcnip1		Kdelr3
Lrrfip1		Kcnq5		Kcnip3		Kdr
Lrrk1		Kctd1		Kcnj3		Khdrbs2
Lrrk2		Kctd4		Kcnj4		Kif13a
Lsm14b		Kdelr3		Kcnj5		Kif1a
Lsm2		Kdr		Kcnj6		Kif21a
Lsm4		Khdrbs2		Kcnj8		Kif21b
Lta		Kif13a		Kcnk10		Kif2c
Ltbp1		Kif1a		Kcnk13		Kif3b
Ltk		Kif21a		Kcnk2		Kifap3
Luc7l		Kif21b		Kcnma1		Kit
Ly6h		Kif2c		Kcnmb2		Kitl
Ly75		Kif3b		Kcnmb4		Kl
Ly86		Kifap3		Kcnn2		Klf3
Ly96		Kit		Kcnq1		Klf7
Lyn		Kitl		Kcnq2		Klhdc2
Lypd1		Kl		Kcnq5		Klhdc4
Lyrm1		Klf3		Kctd1		Klhdc8a
M6pr		Klf7		Kctd4		Klhl5
Maf		Klhdc2		Kdelr3		Klhl9
Mafb		Klhdc4		Kdr		Kpna3
Maff		Klhdc8a		Khdrbs2		Krit1
Mag		Klhl5		Kif13a		Krr1
Maged1		Klhl9		Kif1a		Krt16
Magi2		Kpna3		Kif21a		Krt18
Magi3		Krit1		Kif21b		Ksr1
Mak10		Krt16		Kif2c		Ky
Mal		Krt18		Kif3b		Kynu
Mal2		Ksr1		Kifap3		Lad1
Mall		Ky		Kit		Lama1
Maml1		Kynu		Kitl		Lama4
Man1a		Lactb2		Kl		Lamb1-1
Man1b1		Lad1		Klf3		Lamc1
Man2a1		Lama1		Klf7		Lamc3
Man2c1		Lama4		Klhdc2		Laptm4a
Map2k1		Lamb1-1		Klhdc4		Laptm4b
Map2k4		Lamc1		Klhdc8a		Larp2
Map2k7		Lamc3		Klhl5		Larp6
Map3k2		Laptm4a		Klhl9		Lars
Map3k3		Laptm4b		Kpna3		Lass5
Map3k5		Larp2		Krit1		Lats2
Map3k8		Larp6		Krr1		Lbh
Map4k3		Lars		Krt16		Lbx1
Map4k4		Lass5		Krt18		Lcorl
Mapk12		Lats2		Ksr1		Ldlr
Mapk8ip1		Lbh		Ky		Lef1
Mapk8ip2		Lbx1		Kynu		Lefty1
Mapkbp1		Lcorl		Lactb2		Lepr
Marcks		Ldhb		Lad1		Lgals3
Mark1		Ldlr		Lama1		Lgals8
Mast1		Lef1		Lama4		Lgr6
Matn2		Lepr		Lamb1-1		Lhx1
Matn4		Lgals3		Lamc1		Lhx2
Maz		Lgals8		Lamc3		Lhx3
Mbnl1		Lgr6		Laptm4a		Lhx5
Mboat1		Lhx1		Laptm4b		Lhx6
Mboat2		Lhx2		Larp2		Lhx8
Mbp		Lhx3		Larp6		Lhx9
Mc5r		Lhx5		Lars		Lias
Mcam		Lhx6		Lass5		Limch1
Mcart6		Lhx8		Lats2		Limk2
Mcm10		Lhx9		Lbh		Lims1
Mcm2		Lias		Lbx1		Lin28
Mcm3		Limch1		Lcorl		Lipe
Mcm4		Limk2		Ldhb		Lipg
Mcm5		Lims1		Ldlr		Lman1
Mcm6		Lin28		Lef1		Lmbrd1
Mcoln2		Lipe		Lefty1		Lmcd1
Mcts1		Lipg		Lepr		Lmnb1
Mcts2		Lman1		Lgals3		Lmo1
Mdfi		Lmbrd1		Lgals8		Lmo2
Mdk		Lmcd1		Lgr6		Lmo7
Mdn1		Lmnb1		Lhx1		Lmx1a
Me1		Lmo1		Lhx2		Lmx1b
Mecp2		Lmo2		Lhx3		Lonp1
Med12		Lmo7		Lhx5		Lor
Med17		Lmx1a		Lhx6		Lox
Med24		Lmx1b		Lhx8		Loxl2
Med6		Lonp1		Lhx9		Loxl4
Mef2a		Lor		Lias		Lphn1
Meox2		Lox		Limch1		Lpin1
Mepce		Loxl2		Limk2		Lpp
Mesdc2		Loxl4		Lims1		Lrat
Mesp2		Lphn1		Lin28		Lrba
Mest		Lpin1		Lipe		Lrig1
Met		Lpp		Lipg		Lrp2
Metap1		Lrat		Lman1		Lrp8
Metapl1		Lrba		Lmbrd1		Lrrc1
Mfn1		Lrig1		Lmcd1		Lrrc2
Mfsd4		Lrp2		Lmnb1		Lrrc3b
Mgat4b		Lrp8		Lmo1		Lrrc4
Mgat5		Lrrc1		Lmo2		Lrrc49
Mgea5		Lrrc2		Lmo7		Lrrc61
Mgll		Lrrc3b		Lmx1a		Lrrc8c
Mical2		Lrrc4		Lmx1b		Lrrfip1
Mid1		Lrrc49		Lonp1		Lrrk1
Mif		Lrrc61		Lor		Lrrk2
Mixl1		Lrrc8c		Lox		Lsm14b
Mizf		Lrrfip1		Loxl2		Lsm2
Mkrn3		Lrrk1		Loxl4		Lsm4
Mlf1		Lrrk2		Lphn1		Lta
Mlh3		Lsm14b		Lpin1		Ltbp1
Mll3		Lsm2		Lpp		Ltk
Mllt3		Lsm4		Lrat		Luc7l
Mllt6		Lta		Lrba		Ly6h
Mlx		Ltbp1		Lrig1		Ly75
Mmachc		Ltk		Lrp2		Ly86
Mmd2		Luc7l		Lrp8		Ly96
Mme		Ly6h		Lrrc1		Lyn
Mmp11		Ly86		Lrrc2		Lypd1
Mmp16		Ly96		Lrrc3b		Lyrm1
Mmp24		Lyn		Lrrc4		M6pr
Mms19		Lypd1		Lrrc49		Maf
Mnat1		Lyrm1		Lrrc61		Mafb
Moap1		M6pr		Lrrc8c		Maff
Mobkl1a		Maf		Lrrfip1		Mag
Mobkl3		Mafb		Lrrk1		Maged1
Mobp		Maff		Lrrk2		Magi2
Mocos		Mag		Lsm14b		Magi3
Mogat1		Maged1		Lsm2		Mak10
Morc4		Magi2		Lsm4		Mal
Mos		Magi3		Lta		Mal2
Mosc1		Mak10		Ltbp1		Mall
Moxd1		Mal		Ltk		Maml1
Mpdz		Mal2		Luc7l		Man1a
Mphosph10		Mall		Ly6h		Man1b1
Mpnd		Maml1		Ly75		Man2a1
Mpp3		Man1a		Ly86		Man2c1
Mpp7		Man1b1		Ly96		Map2k1
Mras		Man2a1		Lyn		Map2k4
Mrc2		Man2c1		Lypd1		Map2k7
Mrfap1		Map2k1		Lyrm1		Map3k2
Mrpl24		Map2k4		M6pr		Map3k3
Mrpl30		Map2k7		Maf		Map3k5
Mrpl39		Map3k2		Mafb		Map3k8
Mrpl44		Map3k3		Maff		Map4k3
Mrps15		Map3k5		Mag		Map4k4
Mrps18c		Map3k8		Maged1		Mapk12
Mrps2		Map4k3		Magi2		Mapk8ip1
Mrps23		Map4k4		Magi3		Mapk8ip2
Mrps34		Mapk8ip1		Mak10		Mapkbp1
Mrvi1		Mapk8ip2		Mal		Marcks
Msc		Mapkbp1		Mal2		Mark1
Msi1		Mark1		Mall		Mast1
Msln		Mast1		Maml1		Matn2
Msx1		Matn2		Man1a		Matn4
Msx2		Matn4		Man1b1		Maz
Msx3		Maz		Man2a1		Mbnl1
Mt4		Mbnl1		Man2c1		Mboat1
Mta2		Mboat1		Map2k1		Mboat2
Mtap6		Mboat2		Map2k4		Mbp
Mterfd2		Mbp		Map2k7		Mc5r
Mtg1		Mc5r		Map3k2		Mcam
Mthfd1		Mcam		Map3k3		Mcart6
Mtmr6		Mcart6		Map3k5		Mcm10
Mtmr9		Mcf2		Map3k8		Mcm2
Mtss1		Mcm10		Map4k3		Mcm4
Mttp		Mcm2		Map4k4		Mcm5
Mtvr2		Mcm3		Mapk12		Mcm6
Muc1		Mcm4		Mapk8ip1		Mcoln2
Mxd4		Mcm5		Mapk8ip2		Mcts2
Myb		Mcm6		Mapkbp1		Mdfi
Mynn		Mcoln2		Marcks		Mdk
Myo1d		Mcts1		Mark1		Mdn1
Myo5b		Mcts2		Mast1		Me1
Myo5c		Mdfi		Matn2		Mecp2
Myot		Mdk		Matn4		Med12
Myt1l		Mdn1		Maz		Med17
Nab2		Me1		Mbnl1		Med24
Nags		Mecp2		Mboat1		Med6
Nap1l2		Med12		Mboat2		Mef2a
Nap1l5		Med17		Mbp		Meis1
Napg		Med24		Mc5r		Meis2
Narg2		Med6		Mcam		Meox2
Nat12		Mef2a		Mcart6		Mepce
Nbl1		Meis2		Mcf2		Mesdc1
Nbr1		Meox2		Mcm10		Mesdc2
Ncam1		Mepce		Mcm2		Mesp1
Ncam2		Mesdc2		Mcm3		Mesp2
Ncbp2		Mesp1		Mcm4		Mest
Ncoa2		Mesp2		Mcm5		Met
Ncoa5		Mest		Mcm6		Metap1
Ndn		Met		Mcoln2		Metapl1
Ndrg1		Metap1		Mcts1		Mfn1
Ndufa4		Metapl1		Mcts2		Mfsd4
Ndufab1		Mfn1		Mdfi		Mgat4b
Ndufaf1		Mfsd4		Mdk		Mgat5
Ndufb8		Mgat4b		Mdn1		Mgea5
Ndufs1		Mgat5		Me1		Mgll
Ndufs6		Mgea5		Mecp2		Mical2
Ndufs7		Mgll		Med12		Mid1
Ndufs8		Mical2		Med17		Mif
Ndufv1		Mid1		Med24		Mixl1
Nebl		Mif		Med6		Mizf
Nedd9		Mixl1		Mef2a		Mkrn1
Nefh		Mizf		Meis1		Mkrn3
Nefl		Mkrn3		Meis2		Mlf1
Nefm		Mlf1		Meox2		Mlh3
Neil3		Mlh3		Mepce		Mll3
Nek2		Mll3		Mesdc1		Mllt3
Nek3		Mllt3		Mesdc2		Mllt6
Neto1		Mllt6		Mesp1		Mlx
Neu3		Mlx		Mesp2		Mmd2
Neurod2		Mmachc		Mest		Mmp11
Neurog1		Mmd2		Met		Mmp16
Neurog2		Mme		Metap1		Mmp24
Neurog3		Mmp11		Metapl1		Mms19
Nf1		Mmp16		Mfn1		Mnat1
Nf2		Mmp24		Mfsd4		Mobkl1a
Nfatc1		Mms19		Mgat5		Mobkl3
Nfatc2		Mnat1		Mgea5		Mocos
Nfatc2ip		Mobkl1a		Mgll		Mogat1
Nfe2l2		Mobkl3		Mical2		Morc4
Nfia		Mocos		Mid1		Mos
Nfil3		Mogat1		Mif		Mosc1
Nfix		Morc4		Mixl1		Moxd1
Nfkbil1		Mos		Mizf		Mpdz
Nfs1		Mosc1		Mkrn1		Mphosph10
Nfu1		Mov10		Mkrn3		Mphosph6
Ng23		Moxd1		Mlf1		Mpnd
Ngb		Mpdz		Mlh3		Mpp3
Nicn1		Mphosph10		Mll3		Mpp7
Nin		Mphosph6		Mllt3		Mras
Nipa2		Mpnd		Mllt6		Mrc2
Nkap		Mpp3		Mlx		Mrpl16
Nkapl		Mpp7		Mmachc		Mrpl23
Nkd1		Mras		Mmd2		Mrpl24
Nkx2-2		Mrc2		Mme		Mrpl30
Nkx2-3		Mrfap1		Mmp11		Mrpl39
Nkx2-9		Mrpl16		Mmp16		Mrpl44
Nkx3-2		Mrpl23		Mmp24		Mrps15
Nkx6-1		Mrpl24		Mms19		Mrps18c
Nkx6-2		Mrpl30		Mnat1		Mrps2
Nlgn1		Mrpl39		Moap1		Mrps23
Nmbr		Mrpl4		Mobkl1a		Mrps34
Nme1		Mrpl44		Mobkl3		Mrvi1
Nmi		Mrps15		Mobp		Msc
Nnat		Mrps18c		Mocos		Msi1
Nog		Mrps2		Mogat1		Msln
Nol11		Mrps23		Morc4		Msx1
Nol3		Mrps34		Mos		Msx2
Nol5		Mrvi1		Mosc1		Msx3
Nol7		Msc		Mov10		Mt4
Nomo1		Msi1		Moxd1		Mta2
Nono		Msln		Mpdz		Mtap6
Nosip		Msx1		Mphosph10		Mterfd2
Notum		Msx2		Mphosph6		Mtf2
Nov		Msx3		Mpnd		Mtg1
Nox4		Mt4		Mpp3		Mthfd1
Npal2		Mta2		Mpp7		Mtmr6
Npas1		Mtap6		Mras		Mtmr9
Npas2		Mterfd2		Mrc2		Mtss1
Npffr2		Mtg1		Mrfap1		Mttp
Nphp1		Mthfd1		Mrpl16		Mtvr2
Nphs2		Mtmr6		Mrpl23		Muc1
Npm1		Mtmr9		Mrpl24		Mxd4
Npnt		Mtss1		Mrpl30		Myb
Nppc		Mttp		Mrpl39		Mycn
Npr1		Mtvr2		Mrpl4		Mynn
Npr2		Muc1		Mrpl44		Myo1d
Npr3		Mxd4		Mrps15		Myo5b
Nptx1		Myb		Mrps18c		Myo5c
Nptx2		Mynn		Mrps2		Myot
Npy		Myo1d		Mrps23		Myt1l
Npy1r		Myo5b		Mrps34		Nab2
Npy2r		Myo5c		Mrvi1		Nags
Npy5r		Myot		Msc		Nap1l2
Nqo2		Myt1l		Msi1		Nap1l5
Nr0b1		Nab2		Msln		Napg
Nr2f1		Nags		Msx1		Narg2
Nr2f2		Nanog		Msx2		Nat12
Nr4a3		Nap1l2		Msx3		Nbl1
Nrarp		Nap1l5		Mt4		Nbr1
Nras		Napg		Mta2		Ncam1
Nrbf2		Narg2		Mtap6		Ncam2
Nrbp2		Nat12		Mterfd2		Ncbp2
Nrd1		Nbl1		Mtf2		Ncoa2
Nrg3		Ncam1		Mtg1		Ncoa5
Nrgn		Ncam2		Mthfd1		Ndn
Nrip3		Ncbp2		Mtmr6		Ndrg1
Nrk		Ncoa2		Mtmr9		Ndufa4
Nrp1		Ncoa5		Mtss1		Ndufab1
Nsfl1c		Ndn		Mttp		Ndufaf1
Nsg1		Ndrg1		Mtvr2		Ndufb8
Nsun2		Ndufa4		Muc1		Ndufs1
Nt5dc3		Ndufab1		Mxd4		Ndufs6
Nt5e		Ndufaf1		Myb		Ndufs7
Ntn4		Ndufb8		Mycn		Ndufs8
Ntng1		Ndufs1		Mynn		Ndufv1
Ntrk2		Ndufs6		Myo1d		Nebl
Ntrk3		Ndufs7		Myo5b		Nedd9
Ntsr1		Ndufs8		Myo5c		Nefh
Ntsr2		Ndufv1		Myot		Nefl
Nub1		Nebl		Myt1l		Nefm
Nucks1		Nedd9		Nab2		Neil3
Nudcd1		Nefh		Nags		Nek2
Nudcd3		Nefl		Nanog		Nek3
Nudt1		Nefm		Nap1l2		Neto1
Nudt13		Neil3		Nap1l5		Neu3
Nudt16		Nek2		Napg		Neurod1
Numbl		Nek3		Narg2		Neurod2
Nup133		Neto1		Nat12		Neurog2
Nup153		Neu3		Nbl1		Neurog3
Nup155		Neurod2		Nbr1		Nf1
Nup35		Neurog1		Ncam1		Nf2
Nup54		Neurog2		Ncam2		Nfatc1
Nup98		Neurog3		Ncbp2		Nfatc2
Nupr1		Nf1		Ncoa2		Nfatc2ip
Nvl		Nf2		Ncoa5		Nfe2l2
Nxph1		Nfatc1		Ndn		Nfia
ORF61		Nfatc2		Ndrg1		Nfil3
Oaf		Nfatc2ip		Ndufa4		Nfix
Oaz2		Nfe2l2		Ndufab1		Nfkbil1
Obfc2a		Nfia		Ndufaf1		Nfs1
Ocel1		Nfil3		Ndufb8		Nfu1
Odz4		Nfix		Ndufs1		Ng23
Ogt		Nfkbil1		Ndufs6		Ngb
Olfm3		Nfs1		Ndufs7		Nicn1
Olfml2b		Nfu1		Ndufs8		Nid1
Olfr155		Ng23		Ndufv1		Nid2
Olig2		Ngb		Nebl		Nin
Olig3		Nid1		Nedd9		Nipa2
Oma1		Nin		Nefh		Nkain4
Opa1		Nipa2		Nefl		Nkap
Opa3		Nkain4		Nefm		Nkapl
Oprd1		Nkap		Neil3		Nkd1
Orc4l		Nkapl		Nek2		Nkd2
Os9		Nkd1		Nek3		Nkx2-2
Osbpl1a		Nkd2		Neto1		Nkx2-3
Osbpl2		Nkx2-2		Neu3		Nkx2-9
Osbpl6		Nkx2-3		Neurod1		Nkx3-2
Osmr		Nkx2-9		Neurod2		Nkx6-1
Osr2		Nkx3-2		Neurog1		Nkx6-2
Otud4		Nkx6-1		Neurog2		Nlgn1
Otud7a		Nkx6-2		Neurog3		Nmbr
Otud7b		Nlgn1		Nf1		Nme1
Ovol1		Nmbr		Nf2		Nmi
Ovol2		Nme1		Nfatc1		Nnat
Oxct2a		Nmi		Nfatc2		Nnt
Oxtr		Nnat		Nfatc2ip		Nog
P2rx5		Nnt		Nfe2l2		Nol11
P2ry1		Nog		Nfia		Nol3
P2ry2		Nol11		Nfil3		Nol5
P4ha1		Nol3		Nfix		Nol7
P4ha2		Nol5		Nfkbil1		Nomo1
Pabpc4		Nol7		Nfs1		Nono
Pabpn1		Nomo1		Nfu1		Nosip
Pacsin1		Nono		Ng23		Notch1
Pacsin3		Nosip		Ngb		Notum
Padi4		Notch1		Nicn1		Nov
Paip2b		Notum		Nid1		Nox4
Pam		Nov		Nid2		Npal2
Pank3		Nox4		Nin		Npas1
Papd4		Npal2		Nipa2		Npas2
Papolb		Npas1		Nkain4		Npffr2
Pard3		Npas2		Nkap		Nphp1
Pard3b		Npffr2		Nkapl		Nphs2
Parp12		Nphp1		Nkd1		Npm1
Parp16		Nphs2		Nkx2-2		Npnt
Parp2		Npm1		Nkx2-3		Nppc
Parp8		Npnt		Nkx2-9		Npr1
Parp9		Nppc		Nkx3-2		Npr2
Parva		Npr1		Nkx6-1		Npr3
Patz1		Npr2		Nkx6-2		Nptx1
Pax1		Npr3		Nlgn1		Nptx2
Pax3		Nptx1		Nmbr		Npy
Pax7		Nptx2		Nme1		Npy1r
Pax9		Npy		Nmi		Npy2r
Pcbp1		Npy1r		Nnat		Npy5r
Pcca		Npy2r		Nnt		Nqo2
Pccb		Npy5r		Nog		Nr2f1
Pcdh18		Nqo2		Nol11		Nr2f2
Pcdh20		Nr0b1		Nol3		Nr2f6
Pcdh21		Nr2f1		Nol5		Nr4a3
Pcdh7		Nr2f2		Nol7		Nrarp
Pcdhb1		Nr2f6		Nomo1		Nras
Pcdhb10		Nr4a3		Nono		Nrbf2
Pcdhb16		Nras		Nosip		Nrbp2
Pcdhb17		Nrbf2		Notch1		Nrd1
Pcdhb20		Nrbp2		Notch4		Nrg3
Pcdhb22		Nrd1		Notum		Nrgn
Pcdhb7		Nrg3		Nov		Nrip3
Pcgf1		Nrgn		Nox4		Nrk
Pcm1		Nrip3		Npal2		Nrp1
Pcna		Nrk		Npas1		Nsfl1c
Pcnp		Nrp1		Npas2		Nsg1
Pcolce2		Nsfl1c		Npffr2		Nsun2
Pcp4l1		Nsg1		Nphp1		Nt5dc3
Pcsk1		Nsun2		Nphs2		Nt5e
Pcsk1n		Nt5dc3		Npm1		Ntn4
Pcsk2		Nt5e		Npnt		Ntng1
Pdcd6		Ntn4		Nppc		Ntrk2
Pdcl		Ntng1		Npr1		Ntrk3
Pde10a		Ntrk2		Npr2		Ntsr1
Pde1b		Ntrk3		Npr3		Ntsr2
Pde1c		Ntsr1		Nptx1		Nub1
Pde4a		Ntsr2		Nptx2		Nucks1
Pde4dip		Nub1		Npy		Nudcd1
Pdgfb		Nucks1		Npy1r		Nudcd3
Pdgfc		Nudcd1		Npy2r		Nudt16
Pdgfra		Nudcd3		Npy5r		Numbl
Pdia4		Nudt13		Nqo2		Nup133
Pdik1l		Nudt16		Nr0b1		Nup153
Pdlim3		Numbl		Nr2f6		Nup155
Pdlim4		Nup133		Nr4a3		Nup35
Pdlim5		Nup153		Nrarp		Nup54
Pdrg1		Nup155		Nras		Nup98
Pds5a		Nup35		Nrbf2		Nupr1
Pdxdc1		Nup54		Nrbp2		Nvl
Pear1		Nup98		Nrd1		Nxph1
Peci		Nupr1		Nrg3		ORF61
Pelp1		Nvl		Nrgn		Oaf
Penk1		Nxph1		Nrip3		Oaz2
Perp		ORF61		Nrk		Obfc2a
Pet112l		Oaf		Nrp1		Ocel1
Pex14		Oaz2		Nsfl1c		Odz4
Pex3		Obfc2a		Nsg1		Olfm3
Pex6		Ocel1		Nsun2		Olfml2b
Pfkfb2		Odz4		Nt5dc3		Olfml3
Pfkfb3		Olfm3		Nt5e		Olfr155
Pftk1		Olfml2b		Ntn4		Olig2
Pgam2		Olfml3		Ntng1		Olig3
Pgf		Olfr155		Ntrk2		Oma1
Pglyrp1		Olig2		Ntrk3		Opa1
Phactr1		Oma1		Ntsr1		Opa3
Phactr2		Opa1		Ntsr2		Opn3
Phb		Opa3		Nub1		Oprd1
Phf17		Opn3		Nucks1		Orc4l
Phf19		Oprd1		Nudcd1		Os9
Phf21a		Orc4l		Nudcd3		Osbpl1a
Phf23		Osbpl1a		Nudt1		Osbpl2
Phip		Osbpl2		Nudt13		Osbpl6
Phka1		Osbpl6		Nudt16		Osmr
Phlda2		Osmr		Numbl		Osr2
Phldb2		Osr2		Nup133		Otub1
Phospho1		Otub1		Nup153		Otud4
Phox2a		Otud4		Nup155		Otud7a
Phox2b		Otud7a		Nup35		Otud7b
Phyh		Otud7b		Nup54		Ovol1
Phyhipl		Ovol1		Nup98		Ovol2
Pias1		Ovol2		Nupr1		Oxct2a
Pias3		Oxct2a		Nvl		Oxtr
Picalm		Oxtr		Nxph1		P2rx5
Pigo		P2rx5		ORF61		P2ry1
Pigq		P2ry1		Oaf		P2ry2
Pik3ap1		P2ry2		Oaz2		P4ha1
Pik3c2a		P4ha1		Obfc2a		P4ha2
Pik3c3		P4ha2		Ocel1		Pabpc1
Pim1		Pabpc1		Odz4		Pabpc4
Pim2		Pabpc4		Ogt		Pabpn1
Pip4k2b		Pabpn1		Olfm3		Pacs1
Pip5k1b		Pacs1		Olfml2b		Pacsin1
Pip5k1c		Pacsin1		Olfml3		Pacsin3
Pitpnc1		Pacsin3		Olfr155		Padi4
Pitx1		Padi4		Olig2		Pafah1b3
Pitx2		Pafah1b3		Olig3		Pam
Pitx3		Paip2b		Oma1		Pank3
Pkd2l2		Pam		Opa1		Papd4
Pkdrej		Pank3		Opa3		Papolb
Pkia		Papd4		Opn3		Pard3
Pkib		Papolb		Oprd1		Pard3b
Pkp1		Pard3		Orc4l		Parp12
Pkp4		Pard3b		Os9		Parp16
Pla2g10		Parp12		Osbpl1a		Parp2
Plac8		Parp16		Osbpl2		Parp8
Plagl1		Parp2		Osbpl6		Parp9
Plau		Parp8		Osmr		Parva
Plcb1		Parp9		Osr2		Patz1
Plcb3		Parva		Otub1		Pax1
Plcd1		Patz1		Otud4		Pax3
Plcl2		Pax1		Otud7a		Pax7
Pld4		Pax3		Otud7b		Pax9
Plec1		Pax7		Otx2		Pbk
Plek2		Pax9		Ovol1		Pcbp1
Plekha5		Pbk		Ovol2		Pcca
Plekhb1		Pcbp1		Oxct2a		Pccb
Plekhf2		Pcca		Oxtr		Pcdh1
Plekhg2		Pccb		P2rx5		Pcdh18
Plekhg6		Pcdh1		P2ry1		Pcdh20
Plekhh2		Pcdh18		P2ry2		Pcdh21
Plekhj1		Pcdh20		P4ha1		Pcdh7
Plekho1		Pcdh21		P4ha2		Pcdh8
Plk3		Pcdh7		Pabpc1		Pcdhb1
Plod1		Pcdh8		Pabpc4		Pcdhb10
Plxdc1		Pcdhb1		Pabpn1		Pcdhb16
Plxna2		Pcdhb10		Pacs1		Pcdhb17
Plxnc1		Pcdhb16		Pacsin1		Pcdhb20
Pmaip1		Pcdhb17		Pacsin3		Pcdhb22
Pml		Pcdhb20		Padi4		Pcdhb7
Pmm2		Pcdhb22		Pafah1b3		Pcgf1
Pmvk		Pcdhb7		Paip2b		Pcm1
Pnpla6		Pcgf1		Pam		Pcna
Pnrc1		Pcm1		Pank3		Pcnp
Podxl		Pcna		Papd4		Pcp4l1
Poldip3		Pcnp		Papolb		Pcsk1
Pole		Pcolce2		Pard3		Pcsk1n
Pole4		Pcp4l1		Pard3b		Pcsk2
Polg		Pcsk1		Parp12		Pdcd6
Polg2		Pcsk1n		Parp16		Pdcl
Polm		Pcsk2		Parp2		Pde10a
Polr2a		Pdcd6		Parp8		Pde1b
Polr2j		Pdcl		Parp9		Pde1c
Polr3gl		Pde10a		Parva		Pde4a
Pomt1		Pde1b		Patz1		Pde4dip
Pon3		Pde1c		Pax1		Pde8a
Pop4		Pde4a		Pax3		Pdgfb
Popdc3		Pde4dip		Pax7		Pdgfc
Pou2f3		Pde8a		Pax9		Pdgfra
Pou3f1		Pdgfb		Pbk		Pdia4
Pou3f4		Pdgfc		Pcbp1		Pdik1l
Pou4f3		Pdgfra		Pcca		Pdlim3
Ppap2a		Pdik1l		Pccb		Pdlim4
Ppara		Pdlim1		Pcdh1		Pdlim5
Ppfibp2		Pdlim3		Pcdh18		Pdrg1
Ppil4		Pdlim4		Pcdh20		Pds5a
Ppl		Pdlim5		Pcdh21		Pdxdc1
Ppm1b		Pdrg1		Pcdh7		Pear1
Ppp1r1b		Pds5a		Pcdh8		Peci
Ppp1r7		Pdxdc1		Pcdhb1		Pelp1
Ppp2r1a		Pear1		Pcdhb10		Penk1
Ppp2r2b		Peci		Pcdhb16		Per2
Ppp2r5c		Pelp1		Pcdhb17		Perp
Ppp3ca		Penk1		Pcdhb20		Pet112l
Ppp3cc		Perp		Pcdhb22		Pex14
Pprc1		Pet112l		Pcdhb7		Pex3
Pqlc1		Pex14		Pcgf1		Pex6
Praf2		Pex3		Pcm1		Pfkfb2
Prcc		Pex6		Pcna		Pfkfb3
Prim2		Pfkfb2		Pcnp		Pftk1
Prima1		Pfkfb3		Pcolce2		Pgam2
Prkab1		Pftk1		Pcp4l1		Pgf
Prkag1		Pgam2		Pcsk1		Pgls
Prkag2		Pgf		Pcsk1n		Pglyrp1
Prkar1b		Pglyrp1		Pcsk2		Phactr1
Prkar2a		Phactr1		Pdcd6		Phactr2
Prkca		Phactr2		Pdcl		Phb
Prkcc		Phb		Pde10a		Phf17
Prkcdbp		Phf17		Pde1b		Phf19
Prkce		Phf19		Pde1c		Phf21a
Prkch		Phf21a		Pde4a		Phf23
Prkcq		Phf23		Pde4dip		Phip
Prkg1		Phip		Pde8a		Phka1
Prkg2		Phka1		Pdgfb		Phlda2
Prkrip1		Phlda2		Pdgfc		Phldb2
Prlr		Phldb2		Pdgfra		Phospho1
Prm1		Phospho1		Pdia4		Phox2a
Prmt1		Phox2a		Pdik1l		Phox2b
Proc		Phox2b		Pdlim1		Phyh
Prodh2		Phyh		Pdlim3		Phyhipl
Prok2		Phyhipl		Pdlim4		Pias1
Prom1		Pias1		Pdlim5		Pias3
Prom2		Pias3		Pdrg1		Picalm
Prpf8		Picalm		Pds5a		Pigo
Prph		Pigo		Pdxdc1		Pigq
Prps1		Pigq		Pear1		Pik3ap1
Prr15		Pik3ap1		Peci		Pik3c2a
Prrx1		Pik3c2a		Pelp1		Pik3c3
Prrx2		Pik3c3		Penk1		Pim1
Prss12		Pim1		Per2		Pim2
Prss23		Pim2		Perp		Pip4k2b
Prx		Pip4k2b		Pet112l		Pip5k1b
Psd		Pip5k1b		Pex14		Pip5k1c
Psip1		Pip5k1c		Pex3		Pipox
[truncated: 1,151 more rows]

## Sheet: IV-predicted TF targets
Supplementary Data 3-IV Lists of predicted target genes of mouse ESC TFs using 5 algorithms (Score represent decision for testing AUC and AUPR, 1=maximal, 0=minimal)
	LogicTRN				NCA				APG				COGRIM				PTHGRN
Target genes	Pou5f1	Sox2	Suz12	Nanog	Pou5f1	Sox2	Suz12	Nanog	Pou5f1	Sox2	Suz12	Nanog	Pou5f1	Sox2	Suz12	Nanog	Pou5f1	Sox2	Suz12	Nanog
0610009O20Rik	0	0.04	0	0	0	0.128	0	0	0	0.176	0	0	0	0.112	0	0	0	0.24	0	0
0610010D20Rik	0.09	0	0	0	0.449	0	0	0	0.449	0	0	0	0.58	0	0	0	0.14	0	0	0
0610040J01Rik	0	0	0.01	0	0	0	0.041	0	0	0	0.029	0	0	0	0.049	0	0	0	0.59	0
1110001A07Rik	0	0	0	0.02	0	0	0	0.101	0	0	0	0.106	0	0	0	0.146	0	0	0	0.91
1110004E09Rik	0.08	0	0	0	0.504	0	0	0	0.437	0	0	0	0.497	0	0	0	0.04	0	0	0
1110007L15Rik	0.21	0	0	0	0.468	0	0	0	0.523	0	0	0	0.19	0	0	0	0.49	0	0	0
1110008F13Rik	0.34	0	0	0	0.449	0	0	0	0.453	0	0	0	0.019	0	0	0	0.58	0	0	0
1110012L19Rik	0	0.33	0	0	0	0.197	0	0	0	0.127	0	0	0	0.083	0	0	0	0.53	0	0
1110028C15Rik	0	0	0.03	0	0	0	0.014	0	0	0	0.033	0	0	0	0.21	0	0	0	0.91	0
1110032A04Rik	0	0	0.1	0	0	0	0	0	0	0	0.02	0	0	0	0.229	0	0	0	0	0
1110058L19Rik	0.24	0	0	0	0.495	0	0	0	0.474	0	0	0	0.346	0	0	0	0.76	0	0	0
1190002H23Rik	0.49	0	0	0	0.431	0	0	0	0.429	0	0	0	0.541	0	0	0	0.88	0	0	0
1190017O12Rik	0.1	0	0	0	0.481	0	0	0	0.551	0	0	0	0.527	0	0	0	0.04	0	0	0
1200002N14Rik	0	0	0.12	0	0	0	0.096	0	0	0	0.049	0	0	0	0.424	0	0	0	0.16	0
1200003I07Rik	0	0.02	0	0	0	0.151	0	0	0	0.18	0	0	0	0	0	0	0	0.53	0	0
1200009O22Rik	0	0	0.3	0	0	0	0.073	0	0	0	0.09	0	0	0	0.463	0	0	0	0.08	0
1300001I01Rik	0.03	0	0	0	0.491	0	0	0	0.502	0	0	0	0.488	0	0	0	0.36	0	0	0
1300007F04Rik	0	0	0.15	0	0	0	0.014	0	0	0	0.033	0	0	0	0.478	0	0	0	0.03	0
1500001A10Rik	0.51	0.42	0	0	0.417	0.165	0	0	0.469	0.184	0	0	0.551	0.224	0	0	0.12	0.53	0	0
1500010J02Rik	0.17	0	0	0	0.431	0	0	0	0.433	0	0	0	0.171	0	0	0	0.55	0	0	0
1500035H01Rik	0.71	0.71	0	0	0.023	0.188	0	0	0.453	0.163	0	0	0.502	0.229	0	0	0.88	0.61	0	0
1700001O22Rik	0	0	0.02	0	0	0	0.014	0	0	0	0.045	0	0	0	0.458	0	0	0	0.54	0
1700019N12Rik	0	0	0.12	0	0	0	0	0	0	0	0.016	0	0	0	0.41	0	0	0	0.34	0
1700040I03Rik	0	0	0	0.09	0	0	0	0.11	0	0	0	0.09	0	0	0	0.01	0	0	0	0.06
1700102P08Rik	0	0.06	0	0	0	0.174	0	0	0	0.176	0	0	0	0.205	0	0	0	0.25	0	0
1810011O10Rik	0	0.07	0	0	0	0.169	0	0	0	0.163	0	0	0	0.18	0	0	0	0.38	0	0
1810020D17Rik	0.29	0	0	0	0.477	0	0	0	0.523	0	0	0	0.258	0	0	0	0.78	0	0	0
1810022C23Rik	0	0	0.04	0	0	0	0.004	0	0	0	0.02	0	0	0	0.493	0	0	0	0.85	0
2010005H15Rik	0.03	0	0	0	0.408	0	0	0	0.49	0	0	0	0.371	0	0	0	0.17	0	0	0
2010321M09Rik	0.28	0	0	0	0.472	0	0	0	0.494	0	0	0	0.073	0	0	0	0.89	0	0	0
2210018M11Rik	0	0.05	0	0	0	0.156	0	0	0	0.233	0	0	0	0.005	0	0	0	0.59	0	0
2210021J22Rik	0.28	0	0	0	0.403	0	0	0	0.518	0	0	0	0.171	0	0	0	0.43	0	0	0
2210417D09Rik	0.31	0.63	0	0.63	0	0	0	0	0	0	0	0	0.571	0.224	0	0.083	0.1	0.36	0	0.6
2310014L17Rik	0.11	0	0	0	0.422	0	0	0	0.498	0	0	0	0.468	0	0	0	0.11	0	0	0
2310030G06Rik	0.4	0	0	0	0.504	0	0	0	0.478	0	0	0	0.527	0	0	0	0.93	0	0	0
2310044G17Rik	0.08	0	0	0	0.44	0	0	0	0.502	0	0	0	0.029	0	0	0	0.12	0	0	0
2310044H10Rik	0.02	0	0	0	0.436	0	0	0	0.461	0	0	0	0.195	0	0	0	0.64	0	0	0
2310045A20Rik	0.75	0.38	0.38	0.48	0.092	0.014	0.28	0	0	0	0.016	0	0.517	0.185	0.317	0.112	0.57	0.96	0.36	0.25
2310079F23Rik	0.7	0.49	0	0.7	0.426	0.183	0	0.128	0	0	0	0.074	0.234	0.083	0	0.088	0.03	0.46	0	0.91
2400001E08Rik	0.33	0.41	0	0	0.408	0.266	0	0	0.445	0.143	0	0	0	0	0	0	0.5	0.26	0	0
2410002O22Rik	0.41	0	0	0	0.399	0	0	0	0.482	0	0	0	0.049	0	0	0	0.67	0	0	0
2410004B18Rik	0	0	0.1	0	0	0	0.027	0	0	0	0.069	0	0	0	0.371	0	0	0	0.97	0
2410016O06Rik	0.33	0	0	0	0.468	0	0	0	0.474	0	0	0	0.522	0	0	0	0.46	0	0	0
2410042D21Rik	0.3	0	0	0	0.491	0	0	0	0.482	0	0	0	0.073	0	0	0	0.75	0	0	0
2410066E13Rik	0	0	0	0	0.454	0	0	0	0.457	0	0	0	0.385	0	0	0	0.3	0	0	0
2510009E07Rik	0	0	0.59	0	0	0	0.069	0	0	0	0.09	0	0	0	0.351	0	0	0	0.1	0
2510039O18Rik	0.13	0	0	0	0.463	0	0	0	0.551	0	0	0	0.102	0	0	0	0.9	0	0	0
2510048L02Rik	0	0	0	0.14	0	0	0	0.046	0	0	0	0.118	0	0	0	0.063	0	0	0	0
2610024G14Rik	0	0	0.01	0	0	0	0.092	0	0	0	0.057	0	0	0	0.034	0	0	0	0.86	0
2610101N10Rik	0.25	0	0	0	0.44	0	0	0	0.469	0	0	0	0.01	0	0	0	0.28	0	0	0
2700038C09Rik	0.25	0.43	0	0	0.536	0.247	0	0	0.445	0.159	0	0	0.034	0.029	0	0	0.61	0.34	0	0
2810021B07Rik	0.34	0	0	0	0.454	0	0	0	0.465	0	0	0	0.268	0	0	0	0.52	0	0	0
2810022L02Rik	0	0	0.14	0	0	0	0.105	0	0	0	0.074	0	0	0	0	0	0	0	0.2	0
2810055F11Rik	0.01	0	0	0	0.495	0	0	0	0.465	0	0	0	0.483	0	0	0	0.53	0	0	0
2810428I15Rik	0.2	0	0	0	0.353	0	0	0	0.453	0	0	0	0.029	0	0	0	0.21	0	0	0
2810432L12Rik	0	0	0.18	0	0	0	0.073	0	0	0	0.057	0	0	0	0.161	0	0	0	0.7	0
2810433K01Rik	0.1	0	0	0	0.518	0	0	0	0.486	0	0	0	0.132	0	0	0	0.16	0	0	0
2810474O19Rik	0.48	0	0	0	0.504	0	0	0	0.465	0	0	0	0.063	0	0	0	0.21	0	0	0
2900010M23Rik	0.16	0	0	0	0.468	0	0	0	0.49	0	0	0	0.312	0	0	0	0.46	0	0	0
3110043O21Rik	0	0	0.08	0	0	0	0.014	0	0	0	0.029	0	0	0	0.502	0	0	0	0.56	0
3200002M19Rik	0	0.28	0	0	0	0.147	0	0	0	0.18	0	0	0	0	0	0	0	0.52	0	0
3830406C13Rik	0.01	0	0	0	0.472	0	0	0	0.457	0	0	0	0.517	0	0	0	0.56	0	0	0
4631426J05Rik	0.62	0	0	0	0.417	0	0	0	0.474	0	0	0	0.536	0	0	0	0.99	0	0	0
4632417K18Rik	0	0.03	0	0	0	0.137	0	0	0	0.188	0	0	0	0.024	0	0	0	0.46	0	0
4733401H18Rik	0.52	0.29	0	0	0.394	0.165	0	0	0.474	0.229	0	0	0.361	0.107	0	0	0.56	0.54	0	0
4833439L19Rik	0.064441	0	0	0	0.504	0	0	0	0.486	0	0	0	0.044	0	0	0	0.09	0	0	0
4921524J17Rik	0.91	0.22	0	0.4	0	0	0	0	0	0	0	0	0.175	0.024	0	0.063	0.22	0.66	0	0.2
4930427A07Rik	0	0.11	0	0	0	0.188	0	0	0	0.176	0	0	0	0.093	0	0	0	0.53	0	0
4930549C01Rik	0.01	0	0	0	0.399	0	0	0	0.445	0	0	0	0.322	0	0	0	0.07	0	0	0
4933426M11Rik	0.29	0.88	0	0.25	0.018	0	0	0	0	0	0	0	0.556	0.171	0	0.088	0.66	0.49	0	0.17
5330417C22Rik	0	0.29	0.33	0	0	0.133	0.335	0	0	0.176	0.367	0	0	0.161	0.527	0	0	0.43	0.62	0
5430407P10Rik	0	0	0.1	0	0	0	0.046	0	0	0	0.029	0	0	0	0.268	0	0	0	0.33	0
5730437N04Rik	0.25	0	0	0	0.541	0	0	0	0.502	0	0	0	0.463	0	0	0	0.88	0	0	0
5730528L13Rik	0.09	0	0	0	0.509	0	0	0	0.527	0	0	0	0.366	0	0	0	0.08	0	0	0
5730593F17Rik	0.83	0	0	0	0.426	0	0	0	0.469	0	0	0	0.556	0	0	0	0.85	0	0	0
5830404H04Rik	0	0	0.08	0	0	0	0.023	0	0	0	0.033	0	0	0	0.21	0	0	0	0.73	0
6230416J20Rik	0.63	0	0	0	0.445	0	0	0	0.563	0	0	0	0.097	0	0	0	0.89	0	0	0
6330406I15Rik	0	0	0.01	0	0	0	0.014	0	0	0	0.029	0	0	0	0.141	0	0	0	0.57	0
6330442E10Rik	0	0	0.23	0	0	0	0	0	0	0	0.012	0	0	0	0.517	0	0	0	0.03	0
6330512M04Rik	0	0	0.06	0	0	0	0.009	0	0	0	0.025	0	0	0	0.483	0	0	0	0.38	0
6530401N04Rik	0	0	0.15	0	0	0	0.004	0	0	0	0.02	0	0	0	0.497	0	0	0	0.4	0
6720456H20Rik	0.1	0	0	0	0.348	0	0	0	0.486	0	0	0	0.517	0	0	0	0.05	0	0	0
8430410A17Rik	0.86	0.3	0	0.3	0.229	0.183	0	0.027	0	0	0	0	0.112	0.102	0	0.024	0.91	0.82	0	0.01
8430419L09Rik	0	0.62	0.23	0	0	0.174	0.225	0	0	0.184	0.31	0	0	0.175	0.054	0	0	0.03	0.05	0
9030425E11Rik	0	0	0.35	0	0	0	0	0	0	0	0.012	0	0	0	0.434	0	0	0	0.25	0
9130213B05Rik	0	0	0.06	0	0	0	0.078	0	0	0	0.09	0	0	0	0	0	0	0	0.37	0
9430015G10Rik	0.05	0	0	0	0.417	0	0	0	0.527	0	0	0	0.219	0	0	0	0.07	0	0	0
9430023L20Rik	0.28	0	0	0	0.491	0	0	0	0.478	0	0	0	0.005	0	0	0	0.37	0	0	0
9530068E07Rik	0.7	0	0	0	0.399	0	0	0	0.433	0	0	0	0.556	0	0	0	0.65	0	0	0
9930013L23Rik	0	0	0.04	0	0	0	0	0	0	0	0.012	0	0	0	0.38	0	0	0	0.45	0
A230054D04Rik	0.07	0	0	0	0.463	0	0	0	0.49	0	0	0	0.234	0	0	0	0.02	0	0	0
A2bp1	0	0	0.09	0	0	0	0.018	0	0	0	0.033	0	0	0	0.21	0	0	0	0.36	0
A4galt	0.24	0	0	0	0.403	0	0	0	0.506	0	0	0	0.468	0	0	0	0.86	0	0	0
A930018P22Rik	0.11	0	0	0	0.449	0	0	0	0.465	0	0	0	0.439	0	0	0	0.31	0	0	0
AA408296	0.17	0	0	0	0.449	0	0	0	0.425	0	0	0	0.083	0	0	0	0.16	0	0	0
Aacs	0.18	0	0	0	0.514	0	0	0	0.486	0	0	0	0.385	0	0	0	0.41	0	0	0
Aard	0	0	0.1	0	0	0	0.059	0	0	0	0.041	0	0	0	0.561	0	0	0	0.12	0
Aatk	0	0	0.03	0	0	0	0	0	0	0	0	0	0	0	0.439	0	0	0	0.37	0
Abca1	0	0	0.34	0	0	0	0.041	0	0	0	0.057	0	0	0	0.38	0	0	0	0.12	0
Abca8b	0.25	0.43	0	0	0.004	0.147	0	0	0.514	0.155	0	0	0.336	0.18	0	0	0.1	0.49	0	0
Abcb1a	0	0	0.02	0	0	0	0.05	0	0	0	0.078	0	0	0	0.341	0	0	0	0.77	0
Abcb4	0	0	0.01	0	0	0	0	0	0	0	0.02	0	0	0	0.541	0	0	0	0.61	0
Abcc10	0.09	0	0	0	0.486	0	0	0	0.478	0	0	0	0.58	0	0	0	0.64	0	0	0
Abcc8	0	0	0.11	0	0	0	0	0	0	0	0.012	0	0	0	0.493	0	0	0	0.5	0
Abcd3	0	0	0.04	0	0	0	0.05	0	0	0	0.037	0	0	0	0.332	0	0	0	0.25	0
Abcf2	0.46	0.3	0	0	0.078	0.114	0	0	0.241	0.172	0	0	0.293	0.122	0	0	0.16	0.57	0	0
Abcg1	0.45	0.43	0	0	0.458	0.133	0	0	0.498	0.143	0	0	0.629	0.166	0	0	0.14	0.59	0	0
Abcg2	0.68	0	0	0.68	0.495	0	0	0.096	0.474	0	0	0.069	0.395	0	0	0.107	0.42	0	0	0.56
Abcg3	0.07	0	0	0	0.348	0	0	0	0.478	0	0	0	0.532	0	0	0	0.01	0	0	0
Abcg4	0	0	0.07	0	0	0	0.004	0	0	0	0.02	0	0	0	0.175	0	0	0	0.46	0
Abhd10	0.15	0	0	0	0.417	0	0	0	0.51	0	0	0	0.117	0	0	0	0.3	0	0	0
Abhd3	0	0	0	0	0	0	0.014	0	0	0	0.012	0	0	0	0.541	0	0	0	0.92	0
Abhd5	0	0	0.03	0	0	0	0.087	0	0	0	0.074	0	0	0	0.322	0	0	0	0.67	0
Abhd6	0	0	0.06	0	0	0	0.036	0	0	0	0.02	0	0	0	0.161	0	0	0	0.71	0
Abi1	0.08	0	0	0	0.481	0	0	0	0.498	0	0	0	0.117	0	0	0	0.91	0	0	0
Abl1	0.75	0	0	0.16	0.078	0	0	0.069	0.404	0	0	0.082	0.566	0	0	0.097	0.76	0	0	0.83
Ablim1	0	0	0.24	0	0	0	0.046	0	0	0	0.09	0	0	0	0	0	0	0	0.38	0
Abt1	0.25	0	0	0	0.481	0	0	0	0.506	0	0	0	0.019	0	0	0	0.28	0	0	0
Acad8	0	0.05	0	0	0	0.188	0	0	0	0.208	0	0	0	0.19	0	0	0	0.37	0	0
Acan	0	0	0.07	0	0	0	0	0	0	0	0.041	0	0	0	0.468	0	0	0	0.67	0
Acbd6	0.06	0	0	0	0.426	0	0	0	0.482	0	0	0	0.444	0	0	0	0.62	0	0	0
Accn1	0	0	0.17	0	0	0	0	0	0	0	0.008	0	0	0	0.366	0	0	0	0.09	0
Accn5	0.53	0.25	0	0	0	0.215	0	0	0.445	0.139	0	0	0.424	0.205	0	0	0.12	0.3	0	0
Ace	0	0	0.08	0	0	0	0.036	0	0	0	0.016	0	0	0	0.444	0	0	0	0.1	0
Ache	0	0	0.18	0	0	0	0.027	0	0	0	0.029	0	0	0	0.366	0	0	0	0	0
Acot1	0.82	0.3	0.17	0.82	0	0	0.05	0	0	0	0	0	0.571	0.161	0.415	0.088	0.7	0.9	0.26	0.19
Acot12	0	0	0.04	0	0	0	0	0	0	0	0.008	0	0	0	0.522	0	0	0	0.7	0
Acot2	0	0	0.02	0	0	0	0	0	0	0	0.004	0	0	0	0.502	0	0	0	0.81	0
Acot4	0	0	0.03	0	0	0	0	0	0	0	0.012	0	0	0	0.468	0	0	0	0.39	0
Acot5	0	0	0.1	0	0	0	0.027	0	0	0	0.033	0	0	0	0.039	0	0	0	0.42	0
Acot9	0.84	0.25	0	0	0.036	0.023	0	0	0.053	0.139	0	0	0.146	0.068	0	0	0.5	0.58	0	0
Acp2	0.22	0	0	0	0.523	0	0	0	0.518	0	0	0	0.615	0	0	0	0.64	0	0	0
Acsbg1	0.65	0.31	0	0	0	0.147	0	0	0.392	0.245	0	0	0.483	0.136	0	0	0.14	0.13	0	0
Acsl6	0	0	0	0	0	0	0	0	0	0	0.025	0	0	0	0.522	0	0	0	0.77	0
Acss1	0	0	0.08	0	0	0	0.004	0	0	0	0.012	0	0	0	0.463	0	0	0	0.92	0
Actl6a	0	0	0	0.06	0	0	0	0.064	0	0	0	0.114	0	0	0	0.044	0	0	0	0.17
Actr10	0.09	0	0	0	0.38	0	0	0	0.425	0	0	0	0.322	0	0	0	0.89	0	0	0
Actr3	0.09	0	0	0	0.458	0	0	0	0.527	0	0	0	0.068	0	0	0	0.8	0	0	0
Actr6	0.56	0	0	0	0.449	0	0	0	0.498	0	0	0	0.415	0	0	0	0.75	0	0	0
Acvr1b	0	0	0.07	0	0	0	0.101	0	0	0	0.074	0	0	0	0.205	0	0	0	0.69	0
Acvr1c	0	0	0.05	0	0	0	0	0	0	0	0.004	0	0	0	0.61	0	0	0	0.65	0
Acvr2a	0.2	0	0	0	0.445	0	0	0	0.437	0	0	0	0.493	0	0	0	0.53	0	0	0
Acvrl1	0	0	0.1	0	0	0	0.096	0	0	0	0.065	0	0	0	0.263	0	0	0	0	0
Adad1	0	0	0.01	0	0	0	0.023	0	0	0	0.045	0	0	0	0.478	0	0	0	0.6	0
Adam10	0.36	0	0	0	0.509	0	0	0	0.514	0	0	0	0.512	0	0	0	0.48	0	0	0
Adam11	0	0	0.12	0	0	0	0	0	0	0	0.004	0	0	0	0.532	0	0	0	0.13	0
Adam12	0	0	0.22	0	0	0	0.082	0	0	0	0.049	0	0	0	0.263	0	0	0	0.08	0
Adam19	0.15	0	0	0	0.445	0	0	0	0.437	0	0	0	0.029	0	0	0	0.26	0	0	0
Adam2	0.03	0	0	0	0.362	0	0	0	0.461	0	0	0	0.551	0	0	0	0	0	0	0
Adam22	0	0	0.25	0	0	0	0	0	0	0	0.049	0	0	0	0.507	0	0	0	0.34	0
Adam23	0	0	0.33	0	0	0	0.046	0	0	0	0.053	0	0	0	0.38	0	0	0	0.43	0
Adam33	0	0	0.06	0	0	0	0	0	0	0	0.029	0	0	0	0.458	0	0	0	0.1	0
Adam5	0.24	0.47	0	0	0.124	0.16	0	0	0.433	0.22	0	0	0.532	0.19	0	0	0.1	0.48	0	0
Adamts15	0	0	0.06	0	0	0	0.082	0	0	0	0.086	0	0	0	0.112	0	0	0	0.51	0
Adamts5	0	0	0.03	0	0	0	0	0	0	0	0.016	0	0	0	0.322	0	0	0	0.36	0
Adar	0.36	0.28	0	0	0.463	0.197	0	0	0.461	0.172	0	0	0.102	0.029	0	0	0.03	0.35	0	0
Adarb2	0	0	0.15	0	0	0	0.004	0	0	0	0.033	0	0	0	0.478	0	0	0	0.04	0
Adcy3	0	0	0.11	0	0	0	0	0	0	0	0.016	0	0	0	0.566	0	0	0	0.5	0
Adcy4	0	0	0.01	0	0	0	0.014	0	0	0	0.008	0	0	0	0.068	0	0	0	0.01	0
Adcy7	0	0	0.4	0	0	0	0.046	0	0	0	0.074	0	0	0	0.395	0	0	0	0.01	0
Adcy8	0	0	0.13	0	0	0	0.055	0	0	0	0.061	0	0	0	0.019	0	0	0	0.09	0
Adcy9	0	0	0.02	0	0	0	0	0	0	0	0.008	0	0	0	0.385	0	0	0	0.78	0
Adcyap1r1	0	0	0.11	0	0	0	0	0	0	0	0.004	0	0	0	0.522	0	0	0	0	0
Adipor1	0.1	0	0	0	0.445	0	0	0	0.535	0	0	0	0.473	0	0	0	0.76	0	0	0
Adipor2	0.83	0.26	0	0.83	0	0	0	0.055	0	0	0	0	0.585	0.171	0	0.127	0.5	0.6	0	0.26
Adm	0	0	0.7	0	0	0	0.059	0	0	0	0.094	0	0	0	0.263	0	0	0	0.09	0
Adnp	0.01	0	0	0	0.436	0	0	0	0.49	0	0	0	0.205	0	0	0	0.91	0	0	0
Adora1	0	0	0.02	0	0	0	0.05	0	0	0	0.045	0	0	0	0.4	0	0	0	0.91	0
Adprhl2	0.15	0	0	0	0.426	0	0	0	0.437	0	0	0	0.585	0	0	0	0.44	0	0	0
Adra1b	0	0	0.11	0	0	0	0.009	0	0	0	0.016	0	0	0	0.049	0	0	0	0.51	0
Adra2b	0	0	0.06	0	0	0	0	0	0	0	0.037	0	0	0	0.488	0	0	0	0.47	0
Aebp1	0	0	0.13	0	0	0	0.073	0	0	0	0.041	0	0	0	0.107	0	0	0	0.02	0
Aebp2	0.17	0	0	0	0.38	0	0	0	0.486	0	0	0	0.049	0	0	0	0.46	0	0	0
Aff2	0	0	0.11	0	0	0	0.032	0	0	0	0.025	0	0	0	0.332	0	0	0	0.03	0
Aftph	0	0.36	0	0.32	0	0.151	0	0.05	0	0.172	0	0.094	0	0.185	0	0.132	0	0.63	0	0.16
Agbl3	0.47	0	0.34	0	0.468	0	0.335	0	0.514	0	0.416	0	0.546	0	0.395	0	0.19	0	0.11	0
Agl	0.06	0	0	0	0.5	0	0	0	0.482	0	0	0	0.551	0	0	0	0.59	0	0	0
Agtrap	0.3	0	0	0	0.426	0	0	0	0.474	0	0	0	0.078	0	0	0	0.11	0	0	0
Ahcy	0.59	0	0	0	0.5	0	0	0	0.474	0	0	0	0.175	0	0	0	0.35	0	0	0
Ahdc1	0.01	0	0	0	0.495	0	0	0	0.494	0	0	0	0.493	0	0	0	0.03	0	0	0
Ahnak	0	0	0.06	0	0	0	0.055	0	0	0	0.065	0	0	0	0.097	0	0	0	0.27	0
Ahrr	0	0	0.13	0	0	0	0	0	0	0	0.02	0	0	0	0.59	0	0	0	0.02	0
Ahsa1	0	0.33	0	0	0	0.192	0	0	0	0.163	0	0	0	0	0	0	0	0.82	0	0
AI118078	0	0	0.11	0	0	0	0	0	0	0	0	0	0	0	0.585	0	0	0	0.32	0
AI316807	0.14	0	0	0	0.394	0	0	0	0.478	0	0	0	0.58	0	0	0	0.66	0	0	0
AI317395	0	0	0.08	0	0	0	0	0	0	0	0.008	0	0	0	0.234	0	0	0	0.62	0
AI449175	0	0.01	0	0	0	0.211	0	0	0	0.114	0	0	0	0.024	0	0	0	0.38	0	0
Aifm1	0.53	0	0	0	0.491	0	0	0	0.482	0	0	0	0.068	0	0	0	0.82	0	0	0
Aim2	0.63	0.27	0	0	0.417	0.169	0	0	0.49	0.196	0	0	0.458	0.166	0	0	0.15	0.46	0	0
Ak1	0.22	0	0	0	0.431	0	0	0	0.461	0	0	0	0.063	0	0	0	0.47	0	0	0
Ak5	0	0	0.17	0	0	0	0.023	0	0	0	0.012	0	0	0	0.424	0	0	0	0	0
Akap1	0	0	0	0.14	0	0	0	0.087	0	0	0	0.082	0	0	0	0.029	0	0	0	0.33
Akap12	0.83	0	0	0	0.426	0	0	0	0.531	0	0	0	0.419	0	0	0	0.24	0	0	0
Akr1b3	0.86	0	0	0	0.445	0	0	0	0.518	0	0	0	0.122	0	0	0	0.51	0	0	0
Akt2	0.79	0	0	0.2	0.22	0	0	0.105	0.433	0	0	0.074	0.068	0	0	0.058	0.72	0	0	0.26
Alcam	0	0	0.32	0	0	0	0.069	0	0	0	0.049	0	0	0	0.083	0	0	0	0.14	0
Aldh18a1	0	0.02	0	0	0	0.202	0	0	0	0.147	0	0	0	0.2	0	0	0	0.43	0	0
Aldh1a3	0	0	0.14	0	0	0	0	0	0	0	0.008	0	0	0	0.507	0	0	0	0.07	0
Aldoa	0.02	0	0	0	0.527	0	0	0	0.514	0	0	0	0.473	0	0	0	0.64	0	0	0
Alk	0	0	0.03	0	0	0	0	0	0	0	0	0	0	0	0.556	0	0	0	0.53	0
Alkbh5	0.16	0	0	0	0.491	0	0	0	0.453	0	0	0	0.541	0	0	0	0.7	0	0	0
Alox12b	0	0	0.02	0	0	0	0.041	0	0	0	0.02	0	0	0	0.463	0	0	0	0.32	0
Alox15	0	0	0.03	0	0	0	0.009	0	0	0	0.029	0	0	0	0.488	0	0	0	0.47	0
Alx3	0	0	0	0	0	0	0.009	0	0	0	0.02	0	0	0	0.58	0	0	0	0.56	0
Alx4	0	0	0.07	0	0	0	0	0	0	0	0.016	0	0	0	0.502	0	0	0	0.55	0
Amacr	0.58	0	0	0.19	0.477	0	0	0.114	0.453	0	0	0.078	0.141	0	0	0.039	0.1	0	0	0.84
Amigo1	0	0	0.04	0	0	0	0	0	0	0	0.016	0	0	0	0.351	0	0	0	0.33	0
Ammecr1	0	0	0.03	0	0	0	0	0	0	0	0	0	0	0	0.493	0	0	0	0.43	0
Ammecr1l	0.16	0	0	0	0.481	0	0	0	0.502	0	0	0	0.541	0	0	0	0.66	0	0	0
Amph	0	0	0.08	0	0	0	0.041	0	0	0	0.053	0	0	0	0.458	0	0	0	0.9	0
Anapc4	0.22	0	0	0	0.463	0	0	0	0.482	0	0	0	0.185	0	0	0	0.9	0	0	0
Anapc5	0.1	0	0	0	0.39	0	0	0	0.49	0	0	0	0.21	0	0	0	0.73	0	0	0
Ang2	0.8	0.35	0	0.2	0	0	0	0	0	0	0	0	0.468	0.2	0	0.058	0.08	0.43	0	0.57
Ank	0	0	0.2	0	0	0	0	0	0	0	0.033	0	0	0	0.224	0	0	0	0.6	0
Ank1	0	0	0.02	0	0	0	0.018	0	0	0	0.02	0	0	0	0.361	0	0	0	0.46	0
Ank3	0.5	0.24	0	0.76	0	0	0	0.119	0	0	0	0	0.595	0.112	0	0.078	0.77	0.62	0	0.03
Ankhd1	0.21	0	0	0	0.426	0	0	0	0.445	0	0	0	0.478	0	0	0	0.12	0	0	0
Ankrd10	0.44	0	0	0	0.417	0	0	0	0.461	0	0	0	0.039	0	0	0	0.67	0	0	0
Ankrd40	0.24	0	0	0	0.431	0	0	0	0.494	0	0	0	0.327	0	0	0	0.49	0	0	0
Ankrd43	0	0	0	0	0	0	0	0	0	0	0.008	0	0	0	0.551	0	0	0	0	0
Ankrd44	0	0	0.05	0	0	0	0.069	0	0	0	0.082	0	0	0	0.015	0	0	0	0.24	0
Ankrd54	0	0.05	0	0	0	0.174	0	0	0	0.143	0	0	0	0.044	0	0	0	0.21	0	0
Ankrd6	0.81	0.81	0.11	0.35	0	0.055	0	0.092	0	0	0.433	0	0.551	0.185	0.502	0.122	0.43	0.55	0.77	0.11
Anks1	0.05	0	0	0	0.417	0	0	0	0.551	0	0	0	0.634	0	0	0	0.59	0	0	0
Anp32a	0	0	0.14	0	0	0	0.059	0	0	0	0.061	0	0	0	0.215	0	0	0	0.8	0
Anp32b	0	0	0.02	0	0	0	0.087	0	0	0	0.082	0	0	0	0.215	0	0	0	0.73	0
Antxr1	0	0	0.09	0	0	0	0.092	0	0	0	0.069	0	0	0	0.307	0	0	0	0.04	0
Antxr2	0	0	0.25	0	0	0	0.082	0	0	0	0.086	0	0	0	0.093	0	0	0	0.24	0
Anxa2	0	0	0.14	0	0	0	0.055	0	0	0	0.078	0	0	0	0	0	0	0	0.42	0
Anxa3	0.87	0	0	0	0.481	0	0	0	0.527	0	0	0	0.41	0	0	0	0.81	0	0	0
Anxa4	0	0	0	0	0	0	0.092	0	0	0	0.094	0	0	0	0.18	0	0	0	0.47	0
Anxa6	0.69	0	0	0	0.491	0	0	0	0.482	0	0	0	0.229	0	0	0	0.93	0	0	0
Aox1	0.01	0	0	0	0.371	0	0	0	0.514	0	0	0	0.605	0	0	0	0.07	0	0	0
Ap2a2	0.08	0	0	0	0.422	0	0	0	0.523	0	0	0	0.527	0	0	0	0.75	0	0	0
Ap2m1	0.73	0.26	0	0	0.004	0.133	0	0	0.42	0.192	0	0	0.102	0.034	0	0	0.96	0.56	0	0
Ap3d1	0.12	0	0	0	0.431	0	0	0	0.433	0	0	0	0.146	0	0	0	0.79	0	0	0
Ap4m1	0.35	0	0	0	0.422	0	0	0	0.449	0	0	0	0.39	0	0	0	0.39	0	0	0
Apbb1ip	0	0	0.18	0	0	0	0.014	0	0	0	0.037	0	0	0	0.419	0	0	0	0.02	0
Apcdd1	0	0	0.01	0	0	0	0.082	0	0	0	0.061	0	0	0	0	0	0	0	0.38	0
Apln	0	0	0.16	0	0	0	0.004	0	0	0	0.033	0	0	0	0.439	0	0	0	0.48	0
Apobec2	0.43	0	0	0	0.472	0	0	0	0.486	0	0	0	0.556	0	0	0	0.75	0	0	0
Apoe	0.28	0	0	0.51	0.11	0	0	0.036	0.074	0	0	0.09	0.497	0	0	0.054	0.49	0	0	0.51
Aqp5	0	0	0.02	0	0	0	0.004	0	0	0	0.016	0	0	0	0.341	0	0	0	0.47	0
Aqr	0.22	0	0	0	0.445	0	0	0	0.49	0	0	0	0.2	0	0	0	0.16	0	0	0
Ar	0	0	0.07	0	0	0	0	0	0	0	0.004	0	0	0	0.429	0	0	0	0.5	0
Areg	0	0	0.11	0	0	0	0	0	0	0	0.016	0	0	0	0.488	0	0	0	0.06	0
Arfgef1	0	0	0.14	0	0	0	0.064	0	0	0	0.082	0	0	0	0.029	0	0	0	0.79	0
Arg2	0	0	0.05	0	0	0	0.004	0	0	0	0.012	0	0	0	0.483	0	0	0	0.7	0
Arhgap10	0	0	0.06	0	0	0	0.064	0	0	0	0.086	0	0	0	0.073	0	0	0	0.21	0
Arhgap17	0.59	0	0	0	0.555	0	0	0	0.523	0	0	0	0.478	0	0	0	0.39	0	0	0
Arhgap18	0.02	0	0	0	0.5	0	0	0	0.482	0	0	0	0.483	0	0	0	0.83	0	0	0
Arhgap20	0	0	0.07	0	0	0	0.023	0	0	0	0.012	0	0	0	0.332	0	0	0	0	0
Arhgap21	0.67	0.5	0	0.53	0	0	0	0	0	0	0	0	0.156	0.029	0	0.058	0.79	0.82	0	0.68
Arhgdig	0	0	0.07	0	0	0	0.05	0	0	0	0.069	0	0	0	0.034	0	0	0	0.63	0
Arhgef10	0	0	0.14	0	0	0	0.073	0	0	0	0.074	0	0	0	0.258	0	0	0	0.4	0
Arhgef12	0.14	0	0	0	0.449	0	0	0	0.474	0	0	0	0.224	0	0	0	0.58	0	0	0
Arid1a	0.21	0	0	0	0.481	0	0	0	0.551	0	0	0	0.058	0	0	0	0.11	0	0	0
Arid5a	0	0	0.07	0	0	0	0	0	0	0	0.008	0	0	0	0.41	0	0	0	0.39	0
Arl4c	0.02	0	0	0	0.486	0	0	0	0.474	0	0	0	0.361	0	0	0	0.63	0	0	0
Arl5a	0.06	0	0	0	0.491	0	0	0	0.518	0	0	0	0.454	0	0	0	0.75	0	0	0
Armc6	0.03	0	0	0	0.5	0	0	0	0.51	0	0	0	0.263	0	0	0	0.4	0	0	0
Armcx1	0.28	0.77	0	0.77	0	0	0	0.05	0	0	0	0	0.585	0.18	0	0.117	0.45	0.57	0	0.09
Armcx3	0	0	0.16	0	0	0	0.059	0	0	0	0.086	0	0	0	0.019	0	0	0	0.18	0
Arnt	0.25	0.42	0	0	0.518	0.197	0	0	0.49	0.188	0	0	0.2	0.063	0	0	0.03	0.38	0	0
Arnt2	0	0	0.04	0	0	0	0.004	0	0	0	0.016	0	0	0	0.429	0	0	0	0.09	0
Arntl	0.24	0	0	0	0.564	0	0	0	0.518	0	0	0	0.097	0	0	0	0.2	0	0	0
Arpc3	0.33	0	0	0	0.477	0	0	0	0.482	0	0	0	0.166	0	0	0	0.97	0	0	0
Arrb1	0	0	0.26	0	0	0	0.041	0	0	0	0.045	0	0	0	0.502	0	0	0	0.82	0
Arsa	0.73	0.58	0	0.73	0.426	0.018	0	0.023	0	0	0	0.016	0.536	0.141	0	0.029	0.96	0.58	0	0.11
Arsi	0	0	0.02	0	0	0	0.014	0	0	0	0.02	0	0	0	0.371	0	0	0	0.64	0
Art5	0.62	0	0	0.62	0.339	0	0	0.082	0.498	0	0	0.065	0.463	0	0	0.058	0.11	0	0	0.55
Arx	0	0	0	0	0	0	0	0.096	0	0	0	0.078	0	0	0	0.117	0	0	0	0.86
Asb6	0.13	0	0	0	0.445	0	0	0	0.465	0	0	0	0.532	0	0	0	0.16	0	0	0
Asb8	0.76	0.35	0	0.33	0	0	0	0	0.31	0.131	0	0.061	0.61	0.161	0	0.107	0.98	0.52	0	0.32
Ascl1	0	0	0.25	0	0	0	0.009	0	0	0	0.025	0	0	0	0.449	0	0	0	0	0
Asf1a	0	0	0	0	0.454	0	0	0	0.514	0	0	0	0.132	0	0	0	0.29	0	0	0
Ash2l	0.78	0.36	0	0	0.036	0.032	0	0	0.09	0.139	0	0	0.093	0.015	0	0	0.26	0.9	0	0
Asns	0.87	0	0	0	0.468	0	0	0	0.49	0	0	0	0.283	0	0	0	0.53	0	0	0
Asrgl1	0.24	0	0	0	0.449	0	0	0	0.494	0	0	0	0.156	0	0	0	0.26	0	0	0
Ass1	0.67	0	0	0	0.431	0	0	0	0.498	0	0	0	0.01	0	0	0	0.97	0	0	0
Astn1	0.46	0.46	0.63	0	0	0	0	0	0	0.167	0	0	0.41	0.166	0.468	0	0.29	0.47	0.59	0
Astn2	0	0	0.09	0	0	0	0	0	0	0	0.016	0	0	0	0.444	0	0	0	0.42	0
Asxl1	0.59	0	0	0	0.504	0	0	0	0.453	0	0	0	0.229	0	0	0	0.36	0	0	0
Atad1	0.14	0	0	0	0.491	0	0	0	0.482	0	0	0	0.58	0	0	0	0.35	0	0	0
Atad2b	0.13	0	0	0	0.468	0	0	0	0.457	0	0	0	0.034	0	0	0	0.96	0	0	0
Atf3	0	0	0.11	0	0	0	0.105	0	0	0	0.082	0	0	0	0.029	0	0	0	0.59	0
Atf6	0.24	0	0	0	0.5	0	0	0	0.506	0	0	0	0.375	0	0	0	0.92	0	0	0
Atf7ip	0.4	0	0	0	0.486	0	0	0	0.437	0	0	0	0.068	0	0	0	0.25	0	0	0
Atg10	0.02	0	0	0	0.436	0	0	0	0.49	0	0	0	0.605	0	0	0	0.81	0	0	0
Atg12	0	0	0.12	0	0	0	0.018	0	0	0	0.045	0	0	0	0.224	0	0	0	0.92	0
Atg2a	0.07	0	0	0	0.468	0	0	0	0.486	0	0	0	0.429	0	0	0	0.29	0	0	0
Atg3	0.01	0	0	0	0.44	0	0	0	0.494	0	0	0	0.005	0	0	0	0.91	0	0	0
Atg5	0.27	0	0	0	0.477	0	0	0	0.478	0	0	0	0.073	0	0	0	0.36	0	0	0
Atmin	0.56	0	0	0	0.495	0	0	0	0.474	0	0	0	0.468	0	0	0	0.29	0	0	0
Atoh1	0.27	0.65	0	0.65	0	0	0	0	0	0	0	0	0.439	0.219	0	0.083	0.06	0.45	0	0.66
Atoh7	0	0	0.1	0	0	0	0	0	0	0	0.004	0	0	0	0.371	0	0	0	0.42	0
Atoh8	0	0	0.04	0	0	0	0.05	0	0	0	0.029	0	0	0	0.205	0	0	0	0.12	0
Atox1	0.29	0	0	0	0.514	0	0	0	0.49	0	0	0	0.039	0	0	0	0.22	0	0	0
Atp10a	0	0	0.09	0	0	0	0.032	0	0	0	0.057	0	0	0	0.424	0	0	0	0.85	0
Atp11a	0	0	0.29	0	0	0	0.018	0	0	0	0.004	0	0	0	0.054	0	0	0	0.51	0
Atp12a	0	0	0.08	0	0	0	0	0	0	0	0.02	0	0	0	0.493	0	0	0	0.61	0
Atp1a1	0	0	0.11	0	0	0	0.078	0	0	0	0.049	0	0	0	0.063	0	0	0	0.67	0
Atp1a3	0	0	0.21	0	0	0	0.027	0	0	0	0.049	0	0	0	0.219	0	0	0	0.5	0
Atp1b2	0.04	0	0	0	0.5	0	0	0	0.51	0	0	0	0.18	0	0	0	0.49	0	0	0
Atp2a3	0	0	0.09	0	0	0	0	0	0	0	0.012	0	0	0	0.429	0	0	0	0.23	0
Atp2b2	0	0	0.01	0	0	0	0	0	0	0	0.008	0	0	0	0.532	0	0	0	0.42	0
Atp2c1	0.51	0.27	0	0	0.573	0.192	0	0	0.502	0.131	0	0	0.127	0.029	0	0	0.87	0.5	0	0
Atp5d	0.33	0.33	0	0	0	0.128	0	0	0.437	0.204	0	0	0.4	0.166	0	0	0.76	0.26	0	0
Atp5g2	0.01	0	0	0	0.5	0	0	0	0.494	0	0	0	0.161	0	0	0	0.16	0	0	0
Atp5j2	0.15	0	0	0	0.376	0	0	0	0.469	0	0	0	0.019	0	0	0	0.9	0	0	0
Atp6v0a1	0	0	0	0	0.403	0	0	0	0.469	0	0	0	0.585	0	0	0	0.85	0	0	0
Atp6v0a2	0.28	0.35	0	0	0.225	0.156	0	0	0.429	0.151	0	0	0.41	0.058	0	0	0.54	0.18	0	0
Atp6v0d1	0.23	0	0	0	0.413	0	0	0	0.506	0	0	0	0.58	0	0	0	0.89	0	0	0
Atp6v1a	0	0	0	0.22	0	0	0	0.055	0	0	0	0.069	0	0	0	0.122	0	0	0	0.53
Atp6v1c1	0.67	0	0	0	0.454	0	0	0	0.433	0	0	0	0.254	0	0	0	0.57	0	0	0
Atp6v1c2	0.24	0	0.4	0	0.481	0	0.307	0	0.494	0	0.363	0	0.351	0	0.561	0	0.09	0	0.43	0
Atp7b	0	0	0.13	0	0	0	0.059	0	0	0	0.033	0	0	0	0.19	0	0	0	0.65	0
Atp8a1	0	0	0.04	0	0	0	0.11	0	0	0	0.082	0	0	0	0.156	0	0	0	0.74	0
Atp9b	0.14	0	0	0	0.491	0	0	0	0.51	0	0	0	0.527	0	0	0	0.61	0	0	0
Atpaf2	0.25	0.42	0	0	0.546	0.192	0	0	0.551	0.163	0	0	0.132	0.063	0	0	0.33	0.37	0	0
Atrn	0.2	0	0	0	0.477	0	0	0	0.498	0	0	0	0.571	0	0	0	0.18	0	0	0
Atxn1	0	0	0.05	0	0	0	0	0	0	0	0.02	0	0	0	0.575	0	0	0	0.3	0
Atxn7l1	0	0	0.19	0	0	0	0.004	0	0	0	0.012	0	0	0	0.512	0	0	0	0.07	0
AU022870	0.34	0	0	0	0.495	0	0	0	0.486	0	0	0	0.058	0	0	0	0.66	0	0	0
Auts2	0	0	0.16	0	0	0	0.027	0	0	0	0.037	0	0	0	0.536	0	0	0	0.41	0
Avpi1	0.6	0	0	0	0.468	0	0	0	0.465	0	0	0	0.127	0	0	0	0.88	0	0	0
Avpr1a	0	0	0.01	0	0	0	0	0	0	0	0.008	0	0	0	0.273	0	0	0	0.34	0
AW146242	0	0	0.22	0	0	0	0.087	0	0	0	0.065	0	0	0	0	0	0	0	0.43	0
AW209491	0.18	0	0	0	0.504	0	0	0	0.514	0	0	0	0.034	0	0	0	0.28	0	0	0
AW549877	0.39	0	0	0	0.44	0	0	0	0.486	0	0	0	0.293	0	0	0	0.74	0	0	0
Aym1	0.13	0	0	0	0.426	0	0	0	0.494	0	0	0	0.551	0	0	0	0.05	0	0	0
Azi2	0.03	0	0	0	0.426	0	0	0	0.478	0	0	0	0.454	0	0	0	0.58	0	0	0
B230118H07Rik	0.4	0	0	0	0.385	0	0	0	0.474	0	0	0	0.195	0	0	0	0.34	0	0	0
B230120H23Rik	0.24	0	0.44	0	0.523	0	0.27	0	0.523	0	0.327	0	0.527	0	0.356	0	0.31	0	0.63	0
B3galnt1	0	0	0.3	0	0	0	0.059	0	0	0	0.098	0	0	0	0	0	0	0	0.61	0
B3galnt2	0.05	0	0	0	0.477	0	0	0	0.527	0	0	0	0.132	0	0	0	0.43	0	0	0
B3galt5	0	0	0.18	0	0	0	0.032	0	0	0	0.049	0	0	0	0.244	0	0	0	0.8	0
B3gat3	0	0.08	0	0	0	0.165	0	0	0	0.196	0	0	0	0.2	0	0	0	0.04	0	0
B3gnt5	0.09	0	0	0	0.472	0	0	0	0.486	0	0	0	0.541	0	0	0	0.82	0	0	0
B4galnt2	0	0	0.21	0	0	0	0.055	0	0	0	0.074	0	0	0	0.327	0	0	0	0.33	0
B4galt3	0.121108	0	0	0	0.458	0	0	0	0.506	0	0	0	0.439	0	0	0	0.91	0	0	0
B4galt4	0	0	0.27	0	0	0	0.059	0	0	0	0.098	0	0	0	0.293	0	0	0	0.86	0
B4galt7	0.04	0	0	0	0.463	0	0	0	0.457	0	0	0	0.234	0	0	0	0.65	0	0	0
Bace1	0.3	0	0	0	0.518	0	0	0	0.514	0	0	0	0.493	0	0	0	0.56	0	0	0
Bace2	0	0	0.15	0	0	0	0.004	0	0	0	0.037	0	0	0	0.463	0	0	0	0.12	0
Bai1	0	0	0.17	0	0	0	0	0	0	0	0.025	0	0	0	0.532	0	0	0	0.04	0
Baiap2	0	0	0.05	0	0	0	0	0	0	0	0.02	0	0	0	0.327	0	0	0	0.06	0
Bambi	0.77	0	0.32	0	0.215	0	0.073	0	0.543	0	0.049	0	0.415	0	0	0	0.78	0	0.4	0
Banp	0.37	0	0	0	0.445	0	0	0	0.449	0	0	0	0.444	0	0	0	0.55	0	0	0
Bard1	0.22	0	0	0	0.491	0	0	0	0.474	0	0	0	0.063	0	0	0	0.15	0	0	0
Barhl1	0.75	0	0.75	0	0.541	0	0.28	0	0.498	0	0.38	0	0.38	0	0.463	0	0.06	0	0.16	0
Barx1	0	0	0.01	0	0	0	0	0	0	0	0.008	0	0	0	0.551	0	0	0	0.66	0
Basp1	0.6	0	0	0.2	0.041	0	0	0.092	0.437	0	0	0.131	0.585	0	0	0.117	0.8	0	0	0.28
Bat3	0.04	0	0	0	0.449	0	0	0	0.465	0	0	0	0.029	0	0	0	0.61	0	0	0
Bat5	0.17	0	0	0	0.445	0	0	0	0.518	0	0	0	0.561	0	0	0	0.64	0	0	0
Batf3	0	0	0.07	0	0	0	0	0	0	0	0.012	0	0	0	0.532	0	0	0	0.07	0
Baz1b	0.04	0	0	0	0.436	0	0	0	0.518	0	0	0	0.375	0	0	0	0.25	0	0	0
Bbs9	0.15	0	0	0	0.445	0	0	0	0.469	0	0	0	0.566	0	0	0	0.46	0	0	0
BC003267	0.51	0.31	0	0	0.032	0.004	0	0	0.037	0.204	0	0	0.01	0	0	0	0.96	0.61	0	0
BC003885	0.27	0	0	0	0.523	0	0	0	0.531	0	0	0	0.058	0	0	0	0.59	0	0	0
BC004728	0.26	0	0	0	0.495	0	0	0	0.429	0	0	0	0.234	0	0	0	0.5	0	0	0
BC016579	0	0	0	0	0	0	0	0	0	0	0.016	0	0	0	0.068	0	0	0	0.29	0
BC019943	0.41	0.26	0	0	0.468	0.165	0	0	0.449	0.18	0	0	0.258	0.127	0	0	0	0.31	0	0
BC026585	0.28	0.37	0	0	0	0.128	0	0	0.445	0.196	0	0	0.458	0.19	0	0	0.16	0.18	0	0
BC028528	0.39	0	0	0	0.472	0	0	0	0.474	0	0	0	0.102	0	0	0	0.56	0	0	0
Bcam	0.32	0	0	0	0.431	0	0	0	0.482	0	0	0	0.078	0	0	0	0.94	0	0	0
Bcan	0	0	0.02	0	0	0	0	0	0	0	0.004	0	0	0	0.497	0	0	0	0.07	0
Bcar3	0.74	0.25	0	0.74	0.546	0.192	0	0.105	0	0	0	0	0.527	0.171	0	0.097	0.57	0.54	0	0.02
Bcat1	0.89	0.64	0	0.89	0.041	0.018	0	0.096	0.004	0.041	0	0.004	0.097	0.049	0	0.039	0.33	0.77	0	0.17
Bcl10	0.25	0	0	0	0.445	0	0	0	0.494	0	0	0	0.41	0	0	0	0.69	0	0	0
Bcl11b	0	0	0.09	0	0	0	0.014	0	0	0	0.008	0	0	0	0.551	0	0	0	0.07	0
Bcl2l11	0	0	0	0	0.362	0	0	0	0.461	0	0	0	0.307	0	0	0	0.27	0	0	0
Bcl3	0	0.39	0	0	0	0.211	0	0	0	0.208	0	0	0	0.088	0	0	0	0.58	0	0
Bcl6b	0	0	0.11	0	0	0	0.036	0	0	0	0.033	0	0	0	0.215	0	0	0	0.25	0
Bcs1l	0.14	0	0	0	0.564	0	0	0	0.461	0	0	0	0.156	0	0	0	0.33	0	0	0
Bdkrb2	0	0	0.12	0	0	0	0	0	0	0	0.008	0	0	0	0.58	0	0	0	0.5	0
Bdnf	0.51	0	0.32	0	0.5	0	0.371	0	0.478	0	0.449	0	0.58	0	0.595	0	0.04	0	0.33	0
Bet1	0	0	0	0	0	0.275	0	0	0	0.143	0	0	0	0.185	0	0	0	0.25	0	0
Bfsp1	0	0	0.13	0	0	0	0	0	0	0	0.025	0	0	0	0.463	0	0	0	0.07	0
Bhmt2	0	0	0.02	0	0	0	0	0	0	0	0.016	0	0	0	0.444	0	0	0	0.56	0
Bicc1	0	0	0.51	0	0	0	0.078	0	0	0	0.098	0	0	0	0	0	0	0	0.41	0
Bik	0	0	0.02	0	0	0	0	0	0	0	0.004	0	0	0	0.493	0	0	0	0.62	0
Bin1	0	0	0.01	0	0	0	0.087	0	0	0	0.09	0	0	0	0.039	0	0	0	0.3	0
Birc6	0.79	0	0	0.79	0.578	0	0	0.078	0.478	0	0	0.102	0.024	0	0	0	0.32	0	0	0.24
Blcap	0.74	0	0	0	0.385	0	0	0	0.478	0	0	0	0.4	0	0	0	0.96	0	0	0
Blnk	0	0	0	0.18	0	0	0	0.096	0	0	0	0.086	0	0	0	0.093	0	0	0	0.38
Bmf	0.46	0.32	0	0	0.018	0.009	0	0	0.057	0.151	0	0	0.556	0.215	0	0	0.58	0.18	0	0
Bmi1	0	0	0.01	0	0	0	0.069	0	0	0	0.049	0	0	0	0.058	0	0	0	0.56	0
Bmp1	0	0	0	0	0	0	0.014	0	0	0	0.041	0	0	0	0.141	0	0	0	0.14	0
Bmp2	0	0	0.74	0	0	0	0.069	0	0	0	0.102	0	0	0	0.102	0	0	0	0.28	0
Bmp2k	0	0	0.04	0	0	0	0	0	0	0	0.008	0	0	0	0.083	0	0	0	0.42	0
Bmp6	0	0	0.09	0	0	0	0.059	0	0	0	0.086	0	0	0	0.141	0	0	0	0.96	0
Bmp8a	0	0	0.01	0	0	0	0.014	0	0	0	0.016	0	0	0	0.585	0	0	0	0.6	0
Bmp8b	0	0	0.09	0	0	0	0	0	0	0	0.012	0	0	0	0.263	0	0	0	0.89	0
Bmyc	0	0	0.2	0	0	0	0.018	0	0	0	0.025	0	0	0	0.215	0	0	0	0	0
Bnc1	0	0	0.02	0	0	0	0.064	0	0	0	0.041	0	0	0	0.015	0	0	0	0	0
Bnip2	0.47	0	0	0	0.44	0	0	0	0.474	0	0	0	0.375	0	0	0	0.76	0	0	0
Boll	0	0	0.05	0	0	0	0	0	0	0	0.004	0	0	0	0.497	0	0	0	0.49	0
Bptf	0.44	0	0	0	0.5	0	0	0	0.461	0	0	0	0.522	0	0	0	0.4	0	0	0
Brms1	0	0.03	0	0	0	0.137	0	0	0	0.212	0	0	0	0.078	0	0	0	0.36	0	0
Brp44l	0.41	0	0	0	0.491	0	0	0	0.469	0	0	0	0.527	0	0	0	0.76	0	0	0
Brunol4	0	0	0.21	0	0	0	0.087	0	0	0	0.061	0	0	0	0.415	0	0	0	0.44	0
Bscl2	0	0.15	0	0	0	0.192	0	0	0	0.163	0	0	0	0.097	0	0	0	0.56	0	0
Bsdc1	0.74	0.74	0	0	0	0.197	0	0	0.412	0.167	0	0	0.405	0.171	0	0	0.48	0.15	0	0
Bsn	0	0	0.09	0	0	0	0.009	0	0	0	0.025	0	0	0	0.478	0	0	0	0.5	0
Btbd1	0	0	0.07	0	0	0	0.064	0	0	0	0.065	0	0	0	0.083	0	0	0	0.86	0
Btbd10	0.83	0.28	0	0	0.073	0.041	0	0	0.286	0.155	0	0	0.18	0	0	0	0.8	0.87	0	0
Btf3l4	0	0.07	0	0	0	0.183	0	0	0	0.204	0	0	0	0.073	0	0	0	0.2	0	0
Btg1	0.1	0	0	0	0.445	0	0	0	0.502	0	0	0	0.619	0	0	0	0.59	0	0	0
Btrc	0.46	0.29	0	0	0.234	0.105	0	0	0.51	0.143	0	0	0.605	0.185	0	0	0.37	0.5	0	0
Bub3	0	0.14	0	0	0	0.179	0	0	0	0.188	0	0	0	0.024	0	0	0	0.4	0	0
Bud13	0.32	0.35	0	0	0.536	0.192	0	0	0.51	0.196	0	0	0.366	0.088	0	0	0.04	0.29	0	0
Bves	0	0	0.08	0	0	0	0.082	0	0	0	0.061	0	0	0	0.151	0	0	0	0	0
Bzrpl1	0	0	0	0	0.44	0	0	0	0.502	0	0	0	0.61	0	0	0	0.2	0	0	0
Bzw1	0.12	0	0	0	0.486	0	0	0	0.416	0	0	0	0.175	0	0	0	0.66	0	0	0
C130090K23Rik	0	0	0	0	0	0	0	0	0	0	0.02	0	0	0	0.419	0	0	0	0	0
C1ql3	0	0	0	0	0	0	0	0	0	0	0.008	0	0	0	0.522	0	0	0	0.42	0
C1qtnf4	0	0	0.02	0	0	0	0.069	0	0	0	0.069	0	0	0	0.322	0	0	0	0.1	0
C1r	0.05	0	0	0	0.481	0	0	0	0.478	0	0	0	0.517	0	0	0	0.06	0	0	0
C230081A13Rik	0	0	0	0.1	0	0	0	0.087	0	0	0	0.078	0	0	0	0.01	0	0	0	0.71
C2cd3	0	0.08	0	0	0	0.174	0	0	0	0.147	0	0	0	0.19	0	0	0	0.42	0	0
C430004E15Rik	0	0.17	0	0.68	0	0.119	0	0.124	0	0.176	0	0.086	0	0.024	0	0.015	0	0.43	0	0.88
C630004H02Rik	0	0	0.05	0	0	0	0.009	0	0	0	0.033	0	0	0	0.307	0	0	0	0.13	0
C77370	0	0	0	0	0	0	0.05	0	0	0	0.037	0	0	0	0.356	0	0	0	0.5	0
C78339	0.23	0	0	0	0.367	0	0	0	0.453	0	0	0	0.59	0	0	0	0.46	0	0	0
Cables2	0.1	0	0	0	0.403	0	0	0	0.453	0	0	0	0.507	0	0	0	0.86	0	0	0
Cabp7	0	0	0.09	0	0	0	0.004	0	0	0	0.045	0	0	0	0.424	0	0	0	0.88	0
Cacna1d	0.33	0	0.38	0	0.495	0	0.298	0	0.412	0	0.359	0	0.522	0	0.41	0	0.09	0	0.01	0
Cacna1e	0	0	0.22	0	0	0	0.004	0	0	0	0.037	0	0	0	0.58	0	0	0	0.07	0
Cacna2d1	0	0	0	0	0	0	0.009	0	0	0	0.016	0	0	0	0.258	0	0	0	0.01	0
Cacna2d2	0	0	0.11	0	0	0	0.009	0	0	0	0.025	0	0	0	0.366	0	0	0	0	0
Cacna2d3	0	0	0.03	0	0	0	0	0	0	0	0.008	0	0	0	0.473	0	0	0	0.47	0
Cacnb2	0	0	0.2	0	0	0	0.027	0	0	0	0.057	0	0	0	0.136	0	0	0	0.54	0
Cacnb3	0.59	0	0.24	0	0.592	0	0.33	0	0.498	0	0.343	0	0.561	0	0.263	0	0.57	0	0.58	0
Cacnb4	0	0	0.05	0	0	0	0	0	0	0	0.029	0	0	0	0.473	0	0	0	0.13	0
Cacng2	0	0	0.14	0	0	0	0	0	0	0	0.012	0	0	0	0.507	0	0	0	0.31	0
Cacng3	0	0	0.04	0	0	0	0	0	0	0	0.041	0	0	0	0.458	0	0	0	0.49	0
Cacng4	0	0	0.1	0	0	0	0.027	0	0	0	0.02	0	0	0	0.224	0	0	0	0.34	0
Cadm3	0	0	0.1	0	0	0	0.004	0	0	0	0.016	0	0	0	0.346	0	0	0	0.14	0
Cadps	0	0	0.02	0	0	0	0.004	0	0	0	0.029	0	0	0	0.283	0	0	0	0	0
Cadps2	0	0	0.03	0	0	0	0.064	0	0	0	0.057	0	0	0	0.468	0	0	0	0.42	0
Calb1	0	0	0.08	0	0	0	0.023	0	0	0	0.004	0	0	0	0.458	0	0	0	0.24	0
Calb2	0.51	0	0.36	0	0.463	0	0.358	0	0.514	0	0.433	0	0.585	0	0.595	0	0.15	0	0	0
Calcr	0	0	0.06	0	0	0	0	0	0	0	0.004	0	0	0	0.527	0	0	0	0.5	0
Cald1	0.9	0.29	0	0	0.05	0.032	0	0	0.049	0.016	0	0	0.507	0.166	0	0	0.68	0.44	0	0
Calr	0.09	0	0	0	0.468	0	0	0	0.465	0	0	0	0.371	0	0	0	0.94	0	0	0
Camk1d	0.05	0	0	0	0.468	0	0	0	0.498	0	0	0	0.449	0	0	0	0	0	0	0
Camk2d	0.2	0	0	0	0.445	0	0	0	0.437	0	0	0	0.6	0	0	0	0.71	0	0	0
Camk4	0	0	0.06	0	0	0	0	0	0	0	0.02	0	0	0	0.61	0	0	0	0.37	0
Camkk1	0	0	0.06	0	0	0	0	0	0	0	0.008	0	0	0	0.41	0	0	0	0.51	0
Cap2	0	0	0.07	0	0	0	0.078	0	0	0	0.069	0	0	0	0.229	0	0	0	0.13	0
Capn2	0	0	0.31	0	0	0	0.101	0	0	0	0.057	0	0	0	0.249	0	0	0	0.63	0
Caprin1	0.44	0.27	0	0	0.358	0.133	0	0	0.469	0.135	0	0	0.039	0	0	0	0.37	0.54	0	0
Capza2	0.06	0	0	0	0.454	0	0	0	0.416	0	0	0	0.141	0	0	0	0.7	0	0	0
Car10	0	0	0.1	0	0	0	0	0	0	0	0.025	0	0	0	0.575	0	0	0	0	0
Car11	0	0	0.11	0	0	0	0	0	0	0	0.033	0	0	0	0.473	0	0	0	0	0
Car12	0	0	0.05	0	0	0	0.027	0	0	0	0.016	0	0	0	0.463	0	0	0	0.68	0
Car13	0.21	0	0	0	0.472	0	0	0	0.518	0	0	0	0.502	0	0	0	0.45	0	0	0
Car14	0	0	0	0.32	0	0	0	0.05	0	0	0	0.114	0	0	0	0.073	0	0	0	0
Car2	0	0	0.62	0	0	0	0.055	0	0	0	0.033	0	0	0	0.546	0	0	0	0.55	0
Car3	0.03	0	0	0	0.458	0	0	0	0.49	0	0	0	0.063	0	0	0	0.4	0	0	0
Car4	0	0	0.88	0	0	0	0.059	0	0	0	0.094	0	0	0	0.493	0	0	0	0.53	0
Car7	0	0	0.27	0.75	0	0	0.046	0.101	0	0	0.269	0.139	0	0	0.473	0.122	0	0	0.25	0.3
Car8	0	0	0.15	0	0	0	0.018	0	0	0	0.02	0	0	0	0.507	0	0	0	0.6	0
Card10	0	0	0.11	0	0	0	0	0	0	0	0.029	0	0	0	0.034	0	0	0	0.89	0
Cars	0.25	0	0	0	0.463	0	0	0	0.457	0	0	0	0.136	0	0	0	0.18	0	0	0
Cartpt	0	0	0.07	0	0	0	0.004	0	0	0	0.012	0	0	0	0.38	0	0	0	0.05	0
Casd1	0	0.69	0	0.31	0	0.027	0	0.004	0	0.208	0	0.123	0	0.229	0	0.078	0	0.29	0	0.77
Casp7	0	0	0.15	0	0	0	0.032	0	0	0	0.033	0	0	0	0.356	0	0	0	0.01	0
Casp8	0	0	0.11	0	0	0	0.096	0	0	0	0.094	0	0	0	0	0	0	0	0.41	0
Casr	0	0	0.1	0	0	0	0.009	0	0	0	0.016	0	0	0	0.517	0	0	0	0.39	0
Cav1	0	0	0.28	0	0	0	0.05	0	0	0	0.098	0	0	0	0.434	0	0	0	0.18	0
Cav2	0	0	0.12	0	0	0	0.05	0	0	0	0.02	0	0	0	0.166	0	0	0	0	0
Cbfa2t3	0	0	0.03	0	0	0	0.009	0	0	0	0.016	0	0	0	0.219	0	0	0	0.29	0
Cbfb	0.15	0	0	0	0.495	0	0	0	0.445	0	0	0	0.112	0	0	0	0.8	0	0	0
Cbl	0.24	0	0.44	0	0.536	0	0.238	0	0.486	0	0.425	0	0.551	0	0.527	0	0.18	0	0.57	0
Cbr3	0.8	0	0.3	0	0.059	0	0.05	0	0.535	0	0.057	0	0.449	0	0.058	0	0.36	0	0.63	0
Cbr4	0.24	0	0	0	0.491	0	0	0	0.453	0	0	0	0.449	0	0	0	0.98	0	0	0
Cbx2	0	0	0.23	0	0	0	0.027	0	0	0	0.033	0	0	0	0.136	0	0	0	0.62	0
Cbx4	0.87	0	0.25	0	0.284	0	0.087	0	0.51	0	0.053	0	0.488	0	0	0	0.96	0	0.34	0
Cbx5	0.15	0	0	0.74	0.486	0	0	0.114	0.441	0	0	0.155	0.205	0	0	0.058	0.07	0	0	0.98
Cbx7	0.29	0	0	0	0.449	0	0	0	0.535	0	0	0	0.561	0	0	0	0.13	0	0	0
Cbx8	0	0	0	0	0.348	0	0	0	0.478	0	0	0	0.249	0	0	0	0.17	0	0	0
Cby1	0.25	0.43	0	0	0.504	0.197	0	0	0.437	0.155	0	0	0.302	0.005	0	0	0.07	0.42	0	0
Ccbl2	0	0	0.07	0	0	0	0.018	0	0	0	0.029	0	0	0	0.473	0	0	0	0.98	0
Ccdc109b	0	0	0.08	0	0	0	0.055	0	0	0	0.082	0	0	0	0	0	0	0	0.07	0
Ccdc117	0.48	0.37	0	0	0.536	0.183	0	0	0.453	0.172	0	0	0.19	0.044	0	0	0.61	0.47	0	0
Ccdc132	0	0.18	0	0	0	0.169	0	0	0	0.196	0	0	0	0.019	0	0	0	0.81	0	0
Ccdc28a	0	0	0	0	0	0.169	0	0	0	0.172	0	0	0	0.171	0	0	0	0.52	0	0
Ccdc46	0	0.06	0	0	0	0.174	0	0	0	0.147	0	0	0	0.171	0	0	0	0.07	0	0
Ccdc72	0.3	0	0	0	0.477	0	0	0	0.531	0	0	0	0.102	0	0	0	0.21	0	0	0
Ccdc77	0	0.14	0	0	0	0.142	0	0	0	0.139	0	0	0	0.146	0	0	0	0.5	0	0
Ccdc88a	0.65	0	0.24	0	0.55	0	0.05	0	0.514	0	0.012	0	0.512	0	0	0	0.59	0	0.06	0
Cckbr	0	0	0.18	0	0	0	0.004	0	0	0	0.008	0	0	0	0.532	0	0	0	0.13	0
Ccna2	0.37	0	0	0	0.399	0	0	0	0.433	0	0	0	0.078	0	0	0	0.31	0	0	0
Ccnb1ip1	0.79	0	0	0	0.468	0	0	0	0.547	0	0	0	0.088	0	0	0	0.88	0	0	0
Ccnb2	0.81	0	0	0	0.495	0	0	0	0.486	0	0	0	0.532	0	0	0	0.91	0	0	0
Ccnc	0.06	0	0	0	0.394	0	0	0	0.449	0	0	0	0.034	0	0	0	0.42	0	0	0
Ccnd1	0.82	0	0	0	0.449	0	0	0	0.416	0	0	0	0.458	0	0	0	0.44	0	0	0
Ccnd2	0	0	0.41	0	0	0	0.069	0	0	0	0.123	0	0	0	0	0	0	0	0.34	0
Ccng1	0.35	0.62	0	0	0.353	0.174	0	0	0.453	0.212	0	0	0.107	0.132	0	0	0.98	0.52	0	0
Ccni	0.42	0.34	0	0	0.036	0.014	0	0	0.045	0.151	0	0	0.59	0.219	0	0	0.99	0.43	0	0
Ccnl1	0.25	0	0	0	0.399	0	0	0	0.478	0	0	0	0.097	0	0	0	0.35	0	0	0
Ccnt2	0.29	0	0	0	0.468	0	0	0	0.482	0	0	0	0.136	0	0	0	0.23	0	0	0
Ccr9	0	0	0.01	0	0	0	0	0	0	0	0.029	0	0	0	0.59	0	0	0	0.57	0
Ccrk	0.1	0	0	0	0.472	0	0	0	0.482	0	0	0	0.541	0	0	0	0.15	0	0	0
Ccrn4l	0	0.85	0	0.18	0	0.055	0	0	0	0.147	0	0.061	0	0.01	0	0.005	0	0.63	0	0.16
Cd109	0.75	0.53	0.22	0	0.004	0.16	0.55	0	0.457	0.147	0.494	0	0.244	0.166	0.444	0	0.41	0.41	0.18	0
Cd200	0	0	0.02	0	0	0	0	0	0	0	0.016	0	0	0	0.493	0	0	0	0.29	0
Cd247	0.06	0	0	0	0.417	0	0	0	0.433	0	0	0	0.454	0	0	0	0.04	0	0	0
Cd24a	0	0	0.6	0	0	0	0.055	0	0	0	0.09	0	0	0	0.078	0	0	0	0.89	0
Cd2ap	0.48	0	0	0	0.353	0	0	0	0.498	0	0	0	0.629	0	0	0	0.99	0	0	0
Cd2bp2	0.52	0.29	0	0	0.087	0.11	0	0	0.412	0.184	0	0	0	0	0	0	0.44	0.65	0	0
Cd302	0	0	0.01	0	0	0	0.05	0	0	0	0.078	0	0	0	0.005	0	0	0	0.46	0
Cd34	0	0	0.39	0	0	0	0.064	0	0	0	0.082	0	0	0	0.346	0	0	0	0.09	0
Cd38	0.11	0	0	0	0.509	0	0	0	0.457	0	0	0	0.234	0	0	0	0.72	0	0	0
Cd47	0	0	0	0.23	0	0	0	0.11	0	0	0	0.123	0	0	0	0.034	0	0	0	0.99
Cd70	0	0	0.01	0	0	0	0.036	0	0	0	0.02	0	0	0	0.322	0	0	0	0.08	0
Cd83	0	0	0.15	0	0	0	0.05	0	0	0	0.074	0	0	0	0.024	0	0	0	0.33	0
Cdc16	0.4	0	0	0	0.532	0	0	0	0.506	0	0	0	0.541	0	0	0	0.93	0	0	0
Cdc23	0	0	0	0.15	0	0	0	0.087	0	0	0	0.143	0	0	0	0.024	0	0	0	0.03
Cdc37l1	0.48	0.35	0	0	0.413	0.179	0	0	0.469	0.159	0	0	0.156	0	0	0	0.17	0.55	0	0
Cdc42ep1	0	0	0.33	0	0	0	0.073	0	0	0	0.069	0	0	0	0	0	0	0	0.63	0
Cdc42ep3	0.66	0	0.26	0	0.61	0	0.367	0	0.461	0	0.396	0	0.458	0	0.449	0	0.67	0	0.24	0
Cdca5	0.84	0.34	0	0	0.027	0.041	0	0	0.082	0.167	0	0	0.38	0.063	0	0	0.33	0.94	0	0
Cdca7	0.67	0	0	0	0.417	0	0	0	0.429	0	0	0	0.336	0	0	0	0.34	0	0	0
Cdgap	0	0	0.07	0	0	0	0.004	0	0	0	0.033	0	0	0	0.317	0	0	0	0.48	0
Cdh11	0	0	0.89	0	0	0	0.059	0	0	0	0.11	0	0	0	0.41	0	0	0	0.27	0
Cdh2	0	0	0.06	0	0	0	0.059	0	0	0	0.098	0	0	0	0.01	0	0	0	0.41	0
Cdh20	0	0	0.03	0	0	0	0	0	0	0	0.012	0	0	0	0.493	0	0	0	0.57	0
Cdh22	0	0	0.06	0	0	0	0.018	0	0	0	0.016	0	0	0	0.517	0	0	0	0.47	0
Cdh3	0.13	0	0	0	0.449	0	0	0	0.449	0	0	0	0.502	0	0	0	0.74	0	0	0
Cdh6	0.43	0.4	0	0	0.046	0.014	0	0	0.049	0.192	0	0	0.6	0.263	0	0	0.92	0.29	0	0
Cdk5rap1	0.54	0	0	0	0.472	0	0	0	0.551	0	0	0	0.005	0	0	0	0.55	0	0	0
Cdk8	0.31	0	0	0	0.44	0	0	0	0.555	0	0	0	0.361	0	0	0	0.84	0	0	0
Cdkn1a	0.69	0	0	0	0.5	0	0	0	0.502	0	0	0	0.507	0	0	0	0.99	0	0	0
Cdkn2a	0.66	0	0.28	0	0.5	0	0.059	0	0.453	0	0.086	0	0.497	0	0	0	0.79	0	0.41	0
Cdkn2c	0	0	0.18	0	0	0	0.041	0	0	0	0.02	0	0	0	0.297	0	0	0	0	0
Cdkn2d	0.28	0	0	0	0.504	0	0	0	0.461	0	0	0	0.536	0	0	0	0.93	0	0	0
Cdt1	0.6	0	0	0	0.371	0	0	0	0.461	0	0	0	0.127	0	0	0	0.35	0	0	0
Cdv3	0	0	0.07	0	0	0	0.05	0	0	0	0.069	0	0	0	0.239	0	0	0	0.6	0
Cdx1	0.66	0	0.22	0.66	0	0	0	0	0.282	0	0	0.086	0.502	0	0.507	0.107	0.01	0	0.46	0.74
Cdx2	0.177774	0	0	0	0.504	0	0	0	0.494	0	0	0	0.566	0	0	0	0.55	0	0	0
Cdx4	0.8	0.36	0	0.8	0.046	0.014	0	0.018	0	0	0	0.029	0.351	0.141	0	0.117	0.05	0.46	0	0.92
Cebpa	0.75	0	0.28	0	0.468	0	0.041	0	0.433	0	0.037	0	0.551	0	0.356	0	0.48	0	0	0
Cebpd	0.26	0	0.82	0	0.371	0	0.495	0	0.445	0	0.449	0	0.058	0	0.517	0	0.44	0	0.29	0
Cecr6	0	0	0.1	0	0	0	0.009	0	0	0	0.025	0	0	0	0.332	0	0	0	0.26	0
Celsr2	0	0	0.17	0	0	0	0	0	0	0	0.008	0	0	0	0.595	0	0	0	0	0
Celsr3	0.1	0	0	0	0.426	0	0	0	0.453	0	0	0	0.478	0	0	0	0.05	0	0	0
Cenpa	0.69	0	0	0	0.431	0	0	0	0.49	0	0	0	0.239	0	0	0	0.72	0	0	0
Cenpc1	0.36	0	0	0	0.504	0	0	0	0.478	0	0	0	0.019	0	0	0	0.86	0	0	0
Cenpe	0	0.19	0	0	0	0.192	0	0	0	0.18	0	0	0	0.151	0	0	0	0.87	0	0
Cenpn	0.4	0	0	0	0.458	0	0	0	0.49	0	0	0	0.068	0	0	0	0.23	0	0	0
Cep164	0	0.03	0	0	0	0.179	0	0	0	0.147	0	0	0	0.122	0	0	0	0	0	0
Cep70	0.57	0	0	0.21	0.468	0	0	0.11	0.486	0	0	0.074	0.102	0	0	0.044	0.23	0	0	0.96
Cept1	0.79	0.29	0	0.79	0.284	0.165	0	0.004	0.384	0.159	0	0.118	0.502	0.18	0	0.097	0.86	0.3	0	0.65
Cftr	0	0	0.02	0	0	0	0	0	0	0	0.033	0	0	0	0.624	0	0	0	0.53	0
Cgnl1	0	0	0.05	0	0	0	0	0	0	0	0.016	0	0	0	0.293	0	0	0	0.03	0
Ch25h	0	0	0.13	0	0	0	0	0	0	0	0.012	0	0	0	0.102	0	0	0	0.33	0
Chac2	0.39	0.35	0	0	0.078	0.092	0	0	0.478	0.127	0	0	0.107	0.01	0	0	0.73	0.76	0	0
Chchd2	0.38	0.53	0	0.53	0.518	0.215	0	0.092	0	0.012	0	0.02	0.073	0.024	0	0.019	0.6	0.46	0	0.04
Chd6	0	0.17	0	0	0	0.133	0	0	0	0.192	0	0	0	0.215	0	0	0	0.62	0	0
Chd7	0.64	0	0.3	0	0.422	0	0.472	0	0.527	0	0.453	0	0.478	0	0.249	0	0.08	0	0.22	0
Chek1	0.26	0	0	0	0.5	0	0	0	0.506	0	0	0	0.151	0	0	0	0.21	0	0	0
Chek2	0	0	0	0.07	0	0	0	0.11	0	0	0	0.098	0	0	0	0.073	0	0	0	0.4
Chfr	0.62	0	0	0	0.458	0	0	0	0.429	0	0	0	0.063	0	0	0	0.56	0	0	0
Chga	0	0	0	0	0	0	0.018	0	0	0	0.045	0	0	0	0.371	0	0	0	0.54	0
Chgb	0	0	0.24	0	0	0	0.069	0	0	0	0.082	0	0	0	0.117	0	0	0	0.04	0
Chic2	0	0	0.3	0	0	0	0.046	0	0	0	0.065	0	0	0	0.322	0	0	0	0.52	0
Chmp1b	0.25	0	0	0	0.463	0	0	0	0.478	0	0	0	0.215	0	0	0	0.94	0	0	0
Chn1	0	0	0.03	0	0	0	0.004	0	0	0	0.025	0	0	0	0.507	0	0	0	0.35	0
Chodl	0	0	0.02	0	0	0	0	0	0	0	0.029	0	0	0	0.468	0	0	0	0.39	0
Chordc1	0.83	0.26	0	0.83	0.082	0.128	0	0.105	0	0.008	0	0.016	0.039	0.015	0	0.019	0.56	0.95	0	0.01
Chrdl1	0	0	0.03	0	0	0	0.027	0	0	0	0.049	0	0	0	0.522	0	0	0	0.44	0
Chrdl2	0	0	0.09	0	0	0	0	0	0	0	0.004	0	0	0	0.454	0	0	0	0.47	0
Chrm3	0.05	0	0	0	0.413	0	0	0	0.523	0	0	0	0.59	0	0	0	0.09	0	0	0
Chrm4	0.17	0	0	0	0.449	0	0	0	0.416	0	0	0	0.532	0	0	0	0.17	0	0	0
Chrna3	0	0	0.09	0	0	0	0	0	0	0	0.008	0	0	0	0.536	0	0	0	0.13	0
Chrna4	0	0	0.11	0	0	0	0	0	0	0	0.008	0	0	0	0.473	0	0	0	0.1	0
Chrnb2	0	0	0.03	0	0	0	0	0	0	0	0.025	0	0	0	0.478	0	0	0	0.5	0
Chst10	0	0	0.07	0	0	0	0	0	0	0	0.012	0	0	0	0.517	0	0	0	0.63	0
Chst11	0	0	0.01	0	0	0	0.069	0	0	0	0.041	0	0	0	0.044	0	0	0	0.19	0
Chst2	0.93	0	0.23	0	0.436	0	0.082	0	0.425	0	0.041	0	0.541	0	0.434	0	0.65	0	0.09	0
Ciapin1	0.4	0	0	0	0.495	0	0	0	0.461	0	0	0	0.205	0	0	0	0.2	0	0	0
Cib2	0	0	0.12	0	0	0	0.046	0	0	0	0.029	0	0	0	0.493	0	0	0	0.92	0
Cidea	0	0	0.23	0.63	0	0	0.38	0.151	0	0	0.445	0.098	0	0	0.458	0.117	0	0	0.58	0.62
Cilp2	0	0	0.26	0	0	0	0	0	0	0	0.02	0	0	0	0.415	0	0	0	0.14	0
Cirbp	0	0.03	0	0	0	0.211	0	0	0	0.18	0	0	0	0.117	0	0	0	0.34	0	0
Cited2	0	0	0	0.15	0	0	0	0.119	0	0	0	0.094	0	0	0	0.102	0	0	0	0.8
Cited4	0.19	0	0.75	0	0.601	0	0.307	0	0.482	0	0.355	0	0.522	0	0.332	0	0.58	0	0.83	0
Ckb	0	0	0.28	0	0	0	0.105	0	0	0	0.057	0	0	0	0.532	0	0	0	0.72	0
Ckmt1	0.27	0	0	0	0.472	0	0	0	0.518	0	0	0	0.054	0	0	0	0.17	0	0	0
Clasp1	0.4	0.34	0	0	0	0.133	0	0	0.437	0.172	0	0	0.058	0.01	0	0	0.62	0.21	0	0
Clcn3	0.7	0.27	0	0	0	0.165	0	0	0.433	0.229	0	0	0.585	0.2	0	0	0.81	0.82	0	0
Cldn1	0	0	0.05	0	0	0	0	0	0	0	0.016	0	0	0	0.551	0	0	0	0.01	0
Cldn10	0	0	0.01	0	0	0	0.027	0	0	0	0.061	0	0	0	0.063	0	0	0	0.53	0
Cldn23	0	0	0.18	0	0	0	0.078	0	0	0	0.029	0	0	0	0.073	0	0	0	0.53	0
Cldn3	0.8	0	0	0.8	0.055	0	0	0.069	0.437	0	0	0.09	0.312	0	0	0.039	0.63	0	0	0
Cldn4	0.15	0	0	0	0.449	0	0	0	0.474	0	0	0	0.258	0	0	0	0.58	0	0	0
Clec14a	0	0	0.15	0	0	0	0	0	0	0	0.004	0	0	0	0.468	0	0	0	0.09	0
Clgn	0	0	0.02	0	0	0	0.046	0	0	0	0.053	0	0	0	0.239	0	0	0	0.28	0
Clip1	0	0	0.04	0	0	0	0.073	0	0	0	0.033	0	0	0	0.029	0	0	0	0.06	0
Clk1	0.57	0.67	0	0.67	0	0	0	0	0	0	0	0	0.346	0.18	0	0.068	0.87	0.39	0	0.13
Cln3	0	0.07	0	0	0	0.206	0	0	0	0.188	0	0	0	0.136	0	0	0	0.35	0	0
Clp1	0.47	0	0	0	0.523	0	0	0	0.523	0	0	0	0	0	0	0	0.22	0	0	0
Clpb	0	0.53	0	0.21	0	0.229	0	0.142	0	0.163	0	0.086	0	0.078	0	0.054	0	0.91	0	0.45
Clpx	0	0.16	0	0	0	0.151	0	0	0	0.216	0	0	0	0.058	0	0	0	0.47	0	0
Clstn2	0.24	0	0.43	0	0.449	0	0.509	0	0.461	0	0.449	0	0.454	0	0.551	0	0.02	0	0.54	0
Cltc	0.61	0	0	0	0.486	0	0	0	0.478	0	0	0	0.332	0	0	0	0.51	0	0	0
Clu	0.97	0	0.18	0	0.064	0	0.064	0	0.469	0	0.065	0	0.6	0	0.005	0	0.67	0	0.47	0
Clybl	0.51	0	0	0	0.376	0	0	0	0.49	0	0	0	0.658	0	0	0	0.89	0	0	0
Cml1	0	0	0	0.16	0	0	0	0.046	0	0	0	0.061	0	0	0	0.088	0	0	0	0.93
Cmtm3	0	0	0.23	0	0	0	0.096	0	0	0	0.114	0	0	0	0	0	0	0	0.27	0
Cmtm6	0.42	0	0	0	0.463	0	0	0	0.453	0	0	0	0.239	0	0	0	0.41	0	0	0
Cmtm8	0	0	0.48	0	0	0	0.069	0	0	0	0.053	0	0	0	0.024	0	0	0	0.91	0
Cnih3	0	0	0.08	0	0	0	0.018	0	0	0	0.016	0	0	0	0.205	0	0	0	0.66	0
Cnot6l	0.22	0	0	0	0.504	0	0	0	0.469	0	0	0	0.512	0	0	0	0.69	0	0	0
Cnpy2	0.28	0.34	0	0	0	0.128	0	0	0.376	0.2	0	0	0.2	0.21	0	0	0.76	0.29	0	0
Cnpy3	0.03	0	0	0	0.486	0	0	0	0.514	0	0	0	0.468	0	0	0	0.29	0	0	0
Cnr1	0	0	0.01	0	0	0	0.004	0	0	0	0.008	0	0	0	0.575	0	0	0	0.26	0
Cnr2	0.37	0.33	0	0	0	0.16	0	0	0.425	0.135	0	0	0.385	0.156	0	0	0.02	0.23	0	0
Cntfr	0	0	0.24	0	0	0	0.046	0	0	0	0.033	0	0	0	0.341	0	0	0	0	0
Cntn4	0.61	0	0.61	0	0.417	0	0.385	0	0.474	0	0.367	0	0.449	0	0.463	0	0.11	0	0.01	0
Cntnap1	0	0	0.01	0	0	0	0	0	0	0	0.012	0	0	0	0.571	0	0	0	0.55	0
Cntnap2	0.3	0.45	0.6	0	0.536	0.183	0.05	0	0.482	0.163	0.025	0	0.517	0.215	0.268	0	0.56	0.29	0.6	0
Coch	0	0	0.06	0	0	0	0.059	0	0	0	0.041	0	0	0	0.468	0	0	0	0.38	0
Col12a1	0	0	0.2	0	0	0	0.018	0	0	0	0.033	0	0	0	0.288	0	0	0	0.01	0
Col13a1	0.14	0	0	0	0.477	0	0	0	0.449	0	0	0	0.551	0	0	0	0.49	0	0	0
Col14a1	0	0	0.32	0	0	0	0.023	0	0	0	0.033	0	0	0	0.341	0	0	0	0	0
Col18a1	0.25	0	0	0	0.436	0	0	0	0.474	0	0	0	0.263	0	0	0	0.86	0	0	0
Col19a1	0	0	0.07	0	0	0	0	0	0	0	0.02	0	0	0	0.439	0	0	0	0.34	0
Col25a1	0.24	0	0.41	0	0.491	0	0.275	0	0.535	0	0.294	0	0.6	0	0.229	0	0.59	0	0.69	0
Col4a1	0	0	0.18	0	0	0	0.137	0	0	0	0.082	0	0	0	0.005	0	0	0	0.61	0
Col4a2	0	0	0.36	0	0	0	0.092	0	0	0	0.098	0	0	0	0.044	0	0	0	0.57	0
Col5a1	0	0	0.5	0	0	0	0.101	0	0	0	0.074	0	0	0	0.273	0	0	0	0.21	0
Col6a2	0.89	0	0	0	0.5	0	0	0	0.453	0	0	0	0.541	0	0	0	0.62	0	0	0
Col9a3	0	0	0.02	0	0	0	0	0	0	0	0.016	0	0	0	0.361	0	0	0	0.39	0
Commd4	0.27	0	0	0	0.445	0	0	0	0.482	0	0	0	0	0	0	0	0.32	0	0	0
Commd5	0.03	0	0	0	0.385	0	0	0	0.498	0	0	0	0.029	0	0	0	0.22	0	0	0
Comtd1	0.57	0	0	0	0.477	0	0	0	0.506	0	0	0	0.473	0	0	0	0.38	0	0	0
Cops6	0.08	0	0	0	0.431	0	0	0	0.457	0	0	0	0.039	0	0	0	0.41	0	0	0
Cops7b	0.03	0	0	0	0.477	0	0	0	0.523	0	0	0	0.258	0	0	0	0	0	0	0
Copz1	0	0.01	0	0	0	0.197	0	0	0	0.135	0	0	0	0	0	0	0	0.43	0	0
Coq10a	0.38	0.64	0	0.64	0	0	0	0.078	0	0.061	0	0.065	0.258	0.034	0	0.044	0.11	0.16	0	0.91
Corin	0	0	0.13	0	0	0	0.014	0	0	0	0.029	0	0	0	0.463	0	0	0	0	0
Coro1a	0	0	0.42	0	0	0	0	0	0	0	0.029	0	0	0	0.566	0	0	0	0.01	0
Coro2b	0	0	0.26	0	0	0	0.009	0	0	0	0.049	0	0	0	0.434	0	0	0	0	0
Cox6b1	0.59	0	0	0.59	0.275	0	0	0.11	0.429	0	0	0.118	0.497	0	0	0.049	0.9	0	0	0.45
Cox7a1	0.54	0	0	0	0.431	0	0	0	0.547	0	0	0	0.595	0	0	0	0.88	0	0	0
Cpe	0	0	0.31	0	0	0	0	0	0	0	0.02	0	0	0	0.444	0	0	0	0.44	0
Cpeb1	0	0	0.08	0	0	0	0.023	0	0	0	0.008	0	0	0	0.449	0	0	0	0.97	0
Cpeb2	0	0	0.06	0	0	0	0.046	0	0	0	0.033	0	0	0	0.044	0	0	0	0.77	0
Cplx1	0	0	0.13	0	0	0	0	0	0	0	0	0	0	0	0.336	0	0	0	0.1	0
Cplx2	0	0	0.24	0	0	0	0.055	0	0	0	0.016	0	0	0	0.551	0	0	0	0.05	0
Cplx3	0	0	0	0	0.413	0	0	0	0.482	0	0	0	0.532	0	0	0	0.03	0	0	0
Cpn1	0	0	0.38	0	0	0	0.087	0	0	0	0.098	0	0	0	0.219	0	0	0	0.68	0
Cpne2	0	0	0	0	0	0	0.018	0	0	0	0.02	0	0	0	0.327	0	0	0	0.73	0
Cpsf4l	0.42	0.5	0	0.5	0.014	0.009	0	0.014	0.004	0.094	0	0.086	0.263	0.088	0	0.068	0.15	0.46	0	0.86
Cpxm1	0.58	0	0.38	0	0.546	0	0.064	0	0.461	0	0.033	0	0.512	0	0	0	0.88	0	0.45	0
Cpz	0.64	0	0.25	0	0.491	0	0.041	0	0.433	0	0.053	0	0.468	0	0.317	0	0.15	0	0.02	0
Cr2	0	0	0.09	0	0	0	0.036	0	0	0	0.037	0	0	0	0.478	0	0	0	0.33	0
Crabp1	0	0	0.12	0	0	0	0.078	0	0	0	0.065	0	0	0	0.044	0	0	0	0.29	0
Crb3	0.24	0	0	0	0.514	0	0	0	0.482	0	0	0	0.215	0	0	0	0.68	0	0	0
Creb3	0.32	0	0	0	0.445	0	0	0	0.478	0	0	0	0.507	0	0	0	0.9	0	0	0
Creb3l1	0	0	0.28	0	0	0	0.078	0	0	0	0.086	0	0	0	0.234	0	0	0	0.1	0
Crebbp	0	0	0.01	0	0	0	0	0	0	0	0.016	0	0	0	0.185	0	0	0	0.69	0
Crebzf	0.02	0	0	0	0.454	0	0	0	0.457	0	0	0	0.185	0	0	0	0	0	0	0
Crem	0.04	0	0	0	0.348	0	0	0	0.453	0	0	0	0.263	0	0	0	0.24	0	0	0
Crhr1	0	0	0.06	0	0	0	0	0	0	0	0.012	0	0	0	0.268	0	0	0	0.51	0
Crip2	0	0.64	0	0	0	0.169	0	0	0	0.139	0	0	0	0.136	0	0	0	0.42	0	0
Crk	0	0	0	0	0.509	0	0	0	0.514	0	0	0	0.517	0	0	0	0.75	0	0	0
Crkrs	0	0	0	0	0	0.229	0	0	0	0.159	0	0	0	0.117	0	0	0	0.44	0	0
Crot	0.57	0	0	0	0.454	0	0	0	0.469	0	0	0	0.439	0	0	0	0.31	0	0	0
Crtac1	0	0	0.04	0	0	0	0.036	0	0	0	0.029	0	0	0	0.517	0	0	0	0.77	0
Crtc2	0.18	0	0	0	0.44	0	0	0	0.474	0	0	0	0.575	0	0	0	0.26	0	0	0
Crtc3	0.49	0	0.33	0	0.578	0	0.046	0	0.514	0	0.045	0	0.473	0	0.068	0	0.57	0	0.35	0
Cry1	0	0	0.09	0	0	0	0.073	0	0	0	0.074	0	0	0	0.156	0	0	0	0.36	0
Cryba2	0.45	0	0.3	0	0.504	0	0.202	0	0.506	0	0.249	0	0.532	0	0.512	0	0.11	0	0.21	0
Crygn	0	0	0.07	0	0	0	0	0	0	0	0.012	0	0	0	0.561	0	0	0	0.56	0
Crym	0	0	0.04	0	0	0	0.05	0	0	0	0.09	0	0	0	0.302	0	0	0	0.85	0
Cryzl1	0.09	0	0	0	0.399	0	0	0	0.506	0	0	0	0.356	0	0	0	0.44	0	0	0
Cs	0	0	0	0.09	0	0	0	0.078	0	0	0	0.098	0	0	0	0.107	0	0	0	0.03
Csda	0.43	0	0	0	0.504	0	0	0	0.494	0	0	0	0.054	0	0	0	0.24	0	0	0
Csde1	0.13	0	0	0	0.385	0	0	0	0.449	0	0	0	0.297	0	0	0	0.61	0	0	0
Csf1	0	0	0.09	0	0	0	0.041	0	0	0	0.049	0	0	0	0.146	0	0	0	0.01	0
Csk	0.28	0	0	0	0.486	0	0	0	0.506	0	0	0	0.38	0	0	0	0.54	0	0	0
Csnk1g1	0.48	0	0	0.49	0.041	0	0	0.055	0.506	0	0	0.09	0.527	0	0	0.122	0.61	0	0	0
Cspg4	0	0	0.12	0	0	0	0	0	0	0	0.004	0	0	0	0.317	0	0	0	0.1	0
Cspg5	0	0	0.17	0	0	0	0	0	0	0	0.025	0	0	0	0.517	0	0	0	0.39	0
Cstf2t	0.1	0	0	0	0.472	0	0	0	0.494	0	0	0	0.215	0	0	0	0.84	0	0	0
Cstf3	0.14	0	0	0	0.426	0	0	0	0.494	0	0	0	0.039	0	0	0	0.21	0	0	0
Ctdspl	0	0	0	0	0	0	0.055	0	0	0	0.102	0	0	0	0	0	0	0	0.5	0
Ctgf	0.08	0	0	0	0.546	0	0	0	0.486	0	0	0	0.322	0	0	0	0.23	0	0	0
Ctnna1	0.38	0	0	0	0.486	0	0	0	0.535	0	0	0	0.049	0	0	0	0.61	0	0	0
Ctnnb1	0.26	0.41	0	0	0.027	0.032	0	0	0.041	0.143	0	0	0.575	0.234	0	0	0.81	0.37	0	0
Ctnnd2	0	0	0.12	0	0	0	0.092	0	0	0	0.069	0	0	0	0.307	0	0	0	0.11	0
Ctsh	0	0	0.85	0	0	0	0.082	0	0	0	0.053	0	0	0	0.483	0	0	0	0.35	0
Ctsl	0.35	0	0	0	0.463	0	0	0	0.465	0	0	0	0.595	0	0	0	0.46	0	0	0
Cttnbp2nl	0	0.21	0	0	0	0.192	0	0	0	0.123	0	0	0	0.219	0	0	0	0.25	0	0
Cuedc1	0	0	0.09	0	0	0	0.041	0	0	0	0.045	0	0	0	0.141	0	0	0	0.16	0
Cul4b	0	0.67	0	0	0	0.202	0	0	0	0.131	0	0	0	0.063	0	0	0	0.8	0	0
Cx3cl1	0	0	0.05	0	0	0	0.032	0	0	0	0.004	0	0	0	0.346	0	0	0	0.07	0
Cxcl14	0	0	0.18	0	0	0	0.023	0	0	0	0.049	0	0	0	0.502	0	0	0	0.01	0
Cxcl5	0	0	0.08	0	0	0	0	0	0	0	0.016	0	0	0	0.541	0	0	0	0.67	0
Cxcr7	0.9	0	0	0.23	0.096	0	0	0.018	0.029	0	0	0.078	0.522	0	0	0.078	0.82	0	0	0.2
Cxxc5	0.16	0	0	0	0.582	0	0	0	0.482	0	0	0	0.517	0	0	0	0.62	0	0	0
Cyb5d1	0.2	0	0	0	0.536	0	0	0	0.461	0	0	0	0.254	0	0	0	0.38	0	0	0
Cyb5r1	0.89	0.42	0	0.26	0.078	0.147	0	0.11	0.004	0.025	0	0.025	0.005	0	0	0.005	0.3	0.93	0	0.11
Cyfip2	0	0	0.25	0	0	0	0.036	0	0	0	0.065	0	0	0	0.395	0	0	0	0.99	0
Cygb	0	0	0.4	0	0	0	0.059	0	0	0	0.074	0	0	0	0.215	0	0	0	0.05	0
Cyp11a1	0.03	0	0	0	0.486	0	0	0	0.49	0	0	0	0.473	0	0	0	0.37	0	0	0
Cyp1b1	0.4	0	0	0	0.504	0	0	0	0.478	0	0	0	0.561	0	0	0	0.55	0	0	0
Cyp24a1	0	0	0	0	0	0	0	0	0	0	0.029	0	0	0	0.39	0	0	0	0.7	0
Cyp26a1	0	0	0.56	0	0	0	0.082	0	0	0	0.118	0	0	0	0.478	0	0	0	0.62	0
Cyp46a1	0	0	0.2	0	0	0	0.009	0	0	0	0.008	0	0	0	0.419	0	0	0	0.34	0
Cyp4v3	0	0	0.18	0	0	0	0.018	0	0	0	0.029	0	0	0	0.327	0	0	0	0.03	0
Cyp7b1	0	0	0.01	0	0	0	0.014	0	0	0	0.033	0	0	0	0.4	0	0	0	0.52	0
D030056L22Rik	0.64	0	0	0	0.504	0	0	0	0.478	0	0	0	0.254	0	0	0	0.85	0	0	0
D10627	0.18	0	0	0	0.449	0	0	0	0.498	0	0	0	0.068	0	0	0	0.19	0	0	0
D10Ertd641e	0.17	0	0	0	0.408	0	0	0	0.465	0	0	0	0.039	0	0	0	0.39	0	0	0
D11Bwg0517e	0	0	0.14	0	0	0	0	0	0	0	0.02	0	0	0	0.497	0	0	0	0.03	0
D14Ertd500e	0.65	0	0	0	0.486	0	0	0	0.494	0	0	0	0.375	0	0	0	0.35	0	0	0
D16Ertd472e	0	0	0.01	0	0	0	0.036	0	0	0	0.029	0	0	0	0.532	0	0	0	0.24	0
D19Wsu162e	0	0.14	0	0	0	0.174	0	0	0	0.176	0	0	0	0.219	0	0	0	0.23	0	0
D1Ertd622e	0	0	0.02	0	0	0	0.014	0	0	0	0.016	0	0	0	0.254	0	0	0	0.7	0
D4Wsu114e	0.14	0	0	0	0.468	0	0	0	0.494	0	0	0	0.229	0	0	0	0.15	0	0	0
Dab1	0	0	0.04	0	0	0	0.009	0	0	0	0.008	0	0	0	0.536	0	0	0	0.46	0
Dab2	0	0	0.37	0	0	0	0.069	0	0	0	0.098	0	0	0	0.473	0	0	0	0.42	0
Dact1	0	0	0.09	0	0	0	0.064	0	0	0	0.065	0	0	0	0.112	0	0	0	0.18	0
Dap3	0.28	0	0	0	0.39	0	0	0	0.449	0	0	0	0.083	0	0	0	0.74	0	0	0
Dapk2	0	0	0.33	0	0	0	0.064	0	0	0	0.049	0	0	0	0.185	0	0	0	0.9	0
Dazap1	0	0	0.21	0	0	0	0.023	0	0	0	0.086	0	0	0	0.405	0	0	0	0.81	0
Dbc1	0	0	0	0	0	0	0.018	0	0	0	0.004	0	0	0	0.302	0	0	0	0.17	0
Dbil5	0.08	0	0	0	0.44	0	0	0	0.474	0	0	0	0.58	0	0	0	0.07	0	0	0
Dbndd1	0	0	0.01	0	0	0	0.046	0	0	0	0.045	0	0	0	0	0	0	0	0.55	0
Dbndd2	0	0	0.02	0	0	0	0.064	0	0	0	0.102	0	0	0	0.18	0	0	0	0.74	0
Dbp	0.21	0	0	0	0.491	0	0	0	0.457	0	0	0	0.463	0	0	0	0.54	0	0	0
Dci	0.11	0	0	0	0.532	0	0	0	0.49	0	0	0	0.195	0	0	0	0.1	0	0	0
Dclk1	0.64	0	0.24	0	0.477	0	0.348	0	0.453	0	0.367	0	0.634	0	0.522	0	0.06	0	0.07	0
Dcp1a	0.23	0	0	0	0.458	0	0	0	0.527	0	0	0	0.18	0	0	0	0.24	0	0	0
Ddit3	0.57	0	0	0	0.445	0	0	0	0.453	0	0	0	0.517	0	0	0	0.83	0	0	0
Ddx1	0.38	0	0	0	0.536	0	0	0	0.494	0	0	0	0.146	0	0	0	0.25	0	0	0
Ddx18	0.58	0	0	0	0.527	0	0	0	0.506	0	0	0	0.039	0	0	0	0.2	0	0	0
Ddx20	0.52	0	0	0	0.468	0	0	0	0.49	0	0	0	0.054	0	0	0	0.27	0	0	0
Ddx24	0.22	0	0	0	0.555	0	0	0	0.49	0	0	0	0.146	0	0	0	0.37	0	0	0
Ddx4	0	0	0.29	0	0	0	0.087	0	0	0	0.061	0	0	0	0.244	0	0	0	0.82	0
Ddx42	0.12	0	0	0	0.454	0	0	0	0.486	0	0	0	0.18	0	0	0	0.64	0	0	0
Ddx46	0.29	0	0	0	0.495	0	0	0	0.51	0	0	0	0.019	0	0	0	0.2	0	0	0
Ddx47	0.09	0	0	0	0.39	0	0	0	0.486	0	0	0	0.132	0	0	0	0.29	0	0	0
Ddx5	0.22	0	0	0	0.431	0	0	0	0.474	0	0	0	0	0	0	0	0.63	0	0	0
Ddx56	0.35	0	0	0	0.413	0	0	0	0.453	0	0	0	0.029	0	0	0	0.52	0	0	0
Deb1	0.19	0	0	0	0.408	0	0	0	0.498	0	0	0	0.229	0	0	0	0.89	0	0	0
Decr1	0.4	0.33	0	0	0.009	0.004	0	0	0.049	0.188	0	0	0.424	0.127	0	0	0.79	0.27	0	0
Defb1	0.65	0.53	0	0.65	0	0	0	0	0	0	0	0.078	0.458	0.175	0	0.127	0.01	0.26	0	0.76
Degs2	0	0	0.07	0	0	0	0	0	0	0	0.012	0	0	0	0.551	0	0	0	0.54	0
Dennd2d	0	0	0.06	0	0	0	0	0	0	0	0.004	0	0	0	0.502	0	0	0	0.14	0
Depdc1a	0	0.12	0	0	0	0.257	0	0	0	0.118	0	0	0	0.054	0	0	0	0.48	0	0
Depdc7	0.68	0	0.32	0	0.087	0	0.087	0	0.469	0	0.045	0	0.488	0	0.478	0	0.96	0	0.11	0
Des	0	0	0.02	0	0	0	0.064	0	0	0	0.033	0	0	0	0.068	0	0	0	0.1	0
Dgat2	0	0	0.05	0	0	0	0.073	0	0	0	0.053	0	0	0	0.063	0	0	0	0.96	0
Dgcr8	0.06	0	0	0	0.504	0	0	0	0.51	0	0	0	0.107	0	0	0	0.26	0	0	0
Dgke	0.1	0	0	0	0.5	0	0	0	0.474	0	0	0	0.058	0	0	0	0.05	0	0	0
Dhx16	0.89	0	0	0	0.422	0	0	0	0.433	0	0	0	0	0	0	0	0.96	0	0	0
Dhx36	0.38	0	0	0	0.504	0	0	0	0.502	0	0	0	0.312	0	0	0	0.48	0	0	0
Dhx8	0.41	0.32	0	0	0.073	0.082	0	0	0.286	0.196	0	0	0.058	0	0	0	0.18	0.56	0	0
Diap1	0.59	0	0	0	0.481	0	0	0	0.527	0	0	0	0.429	0	0	0	0.31	0	0	0
Dixdc1	0	0	0	0	0	0	0	0	0	0	0.012	0	0	0	0.527	0	0	0	0.47	0
Dkk2	0	0	0.54	0	0	0	0.092	0	0	0	0.082	0	0	0	0.346	0	0	0	0.15	0
Dlc1	0.32	0	0.77	0	0.5	0	0.491	0	0.482	0	0.38	0	0.419	0	0.551	0	0.23	0	0.03	0
Dlgap4	0.34	0	0	0	0.491	0	0	0	0.416	0	0	0	0.4	0	0	0	0.67	0	0	0
Dlk1	0	0	0.69	0	0	0	0.041	0	0	0	0.09	0	0	0	0.249	0	0	0	0.34	0
Dlk2	0	0	0.23	0	0	0	0	0	0	0	0.004	0	0	0	0.497	0	0	0	0	0
Dll1	0.24	0	0.67	0	0.546	0	0.426	0	0.502	0	0.429	0	0.59	0	0.546	0	0.03	0	0.31	0
Dll3	0.17	0	0	0	0.472	0	0	0	0.478	0	0	0	0.532	0	0	0	0.13	0	0	0
Dlx5	0.19	0	0	0	0.385	0	0	0	0.469	0	0	0	0.507	0	0	0	0.49	0	0	0
Dmxl1	0	0	0	0.04	0	0	0	0.082	0	0	0	0.102	0	0	0	0.088	0	0	0	0.65
Dnahc11	0	0	0	0	0	0	0	0	0	0	0.012	0	0	0	0.449	0	0	0	0.51	0
Dnahc5	0	0	0	0.25	0	0	0	0.064	0	0	0	0.098	0	0	0	0.151	0	0	0	0.74
Dnahc8	0.2	0	0	0.58	0.371	0	0	0.124	0.461	0	0	0.11	0.619	0	0	0.024	0.13	0	0	0.59
Dnaja2	0.28	0	0	0	0.376	0	0	0	0.429	0	0	0	0.029	0	0	0	0.58	0	0	0
Dnaja4	0	0	0.09	0	0	0	0	0	0	0	0.012	0	0	0	0.341	0	0	0	0.11	0
Dnajb3	0	0	0.06	0	0	0	0	0	0	0	0.033	0	0	0	0.239	0	0	0	0.51	0
Dnajb4	0.77	0.29	0	0	0.009	0.023	0	0	0.049	0.2	0	0	0.517	0.175	0	0	0.93	0.33	0	0
Dnajc11	0.21	0	0	0	0.514	0	0	0	0.469	0	0	0	0.034	0	0	0	0.16	0	0	0
Dnajc7	0.02	0	0	0	0.495	0	0	0	0.494	0	0	0	0.015	0	0	0	0.56	0	0	0
Dnajc9	0.11	0	0	0	0.371	0	0	0	0.457	0	0	0	0.073	0	0	0	0.54	0	0	0
Dner	0	0	0.06	0	0	0	0	0	0	0	0.016	0	0	0	0.215	0	0	0	0.24	0
Dnm1	0.42	0	0.31	0	0.559	0	0.064	0	0.543	0	0.041	0	0.41	0	0.244	0	0.36	0	0.2	0
Dnmt3a	0.33	0	0	0	0.454	0	0	0	0.457	0	0	0	0.395	0	0	0	0.11	0	0	0
Dnttip2	0.53	0	0	0	0.486	0	0	0	0.523	0	0	0	0.015	0	0	0	0.58	0	0	0
Dock1	0	0	0.03	0	0	0	0.027	0	0	0	0.016	0	0	0	0.249	0	0	0	0.37	0
Dock7	0	0.09	0	0	0	0.179	0	0	0	0.172	0	0	0	0.166	0	0	0	0.47	0	0
Dock8	0	0	0.07	0	0	0	0.009	0	0	0	0.041	0	0	0	0.175	0	0	0	0.41	0
Dock9	0.47	0.26	0	0	0.61	0.151	0	0	0.527	0.188	0	0	0.073	0	0	0	0.55	0.45	0	0
Dohh	0	0.14	0	0	0	0.211	0	0	0	0.159	0	0	0	0.054	0	0	0	0.51	0	0
Dok5	0	0	0.09	0	0	0	0.023	0	0	0	0.012	0	0	0	0.151	0	0	0	0.34	0
Dpf3	0.24	0.49	0	0	0	0.105	0	0	0.298	0.176	0	0	0.566	0.215	0	0	0.56	0.29	0	0
Dpp4	0	0	0.47	0	0	0	0.064	0	0	0	0.094	0	0	0	0.058	0	0	0	0.28	0
Dpp6	0	0	0.07	0	0	0	0.023	0	0	0	0.025	0	0	0	0.483	0	0	0	0.75	0
Dppa2	0.97	0.39	0	0.97	0	0.009	0	0.004	0.012	0.012	0	0.012	0.068	0.024	0	0.058	0.93	0.45	0	0.12
Dppa3	0.98	0	0	0.22	0.055	0	0	0.009	0.094	0	0	0.069	0.263	0	0	0.107	0.76	0	0	0.67
Dppa4	0.97	0.19	0	0.49	0.014	0.004	0	0	0.527	0.114	0	0.025	0.049	0.044	0	0.029	0.83	0.41	0	0.41
Dppa5a	0.99	0	0	0.27	0.225	0	0	0.023	0.082	0	0	0.082	0.258	0	0	0.049	0.67	0	0	0.85
Dpysl3	0.7	0	0	0	0.504	0	0	0	0.486	0	0	0	0.488	0	0	0	0.72	0	0	0
Dpysl4	0	0	0.17	0	0	0	0	0	0	0	0.012	0	0	0	0.527	0	0	0	0.06	0
Dpysl5	0	0	0.15	0	0	0	0.014	0	0	0	0.025	0	0	0	0.454	0	0	0	0.21	0
Dqx1	0.03	0	0	0	0.449	0	0	0	0.486	0	0	0	0.497	0	0	0	0.04	0	0	0
Drd2	0.26	0	0.39	0	0.514	0	0.225	0	0.523	0	0.331	0	0.385	0	0.473	0	0.12	0	0.51	0
Drd4	0	0	0.08	0	0	0	0	0	0	0	0.012	0	0	0	0.522	0	0	0	0.18	0
Drg2	0.12	0	0	0	0.458	0	0	0	0.465	0	0	0	0	0	0	0	0.64	0	0	0
Dsc2	0	0	0.01	0	0	0	0.101	0	0	0	0.09	0	0	0	0	0	0	0	0.31	0
Dsc3	0	0	0.05	0	0	0	0	0	0	0	0.004	0	0	0	0.346	0	0	0	0.64	0
Dscam	0	0	0.08	0	0	0	0.018	0	0	0	0.02	0	0	0	0.429	0	0	0	0.43	0
Dscaml1	0	0	0.02	0	0	0	0	0	0	0	0.02	0	0	0	0.444	0	0	0	0.12	0
Dscr3	0.32	0	0	0	0.431	0	0	0	0.469	0	0	0	0.478	0	0	0	0.73	0	0	0
Dstn	0.02	0	0	0	0.417	0	0	0	0.388	0	0	0	0.166	0	0	0	0.85	0	0	0
Dtd1	0	0	0	0.01	0	0	0	0.101	0	0	0	0.102	0	0	0	0.097	0	0	0	0.3
Duoxa1	0	0	0.12	0	0	0	0	0	0	0	0.012	0	0	0	0.4	0	0	0	0.34	0
Dus1l	0.55	0	0	0	0.5	0	0	0	0.51	0	0	0	0.01	0	0	0	0.39	0	0	0
Dus3l	0.4	0	0	0	0.436	0	0	0	0.531	0	0	0	0.034	0	0	0	0.18	0	0	0
Dusp1	0.23	0	0	0	0.422	0	0	0	0.457	0	0	0	0.4	0	0	0	0.79	0	0	0
Dusp10	0.42	0.37	0	0	0.004	0.11	0	0	0.265	0.135	0	0	0.541	0.166	0	0	0.26	0.09	0	0
Dusp14	0	0	0.05	0	0	0	0.036	0	0	0	0.045	0	0	0	0.517	0	0	0	0.33	0
Dusp15	0	0	0.12	0	0	0	0	0	0	0	0.012	0	0	0	0.419	0	0	0	0.18	0
Dusp2	0	0	0.03	0	0	0	0.032	0	0	0	0.029	0	0	0	0.049	0	0	0	0	0
Dusp26	0	0	0.03	0	0	0	0.055	0	0	0	0.065	0	0	0	0.302	0	0	0	0.25	0
Dusp6	0.74	0.31	0	0	0.509	0.165	0	0	0.461	0.212	0	0	0.473	0.21	0	0	0.47	0.7	0	0
Dync1h1	0.28	0	0	0	0.39	0	0	0	0.498	0	0	0	0.156	0	0	0	0.48	0	0	0
Dync1i1	0	0	0.05	0	0	0	0	0	0	0	0.012	0	0	0	0.502	0	0	0	0.66	0
Dync1i2	0.37	0.38	0	0	0.014	0.119	0	0	0.065	0.143	0	0	0.361	0.122	0	0	0.77	0.23	0	0
Dyrk3	0.67	0	0	0	0.504	0	0	0	0.412	0	0	0	0.034	0	0	0	0.23	0	0	0
Dysf	0	0	0.08	0	0	0	0.004	0	0	0	0.016	0	0	0	0.195	0	0	0	0.52	0
Dzip1	0	0	0	0	0	0	0.036	0	0	0	0.025	0	0	0	0.229	0	0	0	0.78	0
E130303B06Rik	0.74	0	0	0.16	0.431	0	0	0.092	0.502	0	0	0.094	0.454	0	0	0.112	0.27	0	0	0.44
E2f1	0.23	0	0	0	0.408	0	0	0	0.49	0	0	0	0.483	0	0	0	0.53	0	0	0
E330009J07Rik	0	0	0.16	0	0	0	0.059	0	0	0	0.061	0	0	0	0.424	0	0	0	0.89	0
E430018J23Rik	0	0.15	0	0	0	0.142	0	0	0	0.184	0	0	0	0.058	0	0	0	0.24	0	0
E430028B21Rik	0	0.1	0	0	0	0.206	0	0	0	0.135	0	0	0	0.024	0	0	0	0.58	0	0
Eaf2	0.7	0.35	0	0.7	0.004	0	0	0	0	0	0	0.004	0.473	0.151	0	0.083	0.02	0.5	0	0.86
Eapp	0.05	0	0	0	0.5	0	0	0	0.486	0	0	0	0.073	0	0	0	0.87	0	0	0
Ebf1	0	0	0.12	0	0	0	0	0	0	0	0.02	0	0	0	0.463	0	0	0	0.09	0
Ebf3	0	0	0.13	0	0	0	0	0	0	0	0.008	0	0	0	0.522	0	0	0	0.01	0
Ebi3	0.36	0.85	0	0.34	0	0	0	0.055	0	0.086	0	0.074	0.654	0.2	0	0.058	0.22	0.27	0	0.96
Ece2	0	0	0	0	0	0	0.036	0	0	0	0.061	0	0	0	0.317	0	0	0	0.69	0
Ecel1	0	0	0.14	0	0	0	0.036	0	0	0	0.069	0	0	0	0.522	0	0	0	0.44	0
Edem1	0	0	0.15	0	0	0	0.027	0	0	0	0.078	0	0	0	0.122	0	0	0	0.61	0
Edn1	0	0	0.24	0.67	0	0	0.078	0.119	0	0	0.074	0.082	0	0	0.268	0.078	0	0	0.07	0.83
Edn3	0	0	0.04	0	0	0	0	0	0	0	0.02	0	0	0	0.4	0	0	0	0	0
Ednrb	0	0	0.36	0	0	0	0.073	0	0	0	0.053	0	0	0	0.229	0	0	0	0.04	0
Eef1a1	0.67	0	0	0.67	0.211	0	0	0.101	0.404	0	0	0.159	0.195	0	0	0.088	0.48	0	0	0.92
Eef1a2	0	0	0.03	0	0	0	0	0	0	0	0.02	0	0	0	0.385	0	0	0	0.51	0
Eef1g	0	0.17	0	0	0	0.142	0	0	0	0.163	0	0	0	0.141	0	0	0	0.32	0	0
Eepd1	0	0	0.1	0	0	0	0.05	0	0	0	0.053	0	0	0	0.132	0	0	0	0	0
Efemp2	0	0	0.13	0	0	0	0.096	0	0	0	0.094	0	0	0	0.005	0	0	0	0.27	0
Efhd1	0	0	0.01	0	0	0	0.027	0	0	0	0.037	0	0	0	0.473	0	0	0	0.76	0
Efna4	0.03	0	0	0	0.458	0	0	0	0.478	0	0	0	0.571	0	0	0	0.97	0	0	0
Efna5	0	0	0.03	0	0	0	0.041	0	0	0	0.029	0	0	0	0.239	0	0	0	0.5	0
Efnb2	0	0	0.07	0	0	0	0.059	0	0	0	0.057	0	0	0	0.122	0	0	0	0.1	0
EG214403	0	0.06	0	0	0	0.179	0	0	0	0.155	0	0	0	0.151	0	0	0	0.4	0	0
Egfr	0	0	0.16	0	0	0	0.032	0	0	0	0.016	0	0	0	0.351	0	0	0	0	0
Egln2	0.12	0	0	0	0.44	0	0	0	0.535	0	0	0	0.107	0	0	0	0.59	0	0	0
Egln3	0.3	0	0	0	0.422	0	0	0	0.514	0	0	0	0.361	0	0	0	0.73	0	0	0
Egr2	0.61	0.38	0.41	0	0	0	0	0	0.016	0.139	0	0	0.454	0.185	0.195	0	0.24	0.29	0.51	0
Egr3	0	0.53	0.25	0	0	0.174	0.38	0	0	0.167	0.465	0	0	0.054	0.424	0	0	0.32	0.52	0
Ei24	0.07	0	0	0	0.532	0	0	0	0.486	0	0	0	0.141	0	0	0	0.74	0	0	0
Eid1	0	0	0.41	0	0	0	0.046	0	0	0	0.074	0	0	0	0.029	0	0	0	0.33	0
Eif2ak3	0	0.05	0	0	0	0.211	0	0	0	0.118	0	0	0	0.151	0	0	0	0.08	0	0
Eif2b4	0.19	0	0	0	0.472	0	0	0	0.465	0	0	0	0	0	0	0	0.55	0	0	0
Eif2b5	0.78	0.04	0	0.65	0.514	0.206	0	0.092	0	0.033	0	0.094	0.019	0.01	0	0.019	0.6	0.62	0	0.58
Eif2c2	0.21	0	0	0	0.5	0	0	0	0.482	0	0	0	0.561	0	0	0	0.68	0	0	0
Eif2s2	0.92	0	0	0.18	0.559	0	0	0.096	0.474	0	0	0.074	0.473	0	0	0.068	0.86	0	0	0.93
Eif3e	0.14	0	0	0	0.436	0	0	0	0.523	0	0	0	0.132	0	0	0	0.55	0	0	0
Eif3f	0.07	0	0	0	0.399	0	0	0	0.396	0	0	0	0.297	0	0	0	0.9	0	0	0
Eif4a2	0.33	0	0	0	0.504	0	0	0	0.482	0	0	0	0.4	0	0	0	0.82	0	0	0
Eif4a3	0.43	0	0	0	0.454	0	0	0	0.486	0	0	0	0.122	0	0	0	0.2	0	0	0
Eif4e3	0	0	0.12	0	0	0	0.05	0	0	0	0.033	0	0	0	0.263	0	0	0	0.59	0
Eif4ebp1	0.29	0	0	0	0.463	0	0	0	0.478	0	0	0	0.049	0	0	0	0.14	0	0	0
Eif4g1	0.11	0	0	0	0.454	0	0	0	0.478	0	0	0	0	0	0	0	0.21	0	0	0
Eif4g3	0.41	0	0.34	0	0.518	0	0.344	0	0.457	0	0.441	0	0.302	0	0.093	0	0.24	0	0.5	0
Elavl2	0.77	0	0.57	0.77	0.036	0	0.38	0.009	0.074	0	0.065	0.086	0.536	0	0.171	0.054	0.25	0	0.99	0.52
Elf1	0.19	0	0	0	0.481	0	0	0	0.457	0	0	0	0.458	0	0	0	0.37	0	0	0
Elf3	0.34	0	0	0	0.385	0	0	0	0.461	0	0	0	0.551	0	0	0	0.51	0	0	0
Elk1	0	0.07	0	0	0	0.202	0	0	0	0.114	0	0	0	0.171	0	0	0	0.29	0	0
Elk3	0	0	0.14	0	0	0	0.073	0	0	0	0.049	0	0	0	0.093	0	0	0	0.26	0
Ell	0.14	0	0	0	0.371	0	0	0	0.514	0	0	0	0.283	0	0	0	0.53	0	0	0
Elovl2	0	0	0.07	0	0	0	0.027	0	0	0	0.02	0	0	0	0.254	0	0	0	0.59	0
Elovl4	0	0	0.16	0	0	0	0.018	0	0	0	0.012	0	0	0	0.493	0	0	0	0.32	0
Elovl6	0.8	0	0	0.8	0.514	0	0	0.082	0.425	0	0	0.082	0.566	0	0	0.132	0.51	0	0	0.19
Emg1	0.38	0	0	0	0.5	0	0	0	0.449	0	0	0	0.058	0	0	0	0.22	0	0	0
Emid1	0	0	0.05	0	0	0	0.036	0	0	0	0.033	0	0	0	0.093	0	0	0	0.46	0
Emid2	0	0	0.01	0	0	0	0.059	0	0	0	0.057	0	0	0	0.171	0	0	0	0.21	0
Emilin3	0	0	0.1	0	0	0	0	0	0	0	0.012	0	0	0	0.39	0	0	0	0.53	0
Emp2	0	0	0.22	0	0	0	0.064	0	0	0	0.086	0	0	0	0.044	0	0	0	0.49	0
En1	0	0	0.01	0	0	0	0	0	0	0	0.012	0	0	0	0.532	0	0	0	0.2	0
Enc1	0.12	0	0	0	0.514	0	0	0	0.49	0	0	0	0.458	0	0	0	0.11	0	0	0
Endod1	0	0	0.06	0	0	0	0.014	0	0	0	0.041	0	0	0	0.283	0	0	0	0.05	0
Enox2	0	0.01	0	0	0	0.16	0	0	0	0.143	0	0	0	0.19	0	0	0	0.11	0	0
Enpp1	0	0	0.1	0	0	0	0.055	0	0	0	0.061	0	0	0	0	0	0	0	0.38	0
Ensa	0.17	0	0	0	0.399	0	0	0	0.478	0	0	0	0.063	0	0	0	0.42	0	0	0
Entpd1	0.14	0	0	0	0.408	0	0	0	0.474	0	0	0	0.585	0	0	0	0.35	0	0	0
Entpd2	0	0	0.08	0	0	0	0.014	0	0	0	0.025	0	0	0	0.219	0	0	0	0.55	0
Eomes	0	0	0.43	0	0	0	0.046	0	0	0	0.069	0	0	0	0.429	0	0	0	0.72	0
Epb4.1l1	0	0	0.05	0	0	0	0.064	0	0	0	0.045	0	0	0	0.015	0	0	0	0.6	0
Epb4.1l3	0	0	0.23	0	0	0	0.059	0	0	0	0.11	0	0	0	0	0	0	0	0.77	0
Epb4.1l4a	0.4	0	0	0	0.55	0	0	0	0.478	0	0	0	0.146	0	0	0	0.24	0	0	0
Epc1	0.83	0.42	0	0.4	0	0.036	0	0.073	0	0	0	0	0.405	0.175	0	0.122	0.77	0.48	0	0.1
Epha2	0.33	0	0	0	0.504	0	0	0	0.437	0	0	0	0.141	0	0	0	0.17	0	0	0
Epha3	0	0	0.31	0	0	0	0.055	0	0	0	0.074	0	0	0	0.044	0	0	0	0.09	0
Epha4	0	0	0.11	0	0	0	0.032	0	0	0	0.065	0	0	0	0.019	0	0	0	0.57	0
Epha5	0	0	0.05	0	0	0	0	0	0	0	0.008	0	0	0	0.605	0	0	0	0.24	0
Epha6	0	0	0.11	0	0	0	0	0	0	0	0.025	0	0	0	0.473	0	0	0	0.33	0
Epha8	0	0	0.27	0	0	0	0	0	0	0	0.02	0	0	0	0.536	0	0	0	0.15	0
Ephb4	0.4	0	0	0	0.536	0	0	0	0.474	0	0	0	0.527	0	0	0	0.42	0	0	0
Epm2a	0	0	0.09	0	0	0	0.009	0	0	0	0.02	0	0	0	0.058	0	0	0	0.59	0
Epn1	0.13	0	0	0	0.495	0	0	0	0.527	0	0	0	0.468	0	0	0	0.28	0	0	0
Erbb2	0	0	0.06	0	0	0	0.064	0	0	0	0.098	0	0	0	0.01	0	0	0	0.3	0
Ercc2	0.54	0.3	0	0	0	0.124	0	0	0.502	0.135	0	0	0.507	0.161	0	0	0.15	0.32	0	0
Ereg	0	0	0	0	0	0	0	0	0	0	0.008	0	0	0	0.478	0	0	0	0.44	0
Erf	0	0	0	0.04	0	0	0	0.087	0	0	0	0.155	0	0	0	0.122	0	0	0	0.98
Esd	0.13	0	0	0	0.518	0	0	0	0.523	0	0	0	0.268	0	0	0	0.99	0	0	0
Esf1	0.57	0	0	0	0.454	0	0	0	0.514	0	0	0	0.478	0	0	0	0.47	0	0	0
Esr2	0	0	0.05	0	0	0	0	0	0	0	0.016	0	0	0	0.346	0	0	0	0.3	0
Esrrg	0.24	0	0.45	0	0.5	0	0.238	0	0.502	0	0.367	0	0.468	0	0.444	0	0.14	0	0.45	0
Esx1	0	0	0	0	0	0	0.046	0	0	0	0.053	0	0	0	0.239	0	0	0	0.99	0
Etaa1	0	0.27	0	0	0	0.156	0	0	0	0.155	0	0	0	0.015	0	0	0	0.69	0	0
Etfdh	0	0.18	0	0	0	0.174	0	0	0	0.155	0	0	0	0.156	0	0	0	0.67	0	0
Ets1	0	0	0.01	0	0	0	0.087	0	0	0	0.061	0	0	0	0	0	0	0	0.32	0
Etv1	0.83	0.36	0	0.83	0.101	0.046	0	0.023	0	0.004	0	0.008	0.424	0.117	0	0.054	0.12	0.54	0	0.9
Etv4	0.43	0.63	0	0.27	0.523	0.202	0	0.014	0	0	0	0	0.083	0.078	0	0.068	0.42	0.69	0	0.12
Etv5	0.88	0	0	0	0.413	0	0	0	0.523	0	0	0	0.234	0	0	0	0.31	0	0	0
Etv6	0	0.08	0	0	0	0.119	0	0	0	0.192	0	0	0	0.107	0	0	0	0.45	0	0
Evi5	0	0.35	0	0	0	0.156	0	0	0	0.151	0	0	0	0.185	0	0	0	0.76	0	0
Evl	0	0	0.19	0	0	0	0.078	0	0	0	0.082	0	0	0	0.166	0	0	0	0.47	0
Evx1	0	0	0.05	0	0	0	0.055	0	0	0	0.074	0	0	0	0.488	0	0	0	0.75	0
Evx2	0	0	0	0	0	0	0	0	0	0	0.016	0	0	0	0.546	0	0	0	0.48	0
Exdl2	0.07	0	0	0	0.413	0	0	0	0.518	0	0	0	0.429	0	0	0	0.52	0	0	0
Exoc6	0	0	0.01	0	0	0	0	0	0	0	0.004	0	0	0	0.063	0	0	0	0.69	0
Exosc4	0.61	0.25	0	0	0.073	0.133	0	0	0.429	0.184	0	0	0.19	0.029	0	0	0.34	0.58	0	0
Ext2	0.18	0	0	0	0.44	0	0	0	0.551	0	0	0	0.59	0	0	0	0.73	0	0	0
Extl1	0	0	0.13	0	0	0	0	0	0	0	0.008	0	0	0	0.283	0	0	0	0.44	0
Eya1	0	0	0.08	0	0	0	0.014	0	0	0	0.02	0	0	0	0.322	0	0	0	0	0
Eya4	0	0	0.07	0	0	0	0	0	0	0	0.008	0	0	0	0.258	0	0	0	0.35	0
Ezh1	0.16	0	0	0	0.449	0	0	0	0.433	0	0	0	0.566	0	0	0	0.57	0	0	0
Ezh2	0	0.46	0	0	0	0.179	0	0	0	0.155	0	0	0	0	0	0	0	0.78	0	0
F2r	0	0	0.05	0	0	0	0.092	0	0	0	0.078	0	0	0	0	0	0	0	0.47	0
F2rl1	0.44	0.44	0	0.51	0.348	0.179	0	0.069	0	0	0	0	0.522	0.19	0	0.127	0.81	0.82	0	0.99
F8a	0	0.1	0	0	0	0.229	0	0	0	0.09	0	0	0	0.18	0	0	0	0.03	0	0
Fa2h	0.24	0	0.71	0	0.555	0	0.312	0	0.502	0	0.384	0	0.497	0	0.551	0	0.06	0	0.37	0
Fabp3	0.95	0.34	0	0	0.023	0.174	0	0	0.363	0.184	0	0	0.566	0.219	0	0	0.64	0.78	0	0
Fabp5	0	0	0.3	0	0	0	0.092	0	0	0	0.078	0	0	0	0	0	0	0	0.35	0
Fads1	0.38	0	0	0	0.514	0	0	0	0.539	0	0	0	0.463	0	0	0	0.6	0	0	0
Fads3	0	0	0.17	0	0	0	0.087	0	0	0	0.061	0	0	0	0.307	0	0	0	0.04	0
Fah	0.45	0.25	0	0	0	0.142	0	0	0.42	0.135	0	0	0.512	0.141	0	0	0.17	0.26	0	0
Farsb	0.44	0	0	0	0.495	0	0	0	0.498	0	0	0	0.156	0	0	0	0.28	0	0	0
Fas	0	0	0.11	0	0	0	0.009	0	0	0	0.016	0	0	0	0.502	0	0	0	0	0
Fastkd2	0	0.26	0	0	0	0.202	0	0	0	0.155	0	0	0	0	0	0	0	0.56	0	0
Fbln2	0.87	0	0	0	0.514	0	0	0	0.539	0	0	0	0.4	0	0	0	0.9	0	0	0
Fbln5	0.77	0	0.26	0	0.546	0	0.05	0	0.457	0	0.037	0	0.59	0	0.454	0	0.29	0	0	0
Fbln7	0	0	0.02	0	0	0	0	0	0	0	0.012	0	0	0	0.239	0	0	0	0.07	0
Fbn1	0	0	0.16	0	0	0	0.05	0	0	0	0.078	0	0	0	0.083	0	0	0	0.09	0
Fbn2	0	0	0.18	0	0	0	0.064	0	0	0	0.11	0	0	0	0.175	0	0	0	0.03	0
Fbp1	0	0	0.24	0	0	0	0	0	0	0	0.041	0	0	0	0.497	0	0	0	0.55	0
Fbxl10	0.43	0	0	0	0.463	0	0	0	0.506	0	0	0	0.371	0	0	0	0.4	0	0	0
Fbxl15	0.06	0	0	0	0.403	0	0	0	0.494	0	0	0	0.468	0	0	0	0.03	0	0	0
Fbxl20	0.17	0	0	0	0.486	0	0	0	0.543	0	0	0	0.375	0	0	0	0.63	0	0	0
Fbxl3	0.03	0	0	0	0.495	0	0	0	0.494	0	0	0	0.561	0	0	0	0.69	0	0	0
Fbxo15	0.98	0.55	0	0.27	0.014	0.018	0	0.027	0	0	0	0.012	0.107	0.034	0	0.034	0.75	0.35	0	0.05
Fbxo22	0.7	0	0	0	0.422	0	0	0	0.461	0	0	0	0.01	0	0	0	0.92	0	0	0
Fbxo31	0	0	0	0.01	0	0	0	0.119	0	0	0	0.082	0	0	0	0.058	0	0	0	0.79
Fbxo32	0	0	0.09	0	0	0	0.055	0	0	0	0.074	0	0	0	0.058	0	0	0	0.2	0
Fbxo9	0	0.08	0	0	0	0.156	0	0	0	0.131	0	0	0	0.044	0	0	0	0.6	0	0
Fbxw4	0	0	0.1	0	0	0	0.041	0	0	0	0.045	0	0	0	0.175	0	0	0	0.77	0
Fbxw7	0.28	0	0	0	0.449	0	0	0	0.461	0	0	0	0.156	0	0	0	0.16	0	0	0
Fbxw8	0.1	0	0	0	0.518	0	0	0	0.498	0	0	0	0.585	0	0	0	0.68	0	0	0
Fcho1	0	0	0	0	0.463	0	0	0	0.465	0	0	0	0.502	0	0	0	0.01	0	0	0
Fdft1	0	0.51	0	0	0	0.151	0	0	0	0.123	0	0	0	0.107	0	0	0	0.79	0	0
Fem1a	0	0.34	0.4	0	0	0.183	0.472	0	0	0.151	0.457	0	0	0.166	0.61	0	0	0.27	0.51	0
Ferd3l	0	0	0.07	0	0	0	0	0	0	0	0.016	0	0	0	0.522	0	0	0	0.52	0
Fermt2	0.09	0	0	0	0.38	0	0	0	0.49	0	0	0	0.429	0	0	0	0.5	0	0	0
Fetub	0.1	0	0	0	0.39	0	0	0	0.514	0	0	0	0.629	0	0	0	0.08	0	0	0
Fev	0.24	0	0.68	0	0.5	0	0.004	0	0.445	0	0.037	0	0.395	0	0.468	0	0.13	0	0.33	0
Fezf2	0	0	0.09	0	0	0	0.073	0	0	0	0.025	0	0	0	0.039	0	0	0	0.08	0
Fgd4	0	0.07	0	0	0	0.147	0	0	0	0.212	0	0	0	0.171	0	0	0	0.37	0	0
Fgd6	0	0	0.08	0	0	0	0	0	0	0	0.008	0	0	0	0.473	0	0	0	0.36	0
Fgf10	0	0	0.12	0	0	0	0.036	0	0	0	0.041	0	0	0	0.21	0	0	0	0.37	0
Fgf11	0	0	0.06	0	0	0	0	0	0	0	0.029	0	0	0	0.41	0	0	0	0.24	0
Fgf12	0	0	0.07	0	0	0	0.009	0	0	0	0.004	0	0	0	0.493	0	0	0	0.29	0
Fgf13	0	0	0.31	0	0	0	0.009	0	0	0	0.02	0	0	0	0.61	0	0	0	0.03	0
Fgf14	0	0	0.07	0	0	0	0	0	0	0	0.016	0	0	0	0.575	0	0	0	0.07	0
Fgf15	0	0	0.08	0	0	0	0.009	0	0	0	0.016	0	0	0	0.175	0	0	0	0.39	0
Fgf16	0	0	0.05	0	0	0	0.027	0	0	0	0.025	0	0	0	0.249	0	0	0	0	0
Fgf17	0.25	0	0.64	0	0.036	0	0.032	0	0.482	0	0.053	0	0.097	0	0.493	0	0.57	0	0.45	0
Fgf18	0	0	0.22	0	0	0	0.004	0	0	0	0.004	0	0	0	0.561	0	0	0	0.03	0
Fgf2	0	0	0.03	0	0	0	0	0	0	0	0.008	0	0	0	0.429	0	0	0	0.01	0
Fgf20	0	0	0.01	0	0	0	0	0	0	0	0.02	0	0	0	0.419	0	0	0	0.25	0
Fgf3	0	0	0.14	0	0	0	0	0	0	0	0.025	0	0	0	0.522	0	0	0	0.51	0
Fgf4	0.9	0	0	0	0.468	0	0	0	0.49	0	0	0	0.044	0	0	0	0.65	0	0	0
Fgf8	0	0	0.58	0	0	0	0.105	0	0	0	0.094	0	0	0	0.522	0	0	0	0.76	0
Fgfr4	0	0	0.05	0	0	0	0.027	0	0	0	0.033	0	0	0	0.346	0	0	0	0.57	0
Fgl2	0.31	0	0.33	0	0.514	0	0.472	0	0.547	0	0.465	0	0.19	0	0.346	0	0.48	0	0.28	0
Fhdc1	0	0	0.13	0	0	0	0.101	0	0	0	0.074	0	0	0	0.283	0	0	0	0.74	0
Fhl2	0	0	0.04	0	0	0	0.046	0	0	0	0.082	0	0	0	0.049	0	0	0	0.56	0
Fhod3	0	0	0.3	0	0	0	0.055	0	0	0	0.078	0	0	0	0.239	0	0	0	0.81	0
Fign	0	0	0.11	0	0	0	0.059	0	0	0	0.069	0	0	0	0.146	0	0	0	0	0
Fignl1	0	0	0	0.0569526	0	0	0	0.101	0	0	0	0.094	0	0	0	0.019	0	0	0	0.85
Fjx1	0.65	0	0	0	0.426	0	0	0	0.523	0	0	0	0.458	0	0	0	0.65	0	0	0
Fkbp5	0.57	0	0	0	0.472	0	0	0	0.449	0	0	0	0.385	0	0	0	0.2	0	0	0
Flnb	0.32	0	0	0	0.509	0	0	0	0.523	0	0	0	0.454	0	0	0	0.88	0	0	0
Flnc	0	0	0.05	0	0	0	0.105	0	0	0	0.045	0	0	0	0.034	0	0	0	0.01	0
Flt1	0	0	0.15	0	0	0	0.082	0	0	0	0.09	0	0	0	0.044	0	0	0	0.68	0
Flt3	0	0	0.2	0	0	0	0	0	0	0	0.012	0	0	0	0.507	0	0	0	0.24	0
Flt4	0	0	0.13	0	0	0	0	0	0	0	0.004	0	0	0	0.561	0	0	0	0.47	0
Flywch2	0.07	0	0	0	0.472	0	0	0	0.433	0	0	0	0.346	0	0	0	0	0	0	0
Fmn2	0.5	0	0.82	0.82	0	0	0	0	0.241	0	0	0.094	0.488	0	0.639	0.093	0.09	0	0.47	0.35
Fmnl1	0	0	0	0	0	0	0.009	0	0	0	0.004	0	0	0	0.512	0	0	0	0.32	0
Fmnl3	0.17	0	0	0	0.454	0	0	0	0.461	0	0	0	0.205	0	0	0	0.61	0	0	0
Fn1	0.34	0	0	0	0.481	0	0	0	0.465	0	0	0	0.551	0	0	0	0.88	0	0	0
Fnbp1	0.05	0	0	0	0.463	0	0	0	0.478	0	0	0	0.239	0	0	0	0.21	0	0	0
Fnbp4	0.66	0.26	0	0	0.431	0.137	0	0	0.514	0.127	0	0	0.312	0.146	0	0	0.1	0.51	0	0
Fndc4	0	0	0.03	0	0	0	0.078	0	0	0	0.082	0	0	0	0	0	0	0	0.05	0
Folh1	0.06	0	0	0	0.403	0	0	0	0.482	0	0	0	0.546	0	0	0	0.12	0	0	0
Fos	0	0.9	0.29	0	0	0.16	0.046	0	0	0.139	0.033	0	0	0.141	0.044	0	0	0.37	0.31	0
Fosl2	0	0	0.12	0	0	0	0.036	0	0	0	0.045	0	0	0	0.405	0	0	0	0.04	0
Foxa2	0.09	0	0	0	0.486	0	0	0	0.494	0	0	0	0.361	0	0	0	0.83	0	0	0
Foxb1	0.28	0	0	0.75	0.335	0	0	0.082	0.469	0	0	0.082	0.463	0	0	0.093	0.11	0	0	0.24
Foxb2	0	0	0.04	0	0	0	0	0	0	0	0.02	0	0	0	0.571	0	0	0	0.6	0
Foxc1	0	0	0.11	0	0	0	0.059	0	0	0	0.086	0	0	0	0.132	0	0	0	0.05	0
Foxc2	0	0	0.25	0	0	0	0.073	0	0	0	0.033	0	0	0	0.2	0	0	0	0	0
Foxf2	0	0	0.18	0	0	0	0.004	0	0	0	0.008	0	0	0	0.463	0	0	0	0.11	0
Foxg1	0	0	0.04	0	0	0	0.064	0	0	0	0.045	0	0	0	0.005	0	0	0	0.27	0
Foxh1	0.88	0.88	0	0	0.578	0.179	0	0	0.494	0.135	0	0	0.532	0.249	0	0	0.43	0.61	0	0
Foxj2	0	0	0.03	0	0	0	0.059	0	0	0	0.069	0	0	0	0.107	0	0	0	0.31	0
Foxl1	0	0	0.09	0	0	0	0	0	0	0	0.02	0	0	0	0.507	0	0	0	0.15	0
Foxq1	0	0	0.41	0	0	0	0.064	0	0	0	0.078	0	0	0	0.415	0	0	0	0.4	0
Frat2	0	0	0.26	0	0	0	0.073	0	0	0	0.053	0	0	0	0.536	0	0	0	0.76	0
Freq	0	0	0.02	0	0	0	0.004	0	0	0	0.012	0	0	0	0.38	0	0	0	0.2	0
Frs3	0	0	0	0	0.509	0	0	0	0.494	0	0	0	0.429	0	0	0	0.25	0	0	0
Fryl	0.09	0	0	0	0.367	0	0	0	0.518	0	0	0	0.575	0	0	0	0.14	0	0	0
Fst	0	0	0.07	0	0	0	0.087	0	0	0	0.061	0	0	0	0.215	0	0	0	0.79	0
Fstl1	0	0	0.13	0	0	0	0.069	0	0	0	0.106	0	0	0	0.054	0	0	0	0.36	0
Ftsj2	0.75	0	0	0.75	0.564	0	0	0.11	0.486	0	0	0.078	0.068	0	0	0.01	0.29	0	0	0.68
Fubp1	0	0.09	0	0	0	0.183	0	0	0	0.184	0	0	0	0.039	0	0	0	0.6	0	0
Fut10	0	0	0	0	0	0	0	0	0	0	0	0	0	0	0.668	0	0	0	0.38	0
Fv1	0	0.07	0	0	0	0.16	0	0	0	0.18	0	0	0	0.141	0	0	0	0.17	0	0
Fxn	0	0.15	0	0	0	0.128	0	0	0	0.216	0	0	0	0.015	0	0	0	0.49	0	0
Fxyd5	0	0	0.4	0	0	0	0.069	0	0	0	0.037	0	0	0	0.278	0	0	0	0.15	0
Fxyd7	0	0	0.13	0	0	0	0.004	0	0	0	0.008	0	0	0	0.375	0	0	0	0	0
Fzd2	0.79	0.28	0	0.79	0.009	0	0	0.032	0	0.004	0	0.02	0.244	0.039	0	0	0.87	0.38	0	0.07
Fzd4	0	0	0.02	0	0	0	0.064	0	0	0	0.074	0	0	0	0.102	0	0	0	0.22	0
Fzd6	0	0	0.02	0	0	0	0.073	0	0	0	0.061	0	0	0	0.005	0	0	0	0.48	0
Fzd7	0.23	0	0	0	0.454	0	0	0	0.49	0	0	0	0.512	0	0	0	0.61	0	0	0
G0s2	0.67	0	0	0	0.504	0	0	0	0.453	0	0	0	0.356	0	0	0	0.79	0	0	0
Gabarapl2	0.59	0	0	0	0.504	0	0	0	0.441	0	0	0	0.073	0	0	0	0.36	0	0	0
Gabbr1	0.02	0	0	0	0.491	0	0	0	0.51	0	0	0	0.371	0	0	0	0.45	0	0	0
Gabra2	0	0	0.03	0	0	0	0	0	0	0	0.025	0	0	0	0.6	0	0	0	0.8	0
Gabrb1	0	0	0.16	0	0	0	0	0	0	0	0.004	0	0	0	0.522	0	0	0	0.58	0
Gabrb2	0	0	0.18	0	0	0	0.004	0	0	0	0.016	0	0	0	0.654	0	0	0	0.07	0
Gabrb3	0	0	0.17	0	0	0	0	0	0	0	0.02	0	0	0	0.239	0	0	0	0.18	0
Gabrd	0	0	0.04	0	0	0	0	0	0	0	0.012	0	0	0	0.205	0	0	0	0.45	0
Gabrg1	0.07	0	0	0	0.385	0	0	0	0.465	0	0	0	0.429	0	0	0	0.38	0	0	0
Gabrg3	0	0	0.13	0	0	0	0	0	0	0	0.016	0	0	0	0.454	0	0	0	0.44	0
Gabrp	0.26	0.92	0	0.92	0.046	0.192	0	0.087	0	0	0	0.004	0.551	0.19	0	0.097	0.45	0.04	0	0.81
Gad1	0	0	0.09	0	0	0	0.032	0	0	0	0.029	0	0	0	0.097	0	0	0	0	0
Gad2	0	0	0.68	0.68	0	0	0.211	0.105	0	0	0.376	0.078	0	0	0.415	0.088	0	0	0.35	0.39
Gadd45a	0.71	0	0	0	0.408	0	0	0	0.535	0	0	0	0.039	0	0	0	0.75	0	0	0
Gadd45b	0	0.35	0	0	0	0.133	0	0	0	0.176	0	0	0	0.21	0	0	0	0.33	0	0
Gadd45g	0.83	0.47	0	0.31	0	0	0	0	0	0	0	0	0.522	0.132	0	0.054	0.89	0.65	0	0.1
Gadd45gip1	0.4	0	0	0	0.5	0	0	0	0.494	0	0	0	0.024	0	0	0	0.47	0	0	0
Gal	0	0	0.06	0	0	0	0	0	0	0	0.004	0	0	0	0.283	0	0	0	0.01	0
Galnt11	0	0	0.06	0	0	0	0.041	0	0	0	0.082	0	0	0	0.015	0	0	0	0.76	0
Galnt3	0	0	0.02	0	0	0	0	0	0	0	0.008	0	0	0	0.512	0	0	0	0.87	0
Galnt6	0	0	0	0	0	0	0	0	0	0	0.016	0	0	0	0.6	0	0	0	0.9	0
Galntl1	0	0	0.1	0	0	0	0	0	0	0	0.012	0	0	0	0.419	0	0	0	0.24	0
Galr1	0	0	0.1	0	0	0	0	0	0	0	0.02	0	0	0	0.317	0	0	0	0.4	0
Galt	0	0.03	0	0	0	0.188	0	0	0	0.204	0	0	0	0.083	0	0	0	0.34	0	0
Gap43	0.63	0	0	0	0.495	0	0	0	0.514	0	0	0	0.566	0	0	0	0.47	0	0	0
Gapdh	0	0	0	0	0.344	0	0	0	0.42	0	0	0	0	0	0	0	0.28	0	0	0
Garnl1	0.28	0	0	0	0.523	0	0	0	0.461	0	0	0	0.522	0	0	0	0.61	0	0	0
Gas1	0.5	0	0	0	0.431	0	0	0	0.51	0	0	0	0.463	0	0	0	0.57	0	0	0
Gast	0.06	0	0	0	0.458	0	0	0	0.461	0	0	0	0.434	0	0	0	0.01	0	0	0
Gata3	0	0	0.18	0	0	0	0.064	0	0	0	0.069	0	0	0	0.088	0	0	0	0.62	0
Gata4	0	0	0.51	0	0	0	0.114	0	0	0	0.086	0	0	0	0.034	0	0	0	0.51	0
Gata5	0	0	0.18	0	0	0	0.055	0	0	0	0.041	0	0	0	0	0	0	0	0.34	0
Gata6	0	0	0.03	0	0	0	0.041	0	0	0	0.082	0	0	0	0.005	0	0	0	0.59	0
Gatm	0	0	0.37	0	0	0	0.036	0	0	0	0.057	0	0	0	0.532	0	0	0	0.04	0
Gbas	0.7	0	0	0	0.559	0	0	0	0.474	0	0	0	0.473	0	0	0	0.56	0	0	0
Gbl	0.02	0	0	0	0.426	0	0	0	0.453	0	0	0	0.497	0	0	0	0.26	0	0	0
Gbx2	0.74	0	0.74	0	0.055	0	0.046	0	0.494	0	0.098	0	0.332	0	0.473	0	0.83	0	0.56	0
Gcap14	0.09	0	0	0	0.495	0	0	0	0.527	0	0	0	0.297	0	0	0	0.79	0	0	0
Gcc1	0.1	0	0	0	0.458	0	0	0	0.465	0	0	0	0.424	0	0	0	0.4	0	0	0
Gcgr	0	0	0.03	0	0	0	0	0	0	0	0.008	0	0	0	0.18	0	0	0	0.35	0
Gclm	0.84	0	0	0	0.527	0	0	0	0.523	0	0	0	0.366	0	0	0	0.4	0	0	0
Gcnt2	0.7	0.52	0	0.27	0	0	0	0.05	0	0	0	0	0.288	0.073	0	0.117	0.31	0.56	0	0.52
Gda	0	0	0.1	0	0	0	0	0	0	0	0.012	0	0	0	0.429	0	0	0	0.27	0
Gdf10	0	0	0.37	0	0	0	0.064	0	0	0	0.029	0	0	0	0.302	0	0	0	0.13	0
Gdf11	0	0	0.1	0	0	0	0	0	0	0	0.02	0	0	0	0.502	0	0	0	0.18	0
Gdnf	0	0	0.05	0	0	0	0.036	0	0	0	0.037	0	0	0	0.522	0	0	0	0.15	0
Gdpd1	0.42	0	0.32	0	0.518	0	0.041	0	0.535	0	0.029	0	0.444	0	0	0	0.8	0	0.43	0
Gdpd5	0	0	0.04	0	0	0	0.032	0	0	0	0.074	0	0	0	0.049	0	0	0	0.47	0
Gem	0	0	0	0	0	0	0.078	0	0	0	0.061	0	0	0	0	0	0	0	0.53	0
Gemin6	0.65	0	0	0	0.523	0	0	0	0.518	0	0	0	0.015	0	0	0	0.3	0	0	0
Gemin7	0.7	0	0	0.7	0.426	0	0	0.078	0.461	0	0	0.082	0.054	0	0	0.015	0.61	0	0	0.21
Gfi1	0	0	0.08	0	0	0	0	0	0	0	0.016	0	0	0	0.454	0	0	0	0.16	0
Gfpt1	0	0	0.01	0	0	0	0.036	0	0	0	0.016	0	0	0	0.107	0	0	0	0.5	0
Gfra1	0	0	0.21	0	0	0	0.027	0	0	0	0.02	0	0	0	0.546	0	0	0	0.15	0
Gfra2	0	0	0.08	0	0	0	0.004	0	0	0	0.016	0	0	0	0.532	0	0	0	0.02	0
Gfra3	0	0	0.04	0	0	0	0.004	0	0	0	0.016	0	0	0	0.41	0	0	0	0.42	0
Ggh	0	0	0.15	0	0	0	0.032	0	0	0	0.025	0	0	0	0.185	0	0	0	0.44	0
Ggnbp2	0.03	0	0	0	0.468	0	0	0	0.502	0	0	0	0.571	0	0	0	0.71	0	0	0
Ggps1	0	0.25	0	0	0	0.192	0	0	0	0.159	0	0	0	0.151	0	0	0	0.79	0	0
Ghitm	0.34	0	0	0	0.399	0	0	0	0.433	0	0	0	0.127	0	0	0	0.9	0	0	0
Gins4	0.58	0	0	0	0.509	0	0	0	0.478	0	0	0	0.029	0	0	0	0.53	0	0	0
Gipc1	0.05	0	0	0	0.55	0	0	0	0.506	0	0	0	0.59	0	0	0	0.98	0	0	0
Gipc2	0.23	0	0.63	0	0.44	0	0.05	0	0.49	0	0.037	0	0.654	0	0.151	0	0.83	0	0.8	0
Gipc3	0	0	0.08	0	0	0	0.018	0	0	0	0.016	0	0	0	0.454	0	0	0	0.34	0
Git1	0.14	0	0	0	0.394	0	0	0	0.506	0	0	0	0.127	0	0	0	0.22	0	0	0
Gja3	0	0	0.11	0	0	0	0	0	0	0	0.02	0	0	0	0.483	0	0	0	0.05	0
Gjb2	0	0	0.48	0	0	0	0.087	0	0	0	0.082	0	0	0	0	0	0	0	0.51	0
Gjb3	0.95	0.28	0	0.42	0	0	0	0.004	0	0	0	0	0.078	0.054	0	0.054	0.51	0.5	0	0.03
Gjb6	0	0	0.13	0	0	0	0	0	0	0	0.016	0	0	0	0.507	0	0	0	0.15	0
Gjd2	0	0	0.03	0	0	0	0.009	0	0	0	0.033	0	0	0	0.473	0	0	0	0.5	0
Glb1	0.2	0	0	0	0.449	0	0	0	0.482	0	0	0	0.156	0	0	0	0.82	0	0	0
Glg1	0.23	0	0	0	0.486	0	0	0	0.469	0	0	0	0.551	0	0	0	0.93	0	0	0
Gli3	0	0	0.01	0	0	0	0	0	0	0	0.012	0	0	0	0.536	0	0	0	0.44	0
Glipr2	0.11	0	0	0	0.495	0	0	0	0.506	0	0	0	0.38	0	0	0	0.57	0	0	0
Glra1	0	0	0.07	0	0	0	0.004	0	0	0	0.016	0	0	0	0.497	0	0	0	0.6	0
Glrb	0	0	0.1	0	0	0	0	0	0	0	0.008	0	0	0	0.127	0	0	0	0.26	0
Glrp1	0	0	0	0.05	0	0	0	0.041	0	0	0	0.078	0	0	0	0.088	0	0	0	0.67
Glrx	0.65	0	0	0	0.463	0	0	0	0.482	0	0	0	0.463	0	0	0	0.4	0	0	0
Glrx3	0.47	0	0	0	0.486	0	0	0	0.457	0	0	0	0.078	0	0	0	0.43	0	0	0
Glul	0	0	0	0	0.408	0	0	0	0.51	0	0	0	0.18	0	0	0	0.22	0	0	0
Gm1060	0	0	0.05	0	0	0	0	0	0	0	0.016	0	0	0	0.483	0	0	0	0.66	0
Gm50	0.16	0	0	0	0.495	0	0	0	0.437	0	0	0	0.41	0	0	0	0.06	0	0	0
Gmfb	0.13	0	0	0	0.477	0	0	0	0.543	0	0	0	0.136	0	0	0	0.8	0	0	0
Gmnn	0.75	0	0	0	0.518	0	0	0	0.469	0	0	0	0.332	0	0	0	0.81	0	0	0
Gnai1	0	0	0.21	0	0	0	0	0	0	0	0.012	0	0	0	0.38	0	0	0	0.39	0
Gnao1	0	0	0.13	0	0	0	0.009	0	0	0	0.029	0	0	0	0.419	0	0	0	0.09	0
Gnb1l	0.22	0	0	0	0.477	0	0	0	0.461	0	0	0	0.215	0	0	0	0.32	0	0	0
Gnb2	0.47	0	0	0	0.559	0	0	0	0.49	0	0	0	0.429	0	0	0	0.9	0	0	0
Gnb4	0	0	0.26	0	0	0	0.082	0	0	0	0.106	0	0	0	0	0	0	0	0.93	0
Gng10	0	0	0.31	0	0	0	0.041	0	0	0	0.049	0	0	0	0.146	0	0	0	0.14	0
Gng12	0	0	0.05	0	0	0	0.082	0	0	0	0.061	0	0	0	0	0	0	0	0.9	0
Gng3	0.39	0	0	0	0.408	0	0	0	0.478	0	0	0	0.497	0	0	0	0.16	0	0	0
Gng4	0	0	0.03	0	0	0	0.018	0	0	0	0.037	0	0	0	0.439	0	0	0	0.1	0
Gnpda2	0.01	0	0	0	0.514	0	0	0	0.498	0	0	0	0.527	0	0	0	0.63	0	0	0
Golga4	0.29	0	0	0	0.468	0	0	0	0.469	0	0	0	0.507	0	0	0	0.9	0	0	0
Golga7	0.14	0	0	0	0.495	0	0	0	0.429	0	0	0	0.18	0	0	0	0.95	0	0	0
Golim4	0	0	0.11	0	0	0	0.101	0	0	0	0.102	0	0	0	0	0	0	0	0.28	0
Golph3l	0	0.15	0	0	0	0.174	0	0	0	0.139	0	0	0	0.18	0	0	0	0.14	0	0
Gorasp2	0.08	0	0	0	0.527	0	0	0	0.51	0	0	0	0.346	0	0	0	0.67	0	0	0
Gosr1	0.08	0	0	0	0.463	0	0	0	0.535	0	0	0	0.19	0	0	0	0.66	0	0	0
Got2	0.15	0	0	0	0.344	0	0	0	0.469	0	0	0	0.136	0	0	0	0.37	0	0	0
Gpaa1	0.24	0	0	0	0.5	0	0	0	0.478	0	0	0	0.429	0	0	0	0.27	0	0	0
Gpatch4	0.06	0	0	0	0.436	0	0	0	0.486	0	0	0	0.146	0	0	0	0.16	0	0	0
Gpbp1	0	0	0.19	0	0	0	0	0	0	0	0.012	0	0	0	0.156	0	0	0	0.87	0
Gpc6	0.26	0	0	0	0.426	0	0	0	0.498	0	0	0	0.317	0	0	0	0.57	0	0	0
Gpd2	0.89	0	0	0	0.504	0	0	0	0.514	0	0	0	0.38	0	0	0	0.7	0	0	0
Gpha2	0.02	0	0	0	0.44	0	0	0	0.453	0	0	0	0.541	0	0	0	0	0	0	0
Gpi1	0.46	0	0	0	0.385	0	0	0	0.437	0	0	0	0.517	0	0	0	0.69	0	0	0
Gpm6b	0	0	0.38	0	0	0	0.101	0	0	0	0.102	0	0	0	0.322	0	0	0	0.06	0
Gpr108	0	0.08	0	0	0	0.183	0	0	0	0.143	0	0	0	0.166	0	0	0	0.46	0	0
Gpr12	0	0	0.04	0	0	0	0.041	0	0	0	0.004	0	0	0	0.527	0	0	0	0.51	0
Gpr124	0	0	0	0.29	0	0	0	0.11	0	0	0	0.188	0	0	0	0.171	0	0	0	0.48
Gpr155	0.24	0	0.63	0	0.541	0	0.33	0	0.518	0	0.433	0	0.385	0	0.141	0	0.38	0	0.34	0
Gpr162	0	0	0.07	0	0	0	0.004	0	0	0	0.016	0	0	0	0.59	0	0	0	0.46	0
Gpr177	0	0	0.38	0	0	0	0.069	0	0	0	0.098	0	0	0	0.005	0	0	0	0.65	0
Gpr19	0.84	0.23	0	0.55	0	0.092	0	0.096	0	0	0	0	0.58	0.234	0	0.058	0.47	0.59	0	0.08
Gpr27	0	0	0.01	0	0	0	0	0	0	0	0.008	0	0	0	0.341	0	0	0	0.29	0
Gpr35	0	0.04	0	0	0	0.206	0	0	0	0.167	0	0	0	0.127	0	0	0	0.37	0	0
Gpr37	0	0	0.08	0	0	0	0	0	0	0	0.008	0	0	0	0.361	0	0	0	0.05	0
Gpr45	0	0	0.01	0	0	0	0	0	0	0	0.012	0	0	0	0.561	0	0	0	0.44	0
Gpr50	0	0	0.06	0	0	0	0.018	0	0	0	0.025	0	0	0	0.288	0	0	0	0.05	0
Gpr83	0	0	0.06	0	0	0	0	0	0	0	0.02	0	0	0	0.546	0	0	0	0.59	0
Gpr98	0.59	0	0.24	0	0.582	0	0.358	0	0.486	0	0.453	0	0.571	0	0.395	0	0.05	0	0.06	0
Gprc5c	0	0	0.12	0	0	0	0.087	0	0	0	0.086	0	0	0	0.024	0	0	0	0.66	0
Gprin1	0	0	0.16	0	0	0	0	0	0	0	0.025	0	0	0	0.502	0	0	0	0.08	0
Gpx1	0.82	0	0	0.17	0.578	0	0	0.096	0.527	0	0	0.106	0.21	0	0	0.112	0.67	0	0	0.06
Gpx2	0	0.01	0	0	0	0.183	0	0	0	0.151	0	0	0	0	0	0	0	0.61	0	0
Gramd3	0.25	0.48	0	0	0.169	0.147	0	0	0.38	0.163	0	0	0.444	0.146	0	0	0.02	0.35	0	0
Grasp	0	0	0.06	0	0	0	0.018	0	0	0	0.033	0	0	0	0.219	0	0	0	0.52	0
Grb10	0	0	0.01	0	0	0	0.078	0	0	0	0.069	0	0	0	0	0	0	0	0.37	0
Grb14	0	0	0.19	0	0	0	0.128	0	0	0	0.106	0	0	0	0.005	0	0	0	0.56	0
Greb1	0	0	0.31	0	0	0	0.092	0	0	0	0.049	0	0	0	0.161	0	0	0	0.55	0
Grem1	0	0	0.1	0	0	0	0	0	0	0	0.02	0	0	0	0.478	0	0	0	0.08	0
Grem2	0	0	0.25	0	0	0	0.05	0	0	0	0.041	0	0	0	0.229	0	0	0	0.01	0
Grhl2	0	0	0.13	0	0	0	0.059	0	0	0	0.045	0	0	0	0.395	0	0	0	0.26	0
Gria2	0	0	0.03	0	0	0	0.032	0	0	0	0.029	0	0	0	0.185	0	0	0	0.07	0
Gria3	0	0	0.03	0	0	0	0	0	0	0	0.012	0	0	0	0.429	0	0	0	0.02	0
Gria4	0	0	0	0	0	0	0	0	0	0	0.029	0	0	0	0.473	0	0	0	0.22	0
Grid1	0	0	0.18	0	0	0	0.023	0	0	0	0.025	0	0	0	0.395	0	0	0	0.23	0
Grid2	0	0	0.02	0	0	0	0.009	0	0	0	0.029	0	0	0	0.366	0	0	0	0.25	0
Grid2ip	0	0	0.06	0	0	0	0	0	0	0	0.012	0	0	0	0.468	0	0	0	0.21	0
Grik1	0	0	0.08	0	0	0	0	0	0	0	0.029	0	0	0	0.493	0	0	0	0.49	0
Grik2	0	0	0.06	0	0	0	0	0	0	0	0.012	0	0	0	0.449	0	0	0	0.93	0
Grik3	0	0	0.05	0	0	0	0.009	0	0	0	0.02	0	0	0	0.317	0	0	0	0.45	0
Grin1	0	0	0.01	0	0	0	0.009	0	0	0	0.033	0	0	0	0.536	0	0	0	0.33	0
Grin2a	0	0	0.23	0	0	0	0	0	0	0	0.02	0	0	0	0.473	0	0	0	0.1	0
Grin2b	0	0	0	0	0	0	0	0	0	0	0.016	0	0	0	0.444	0	0	0	0.36	0
Grinl1a	0.55	0.31	0	0	0.137	0.156	0	0	0.498	0.159	0	0	0.18	0.063	0	0	0.62	0.31	0	0
Grip1	0	0	0.13	0	0	0	0.078	0	0	0	0.057	0	0	0	0.171	0	0	0	0.28	0
Grk4	0.06	0	0	0	0.38	0	0	0	0.461	0	0	0	0.532	0	0	0	0.13	0	0	0
Grk5	0	0.35	0	0	0	0.188	0	0	0	0.159	0	0	0	0.18	0	0	0	0.38	0	0
Grm8	0.26	0	0.66	0	0.458	0	0.325	0	0.523	0	0.335	0	0.595	0	0.502	0	0.25	0	0.61	0
Grn	0.27	0	0	0	0.445	0	0	0	0.433	0	0	0	0.541	0	0	0	0.99	0	0	0
Grp	0	0	0.22	0	0	0	0	0	0	0	0.012	0	0	0	0.532	0	0	0	0.01	0
Grsf1	0.15	0	0	0	0.39	0	0	0	0.445	0	0	0	0.454	0	0	0	0.52	0	0	0
Gsg2	0.48	0	0	0	0.481	0	0	0	0.482	0	0	0	0.039	0	0	0	0.52	0	0	0
Gsk3a	0	0.05	0	0	0	0.169	0	0	0	0.196	0	0	0	0.034	0	0	0	0.29	0	0
Gsn	0	0	0.01	0	0	0	0.082	0	0	0	0.086	0	0	0	0.097	0	0	0	0.94	0
Gsta4	0.69	0.42	0	0.69	0.073	0.032	0	0.069	0.061	0.2	0	0.127	0.097	0.044	0	0.024	0.3	0.75	0	0.47
Gstm1	0.54	0	0	0	0.358	0	0	0	0.465	0	0	0	0.463	0	0	0	0.51	0	0	0
Gstm5	0	0	0.28	0	0	0	0.059	0	0	0	0.082	0	0	0	0.463	0	0	0	0.4	0
Gstm7	0.25	0.59	0	0	0.004	0.165	0	0	0.486	0.114	0	0	0.405	0.073	0	0	0.13	0.33	0	0
Gstt2	0	0.39	0	0	0	0.183	0	0	0	0.163	0	0	0	0.234	0	0	0	0.72	0	0
Gsx1	0.35	0	0.47	0.58	0	0	0	0.082	0	0	0	0.057	0.585	0.175	0.497	0.078	0.17	0.43	0.54	0.38
Gtf2a1	0.04	0	0	0	0.431	0	0	0	0.486	0	0	0	0.219	0	0	0	0.55	0	0	0
Gtf2h2	0.49	0	0	0	0.426	0	0	0	0.465	0	0	0	0.097	0	0	0	0.27	0	0	0
Gtf2h4	0.77	0	0	0.26	0.481	0	0	0.105	0.453	0	0	0.082	0.024	0	0	0.029	0.58	0	0	0.05
Gtf2ird1	0	0	0	0	0.486	0	0	0	0.486	0	0	0	0.536	0	0	0	0.58	0	0	0
Gtf3a	0.44	0	0	0	0.445	0	0	0	0.51	0	0	0	0.434	0	0	0	0.69	0	0	0
Gtf3c5	0.01	0	0	0	0.486	0	0	0	0.474	0	0	0	0.112	0	0	0	0	0	0	0
Gtf3c6	0	0.05	0	0	0	0.229	0	0	0	0.127	0	0	0	0.044	0	0	0	0.51	0	0
Gtl3	0.37	0	0	0	0.403	0	0	0	0.527	0	0	0	0.566	0	0	0	0.83	0	0	0
Gtpbp1	0.15	0	0	0	0.495	0	0	0	0.478	0	0	0	0.015	0	0	0	0.06	0	0	0
Gtpbp4	0.65	0	0	0	0.436	0	0	0	0.482	0	0	0	0.01	0	0	0	0.77	0	0	0
Gucy1b3	0	0	0.13	0	0	0	0.064	0	0	0	0.074	0	0	0	0.112	0	0	0	0.27	0
Gyg	0	0	0.03	0	0	0	0.046	0	0	0	0.102	0	0	0	0.015	0	0	0	0.57	0
Gyk	0	0.26	0	0.56	0	0.142	0	0.096	0	0.159	0	0.074	0	0.063	0	0.112	0	0.49	0	0.9
Gypc	0	0	0.22	0	0	0	0.004	0	0	0	0.012	0	0	0	0.249	0	0	0	0	0
Gys1	0.53	0	0	0	0.472	0	0	0	0.465	0	0	0	0.493	0	0	0	0.59	0	0	0
H2afx	0.78	0.78	0	0	0.238	0.128	0	0	0.49	0.163	0	0	0.107	0	0	0	0.23	0.62	0	0
H2afy2	0	0	0.08	0	0	0	0.036	0	0	0	0.053	0	0	0	0.068	0	0	0	0.02	0
H2-D1	0	0	0.12	0	0	0	0.069	0	0	0	0.069	0	0	0	0.205	0	0	0	0.44	0
H2-Q10	0	0	0.11	0	0	0	0.023	0	0	0	0.057	0	0	0	0.458	0	0	0	0.39	0
H2-Q7	0	0	0.05	0	0	0	0.014	0	0	0	0.008	0	0	0	0.449	0	0	0	0.84	0
Hand2	0	0	0.01	0	0	0	0.082	0	0	0	0.065	0	0	0	0	0	0	0	0.23	0
Has3	0	0.56	0	0.23	0	0.11	0	0.082	0	0.151	0	0.09	0	0.078	0	0.112	0	0.22	0	0.8
Hax1	0	0	0	0.12	0	0	0	0.114	0	0	0	0.135	0	0	0	0.058	0	0	0	0.87
Hbegf	0	0	0.4	0	0	0	0.087	0	0	0	0.061	0	0	0	0	0	0	0	0.86	0
Hbp1	0	0.07	0	0	0	0.165	0	0	0	0.151	0	0	0	0.19	0	0	0	0.49	0	0
Hbxip	0.06	0	0	0	0.394	0	0	0	0.453	0	0	0	0.049	0	0	0	0.69	0	0	0
Hck	0.24	0	0	0.51	0.481	0	0	0.05	0.482	0	0	0.106	0.2	0	0	0.073	0.5	0	0	0.12
Hcn1	0	0	0.1	0	0	0	0	0	0	0	0.025	0	0	0	0.424	0	0	0	0.37	0
Hdac9	0.23	0.47	0	0	0.486	0.174	0	0	0.494	0.208	0	0	0.517	0.195	0	0	0.02	0.37	0	0
Hdgf	0.39	0	0	0	0.463	0	0	0	0.502	0	0	0	0.258	0	0	0	0.16	0	0	0
Hdgfrp3	0	0	0.14	0	0	0	0.036	0	0	0	0.029	0	0	0	0.088	0	0	0	0.14	0
Hdhd3	0.07	0	0	0	0.463	0	0	0	0.482	0	0	0	0.532	0	0	0	0.21	0	0	0
Heatr1	0	0.27	0	0	0	0.225	0	0	0	0.155	0	0	0	0.034	0	0	0	0.9	0	0
Helb	0.4	0	0	0	0.463	0	0	0	0.506	0	0	0	0.341	0	0	0	0.21	0	0	0
Hells	0.96	0	0	0	0.486	0	0	0	0.469	0	0	0	0.336	0	0	0	0.77	0	0	0
Hemk1	0.03	0	0	0	0.403	0	0	0	0.498	0	0	0	0.205	0	0	0	0.16	0	0	0
Hes5	0	0	0.19	0	0	0	0.004	0	0	0	0.004	0	0	0	0.322	0	0	0	0	0
Hes6	0.15	0	0	0	0.449	0	0	0	0.474	0	0	0	0.234	0	0	0	0.16	0	0	0
Hes7	0	0	0.2	0	0	0	0	0	0	0	0.012	0	0	0	0.468	0	0	0	0.2	0
Hesx1	0.66	0.26	0	0.66	0	0	0	0	0	0	0	0	0.6	0.2	0	0.097	0.11	0.49	0	0.22
Hexa	0	0	0	0.43	0	0	0	0.082	0	0	0	0.127	0	0	0	0.068	0	0	0	0.1
Hexim1	0.19	0	0	0	0.481	0	0	0	0.494	0	0	0	0.195	0	0	0	0.32	0	0	0
Hey1	0.06	0	0	0	0.518	0	0	0	0.49	0	0	0	0.478	0	0	0	0.71	0	0	0
Hey2	0	0	0.01	0	0	0	0	0	0	0	0.012	0	0	0	0.107	0	0	0	0.08	0
Heyl	0	0	0.12	0	0	0	0	0	0	0	0.02	0	0	0	0.439	0	0	0	0.02	0
Hhat	0	0	0.01	0	0	0	0.032	0	0	0	0.029	0	0	0	0.024	0	0	0	0.08	0
Hhip	0	0	0.3	0	0	0	0.096	0	0	0	0.061	0	0	0	0.449	0	0	0	0.1	0
Hiat1	0.33	0	0	0	0.458	0	0	0	0.498	0	0	0	0.117	0	0	0	0.62	0	0	0
Hibch	0.21	0	0	0	0.394	0	0	0	0.437	0	0	0	0.122	0	0	0	0.51	0	0	0
Hic1	0	0	0.33	0	0	0	0.014	0	0	0	0.008	0	0	0	0.366	0	0	0	0.03	0
Higd2a	0.06	0	0	0	0.536	0	0	0	0.506	0	0	0	0.302	0	0	0	0.77	0	0	0
Hip1	0	0.02	0	0	0	0.133	0	0	0	0.216	0	0	0	0.215	0	0	0	0.15	0	0
Hipk2	0	0	0.12	0	0	0	0.046	0	0	0	0.041	0	0	0	0.327	0	0	0	0	0
Hipk3	0.75	0	0.29	0	0.472	0	0.082	0	0.474	0	0.053	0	0.527	0	0.054	0	0.86	0	0.25	0
Hist1h2bp	0.76	0.78	0	0.78	0.004	0	0	0	0	0	0	0	0.507	0.171	0	0.117	0.47	0.55	0	0.18
Hist2h2bb	0.41	0.36	0	0	0.202	0.101	0	0	0.474	0.188	0	0	0.507	0.088	0	0	0	0.26	0	0
Hist3h2a	0	0.41	0	0	0	0.197	0	0	0	0.139	0	0	0	0.215	0	0	0	0.26	0	0
Hivep3	0	0	0.12	0	0	0	0	0	0	0	0.008	0	0	0	0.449	0	0	0	0.24	0
Hk2	0.25	0.66	0	0	0.592	0.165	0	0	0.478	0.188	0	0	0.268	0.185	0	0	0.41	0.4	0	0
Hlf	0.63	0.46	0	0.63	0	0	0	0.046	0	0	0	0.057	0.419	0.18	0	0.088	0.02	0.3	0	0.93
Hltf	0.61	0.3	0	0.61	0.036	0.151	0	0.069	0	0.016	0	0.114	0.156	0.019	0	0.049	0.26	0.62	0	0.97
Hlx	0	0	0.16	0	0	0	0.073	0	0	0	0.074	0	0	0	0.19	0	0	0	0.02	0
Hmbox1	0.21	0	0	0	0.504	0	0	0	0.482	0	0	0	0.327	0	0	0	0.64	0	0	0
Hmg20a	0.2	0	0	0	0.463	0	0	0	0.514	0	0	0	0.415	0	0	0	0.84	0	0	0
Hmga2	0	0	0.35	0	0	0	0.073	0	0	0	0.114	0	0	0	0	0	0	0	0.42	0
Hmgb1	0	0.2	0	0	0	0.179	0	0	0	0.172	0	0	0	0	0	0	0	0.75	0	0
Hmgb2	0.58	0	0	0	0.472	0	0	0	0.539	0	0	0	0.068	0	0	0	0.4	0	0	0
Hmgb3	0.47	0	0	0	0.449	0	0	0	0.478	0	0	0	0.478	0	0	0	0.57	0	0	0
Hmgn3	0	0	0.1	0	0	0	0.064	0	0	0	0.078	0	0	0	0.029	0	0	0	0.54	0
Hmha1	0.07	0	0	0	0.348	0	0	0	0.486	0	0	0	0.468	0	0	0	0.31	0	0	0
Hmx1	0	0	0.08	0	0	0	0.009	0	0	0	0.012	0	0	0	0.41	0	0	0	0.1	0
Hmx2	0	0	0.28	0	0	0	0.032	0	0	0	0.037	0	0	0	0.38	0	0	0	0.91	0
Hmx3	0	0	0	0.05	0	0	0	0.059	0	0	0	0.123	0	0	0	0.088	0	0	0	0.63
Hnf1b	0.36	0	0	0	0.555	0	0	0	0.51	0	0	0	0.546	0	0	0	0.83	0	0	0
Hnmt	0	0	0	0.07	0	0	0	0.073	0	0	0	0.098	0	0	0	0.141	0	0	0	0.85
Hnrnpa1	0	0.06	0	0	0	0.16	0	0	0	0.212	0	0	0	0	0	0	0	0.4	0	0
Hnrnpa2b1	0	0.09	0	0	0	0.174	0	0	0	0.184	0	0	0	0.039	0	0	0	0.81	0	0
Hnrnpl	0	0.04	0	0	0	0.11	0	0	0	0.188	0	0	0	0.034	0	0	0	0.44	0	0
Hnrnpu	0.47	0.4	0	0.47	0.481	0.16	0	0.096	0	0.004	0	0.057	0.044	0.049	0	0.107	0.12	0.49	0	0.93
Homer2	0	0	0.44	0	0	0	0.114	0	0	0	0.065	0	0	0	0.336	0	0	0	0.07	0
Homer3	0.42	0	0	0	0.449	0	0	0	0.494	0	0	0	0.59	0	0	0	0.51	0	0	0
Hook2	0.58	0	0	0	0.445	0	0	0	0.433	0	0	0	0.473	0	0	0	0.93	0	0	0
Hopx	0	0	0.15	0	0	0	0.055	0	0	0	0.057	0	0	0	0.019	0	0	0	0.77	0
Hoxa11	0	0	0.09	0	0	0	0.014	0	0	0	0.008	0	0	0	0.356	0	0	0	0.31	0
Hoxa2	0	0	0.04	0	0	0	0	0	0	0	0.041	0	0	0	0.502	0	0	0	0.08	0
Hoxb1	0.53	0.68	0	0.53	0	0	0	0	0	0	0	0	0.595	0.2	0	0.112	0.03	0.38	0	0.8
Hoxb13	0	0	0.08	0	0	0	0	0	0	0	0.025	0	0	0	0.439	0	0	0	0.6	0
Hoxb3	0	0	0.19	0	0	0	0.018	0	0	0	0.033	0	0	0	0.424	0	0	0	0	0
Hoxb4	0	0	0.04	0	0	0	0.032	0	0	0	0.033	0	0	0	0.2	0	0	0	0.23	0
Hoxb6	0	0	0	0	0	0	0.023	0	0	0	0.029	0	0	0	0.195	0	0	0	0.13	0
Hoxb9	0	0	0.11	0	0	0	0	0	0	0	0.012	0	0	0	0.454	0	0	0	0.18	0
Hoxc13	0.02	0	0	0	0.44	0	0	0	0.523	0	0	0	0.536	0	0	0	0.07	0	0	0
Hoxc6	0	0	0.0617549	0	0	0	0.009	0	0	0	0.025	0	0	0	0.454	0	0	0	0.03	0
Hoxc8	0	0	0.03	0	0	0	0.036	0	0	0	0.098	0	0	0	0.341	0	0	0	0.33	0
Hoxd1	0	0	0.17	0	0	0	0.018	0	0	0	0.02	0	0	0	0.463	0	0	0	0.6	0
Hoxd10	0	0	0.12	0	0	0	0	0	0	0	0.012	0	0	0	0.551	0	0	0	0.51	0
Hoxd11	0.24	0	0.76	0	0.481	0	0.174	0	0.453	0	0.269	0	0.541	0	0.546	0	0.11	0	0.3	0
Hoxd12	0	0	0	0	0	0	0	0	0	0	0.02	0	0	0	0.38	0	0	0	0.36	0
Hoxd13	0	0	0.03	0	0	0	0	0	0	0	0.029	0	0	0	0.556	0	0	0	0.63	0
Hoxd3	0	0	0.14	0	0	0	0.041	0	0	0	0.049	0	0	0	0.478	0	0	0	0.35	0
Hoxd8	0	0	0.05	0	0	0	0.069	0	0	0	0.037	0	0	0	0.015	0	0	0	0.12	0
Hoxd9	0	0	0.05	0	0	0	0.078	0	0	0	0.025	0	0	0	0.102	0	0	0	0.45	0
Hpgd	0	0	0.1	0	0	0	0	0	0	0	0.012	0	0	0	0.468	0	0	0	0	0
Hrh1	0	0	0.13	0	0	0	0	0	0	0	0.02	0	0	0	0.566	0	0	0	0.43	0
Hrh2	0	0	0.12	0	0	0	0	0	0	0	0.004	0	0	0	0.536	0	0	0	0.39	0
Hrh3	0	0	0.05	0	0	0	0	0	0	0	0.016	0	0	0	0.497	0	0	0	0.49	0
Hrk	0	0	0.01	0	0	0	0	0	0	0	0.025	0	0	0	0.59	0	0	0	0.58	0
Hs3st1	0	0	0.1	0	0	0	0.087	0	0	0	0.098	0	0	0	0.01	0	0	0	0.77	0
Hs3st3b1	0.56	0	0	0.56	0.229	0	0	0.096	0.478	0	0	0.09	0.6	0	0	0.083	0.24	0	0	0.82
Hs6st2	0	0	0.32	0	0	0	0.069	0	0	0	0.061	0	0	0	0.312	0	0	0	0.01	0
Hs6st3	0	0	0.01	0	0	0	0.009	0	0	0	0.029	0	0	0	0.229	0	0	0	0.39	0
Hsd17b11	0.45	0.47	0	0.45	0	0	0	0	0.065	0.237	0	0.118	0.083	0.019	0	0.044	0.43	0.45	0	0.51
Hsd17b6	0	0.01	0	0	0	0.133	0	0	0	0.139	0	0	0	0.21	0	0	0	0.42	0	0
Hsdl2	0.38	0	0	0.3	0.05	0	0	0.064	0.478	0	0	0.106	0.346	0	0	0.146	0.93	0	0	0.71
Hsf4	0	0	0.04	0	0	0	0.009	0	0	0	0.016	0	0	0	0.629	0	0	0	0.33	0
Hsp90aa1	0.75	0	0	0	0.518	0	0	0	0.51	0	0	0	0.078	0	0	0	0.22	0	0	0
Hsp90ab1	0.15	0	0	0	0.399	0	0	0	0.49	0	0	0	0.234	0	0	0	0.06	0	0	0
Hspa12b	0	0	0.05	0	0	0	0.073	0	0	0	0.033	0	0	0	0.39	0	0	0	0.01	0
Hspa1a	0	0	0.33	0	0	0	0.027	0	0	0	0.049	0	0	0	0.454	0	0	0	0.02	0
Hspa2	0.1	0	0	0	0.403	0	0	0	0.453	0	0	0	0.507	0	0	0	0.18	0	0	0
Hspb1	0.66	0	0.38	0	0.082	0	0.046	0	0.474	0	0.029	0	0.068	0	0.493	0	0.55	0	0.71	0
Htr1b	0	0	0.02	0	0	0	0	0	0	0	0.008	0	0	0	0.39	0	0	0	0.25	0
Htr1f	0	0	0	0	0	0	0.018	0	0	0	0.033	0	0	0	0.366	0	0	0	0.31	0
Htr2c	0	0	0.01	0	0	0	0.018	0	0	0	0.045	0	0	0	0.449	0	0	0	0.12	0
Htr4	0	0	0.03	0	0	0	0	0	0	0	0.02	0	0	0	0.361	0	0	0	0.4	0
Htr6	0	0	0.01	0	0	0	0.009	0	0	0	0.025	0	0	0	0.424	0	0	0	0.49	0
Htr7	0	0	0.06	0	0	0	0.018	0	0	0	0.045	0	0	0	0.151	0	0	0	0.59	0
Htra1	0	0	0.23	0	0	0	0.092	0	0	0	0.057	0	0	0	0.224	0	0	0	0.99	0
Htt	0.11	0	0	0	0.39	0	0	0	0.449	0	0	0	0.434	0	0	0	0.26	0	0	0
Hunk	0	0	0.13	0	0	0	0.059	0	0	0	0.069	0	0	0	0.024	0	0	0	0.7	0
Hvcn1	0.72	0	0	0.72	0.546	0	0	0.147	0.453	0	0	0.09	0.649	0	0	0.117	0.09	0	0	0.48
Iapp	0	0	0	0.07	0	0	0	0.036	0	0	0	0.106	0	0	0	0.102	0	0	0	0.42
Iars	0.55	0	0	0	0.468	0	0	0	0.518	0	0	0	0.175	0	0	0	0.27	0	0	0
Ica1	0	0	0	0	0	0	0.004	0	0	0	0.004	0	0	0	0.346	0	0	0	0.39	0
Ick	0.12	0	0	0	0.371	0	0	0	0.474	0	0	0	0.532	0	0	0	0.54	0	0	0
Ict1	0.16	0	0	0	0.413	0	0	0	0.551	0	0	0	0.024	0	0	0	0.72	0	0	0
Id2	0.48	0	0.48	0.47	0.05	0	0.046	0.009	0.037	0	0.025	0.029	0.546	0	0.151	0.107	0.28	0	0.8	0.31
Id4	0	0	0.06	0	0	0	0.092	0	0	0	0.041	0	0	0	0.249	0	0	0	0.64	0
Idh1	0.51	0	0	0	0.408	0	0	0	0.457	0	0	0	0.478	0	0	0	0.9	0	0	0
Idua	0.23	0.68	0	0.68	0.004	0.133	0	0.096	0	0.004	0	0.045	0.619	0.273	0	0.088	0.67	0.18	0	0.63
Ier3	0.42	0	0	0	0.527	0	0	0	0.539	0	0	0	0.527	0	0	0	0.59	0	0	0
Ier5l	0.72	0.19	0	0.56	0	0	0	0.078	0.004	0.11	0	0.094	0.488	0.175	0	0.093	0.7	0.22	0	0.99
Ifih1	0	0	0.31	0	0	0	0	0	0	0	0.033	0	0	0	0.522	0	0	0	0	0
Ifitm1	0.98	0.38	0	0.2	0.059	0.036	0	0.092	0.033	0.041	0	0.033	0.327	0.049	0	0.063	0.43	0.69	0	0.35
Ifitm2	0.12	0	0	0	0.445	0	0	0	0.494	0	0	0	0	0	0	0	0.72	0	0	0
Ifitm3	0.29	0	0	0	0.449	0	0	0	0.506	0	0	0	0.263	0	0	0	0.6	0	0	0
Ifnz	0	0	0.24	0	0	0	0	0	0	0	0.025	0	0	0	0.375	0	0	0	0.28	0
Ift122	0.16	0	0	0	0.403	0	0	0	0.527	0	0	0	0.463	0	0	0	0.68	0	0	0
Ift172	0.28	0	0	0	0.472	0	0	0	0.469	0	0	0	0.512	0	0	0	0.65	0	0	0
Ift20	0.15	0	0	0	0.5	0	0	0	0.498	0	0	0	0.141	0	0	0	0.98	0	0	0
Ift74	0.48	0	0	0	0.486	0	0	0	0.502	0	0	0	0.112	0	0	0	0.59	0	0	0
Igbp1	0	0.01	0	0	0	0.16	0	0	0	0.159	0	0	0	0.073	0	0	0	0.19	0	0
Igf1	0	0.87	0.05	0.7	0	0.137	0.069	0.082	0	0.155	0.061	0.106	0	0.171	0.156	0.083	0	0.26	0.04	0.97
Igf2	0	0	0.11	0	0	0	0.032	0	0	0	0.098	0	0	0	0.195	0	0	0	0.51	0
Igf2bp2	0.22	0	0.77	0	0.39	0	0.073	0	0.469	0	0.057	0	0.546	0	0.39	0	0.98	0	0.75	0
Igf2bp3	0.4	0	0	0	0.399	0	0	0	0.461	0	0	0	0.405	0	0	0	0.79	0	0	0
Igf2r	0	0	0.35	0	0	0	0.05	0	0	0	0.094	0	0	0	0.034	0	0	0	0.73	0
Igfbp2	0	0.75	0	0.27	0	0.041	0	0.009	0	0.159	0	0.131	0	0.18	0	0.127	0	0.65	0	0.02
Igfbp3	0	0	0.38	0	0	0	0.05	0	0	0	0.09	0	0	0	0.034	0	0	0	0.25	0
Igfbp4	0	0	0.12	0	0	0	0.041	0	0	0	0.086	0	0	0	0.005	0	0	0	0.49	0
Igfbp6	0	0	0.08	0	0	0	0	0	0	0	0.016	0	0	0	0.536	0	0	0	0.22	0
Igfbp7	0	0	0.59	0	0	0	0.105	0	0	0	0.086	0	0	0	0.38	0	0	0	0.12	0
Igfbpl1	0	0	0.17	0	0	0	0.064	0	0	0	0.053	0	0	0	0.185	0	0	0	0.03	0
Ighmbp2	0.02	0	0	0	0.477	0	0	0	0.469	0	0	0	0.356	0	0	0	0.12	0	0	0
Ikzf1	0	0	0	0	0	0	0	0	0	0	0.012	0	0	0	0.458	0	0	0	0.38	0
Il10ra	0	0	0.03	0	0	0	0	0	0	0	0.037	0	0	0	0.517	0	0	0	0.08	0
Il10rb	0	0	0.35	0	0	0	0.069	0	0	0	0.094	0	0	0	0	0	0	0	0.17	0
Il15ra	0	0	0.15	0	0	0	0.004	0	0	0	0.025	0	0	0	0.439	0	0	0	0	0
Il17ra	0	0	0.03	0	0	0	0	0	0	0	0.012	0	0	0	0.4	0	0	0	0.23	0
Il17rb	0	0	0.12	0	0	0	0	0	0	0	0.02	0	0	0	0.541	0	0	0	0.24	0
Il17rd	0.24	0.53	0	0	0	0.142	0	0	0.404	0.139	0	0	0.463	0.195	0	0	0.21	0.38	0	0
Il18rap	0	0	0	0.1	0	0	0	0.05	0	0	0	0.135	0	0	0	0.146	0	0	0	0.86
Il1rap	0	0	0.12	0	0	0	0	0	0	0	0.004	0	0	0	0.556	0	0	0	0.07	0
Il1rapl2	0	0	0.04	0	0	0	0	0	0	0	0.029	0	0	0	0.517	0	0	0	0.55	0
Il1rn	0.11	0	0	0	0.413	0	0	0	0.482	0	0	0	0.527	0	0	0	0.06	0	0	0
Il6ra	0	0	0	0	0	0	0	0	0	0	0.008	0	0	0	0.302	0	0	0	0.14	0
Il7	0	0	0.06	0	0	0	0	0	0	0	0.02	0	0	0	0.444	0	0	0	0.33	0
Ilf3	0.16	0	0	0	0.449	0	0	0	0.494	0	0	0	0.239	0	0	0	0.14	0	0	0
Impa2	0.59	0.31	0	0	0.046	0.014	0	0	0.02	0.131	0	0	0.366	0.049	0	0	0.18	0.74	0	0
Impdh1	0	0	0.07	0	0	0	0	0	0	0	0.02	0	0	0	0.551	0	0	0	0.48	0
Impdh2	0	0.39	0	0	0	0.133	0	0	0	0.208	0	0	0	0.054	0	0	0	0.56	0	0
Ina	0	0	0.77	0	0	0	0.05	0	0	0	0.106	0	0	0	0.029	0	0	0	0.44	0
Ing4	0.58	0.31	0	0	0.004	0.009	0	0	0.016	0.163	0	0	0.361	0.224	0	0	0.75	0.29	0	0
Inhbb	0	0	0.16	0	0	0	0.059	0	0	0	0.041	0	0	0	0.571	0	0	0	0.34	0
Inpp4a	0	0	0	0	0	0	0	0	0	0	0.008	0	0	0	0.332	0	0	0	0.4	0
Inppl1	0.34	0.77	0	0.18	0.014	0.096	0	0.078	0	0	0	0	0.566	0.19	0	0.132	0.65	0.52	0	0.02
Insm1	0	0	0.33	0	0	0	0.05	0	0	0	0.082	0	0	0	0.536	0	0	0	0.17	0
Insr	0.24	0	0.5	0	0.559	0	0.188	0	0.498	0	0.335	0	0.517	0	0.605	0	0.11	0	0.48	0
Insrr	0	0	0.22	0	0	0	0	0	0	0	0.016	0	0	0	0.654	0	0	0	0.15	0
Ints1	0.15	0	0	0	0.454	0	0	0	0.433	0	0	0	0.297	0	0	0	0.14	0	0	0
Ints5	0.23	0	0	0	0.509	0	0	0	0.494	0	0	0	0.073	0	0	0	0.35	0	0	0
Ints6	0.13	0	0	0	0.468	0	0	0	0.498	0	0	0	0.307	0	0	0	0.5	0	0	0
Ints7	0.11	0	0	0	0.468	0	0	0	0.486	0	0	0	0.132	0	0	0	0.34	0	0	0
Ints9	0	0.26	0	0	0	0.188	0	0	0	0.184	0	0	0	0.029	0	0	0	0.44	0	0
Irak1bp1	0.37	0	0.33	0	0.436	0	0.477	0	0.461	0	0.465	0	0.249	0	0.41	0	0.06	0	0.61	0
Irf8	0	0	0.23	0	0	0	0.046	0	0	0	0.033	0	0	0	0.224	0	0	0	0.03	0
Irf9	0.36	0	0	0	0.403	0	0	0	0.461	0	0	0	0.38	0	0	0	0.55	0	0	0
Irx2	0.24	0	0.63	0	0.541	0	0.046	0	0.465	0	0.037	0	0.478	0	0.454	0	0.47	0	0.6	0
Irx6	0	0	0.06	0	0	0	0	0	0	0	0.012	0	0	0	0.58	0	0	0	0.15	0
Iscu	0.39	0	0	0	0.445	0	0	0	0.531	0	0	0	0.054	0	0	0	0.48	0	0	0
Isl1	0	0	0.55	0	0	0	0.101	0	0	0	0.098	0	0	0	0	0	0	0	0.45	0
Isl2	0	0.08	0	0	0	0.151	0	0	0	0.155	0	0	0	0.185	0	0	0	0.39	0	0
Isoc2b	0	0	0	0.110286	0	0	0	0.073	0	0	0	0.098	0	0	0	0.039	0	0	0	0.39
Isy1	0.11	0	0	0	0.495	0	0	0	0.494	0	0	0	0.015	0	0	0	0.11	0	0	0
Itfg2	0.02	0	0	0	0.445	0	0	0	0.457	0	0	0	0.351	0	0	0	0	0	0	0
Itga4	0	0	0.13	0	0	0	0	0	0	0	0.012	0	0	0	0.322	0	0	0	0.11	0
Itga7	0	0	0.01	0	0	0	0	0	0	0	0.02	0	0	0	0.444	0	0	0	0.28	0
Itga8	0	0	0.15	0	0	0	0.096	0	0	0	0.061	0	0	0	0.288	0	0	0	0.12	0
Itga9	0	0	0.05	0	0	0	0.032	0	0	0	0.033	0	0	0	0.005	0	0	0	0.03	0
Itgb1bp1	0.05	0	0	0	0.436	0	0	0	0.429	0	0	0	0.263	0	0	0	0.79	0	0	0
Itgb3bp	0.05	0	0	0	0.431	0	0	0	0.482	0	0	0	0.507	0	0	0	0.41	0	0	0
Itgb4	0	0	0.31	0	0	0	0.027	0	0	0	0.037	0	0	0	0.512	0	0	0	0	0
Itgb5	0	0	0.01	0	0	0	0.055	0	0	0	0.074	0	0	0	0.107	0	0	0	0.27	0
Itgb6	0	0	0	0.04	0	0	0	0.087	0	0	0	0.074	0	0	0	0.073	0	0	0	0.75
Itgbl1	0	0.12	0	0	0	0.183	0	0	0	0.176	0	0	0	0.161	0	0	0	0.28	0	0
Itpka	0.19	0	0	0	0.436	0	0	0	0.441	0	0	0	0.049	0	0	0	0.6	0	0	0
Itpr1	0.35	0	0	0	0.546	0	0	0	0.474	0	0	0	0.512	0	0	0	0.47	0	0	0
Itpr2	0	0	0.07	0	0	0	0.009	0	0	0	0.029	0	0	0	0.473	0	0	0	0.02	0
Jag1	0.69	0.44	0	0.41	0	0	0	0	0	0.09	0	0.098	0.556	0.185	0	0.044	0.35	0.21	0	0.95
Jag2	0.07	0	0	0	0.472	0	0	0	0.486	0	0	0	0.268	0	0	0	0.02	0	0	0
Jak2	0	0	0.05	0	0	0	0.059	0	0	0	0.065	0	0	0	0.078	0	0	0	0.55	0
Jak3	0.69	0	0	0.69	0.495	0	0	0.096	0.441	0	0	0.086	0.6	0	0	0.107	0.34	0	0	0.64
Jam2	0	0.75	0	0.75	0	0.174	0	0.014	0	0.135	0	0.082	0	0.146	0	0.049	0	0.81	0	0.04
Jam3	0	0	0.01	0	0	0	0.05	0	0	0	0.045	0	0	0	0.107	0	0	0	0.07	0
Jarid1b	0.34	0	0	0	0.399	0	0	0	0.474	0	0	0	0.039	0	0	0	0.15	0	0	0
Jarid1c	0	0	0	0	0.44	0	0	0	0.461	0	0	0	0.185	0	0	0	0.02	0	0	0
Jhdm1d	0	0	0.17	0	0	0	0.055	0	0	0	0.065	0	0	0	0	0	0	0	0.5	0
Jmjd1a	0.22	0	0	0	0.454	0	0	0	0.437	0	0	0	0.307	0	0	0	0.86	0	0	0
Jmjd5	0	0	0	0.18	0	0	0	0.059	0	0	0	0.155	0	0	0	0.063	0	0	0	0.52
Jph3	0	0	0	0	0	0	0	0	0	0	0.025	0	0	0	0.439	0	0	0	0.57	0
Jub	0.53	0	0	0	0.399	0	0	0	0.474	0	0	0	0.097	0	0	0	0.25	0	0	0
Kazald1	0	0	0.25	0	0	0	0.073	0	0	0	0.094	0	0	0	0.005	0	0	0	0.06	0
Kbtbd4	0.02	0	0	0	0.463	0	0	0	0.527	0	0	0	0.141	0	0	0	0.23	0	0	0
Kcna2	0	0	0.07	0	0	0	0	0	0	0	0.012	0	0	0	0.458	0	0	0	0.58	0
Kcna3	0	0	0.04	0	0	0	0.004	0	0	0	0.02	0	0	0	0.517	0	0	0	0.5	0
Kcna6	0	0	0.29	0	0	0	0	0	0	0	0.016	0	0	0	0.395	0	0	0	0.85	0
Kcna7	0.26	0.41	0	0	0.137	0.169	0	0	0.482	0.155	0	0	0.107	0.01	0	0	0.39	0.15	0	0
Kcnab1	0	0	0.09	0	0	0	0	0	0	0	0.029	0	0	0	0.356	0	0	0	0.3	0
Kcnab3	0	0	0.04	0	0	0	0	0	0	0	0.004	0	0	0	0.468	0	0	0	0.38	0
Kcnb1	0.03	0	0	0	0.44	0	0	0	0.482	0	0	0	0.61	0	0	0	0.07	0	0	0
Kcnc4	0	0	0.03	0	0	0	0.004	0	0	0	0.016	0	0	0	0.366	0	0	0	0.22	0
Kcnd2	0	0	0.12	0	0	0	0	0	0	0	0.029	0	0	0	0.517	0	0	0	0.42	0
Kcnd3	0	0	0.11	0	0	0	0	0	0	0	0.004	0	0	0	0.478	0	0	0	0.08	0
Kcne3	0	0	0.05	0	0	0	0.046	0	0	0	0.09	0	0	0	0.278	0	0	0	0.03	0
Kcnh1	0	0	0.02	0	0	0	0	0	0	0	0.029	0	0	0	0.458	0	0	0	0.64	0
Kcnh2	0	0	0.07	0	0	0	0.082	0	0	0	0.049	0	0	0	0.219	0	0	0	0	0
Kcnh3	0	0	0.1	0	0	0	0.014	0	0	0	0.012	0	0	0	0.483	0	0	0	0.09	0
Kcnh7	0	0	0.06	0	0	0	0	0	0	0	0.02	0	0	0	0.488	0	0	0	0.64	0
Kcnip1	0	0	0.05	0	0	0	0	0	0	0	0.012	0	0	0	0.434	0	0	0	0.45	0
Kcnip3	0	0	0.07	0	0	0	0	0	0	0	0.004	0	0	0	0.522	0	0	0	0.51	0
Kcnj3	0	0	0.08	0	0	0	0	0	0	0	0.049	0	0	0	0.346	0	0	0	0.43	0
Kcnj4	0	0	0.06	0	0	0	0.004	0	0	0	0.02	0	0	0	0.19	0	0	0	0	0
Kcnj5	0	0.63	0.57	0.63	0	0.169	0.188	0.059	0	0.143	0	0.11	0	0.171	0.224	0.088	0	0.31	0.55	0.68
Kcnj6	0	0	0.07	0	0	0	0	0	0	0	0.012	0	0	0	0.532	0	0	0	0.43	0
Kcnj8	0.1	0.74	0.3	0.74	0.009	0.023	0.078	0.078	0	0.008	0.012	0.078	0.502	0.185	0	0.093	0.58	0.16	0.1	0.88
Kcnk10	0	0	0.07	0	0	0	0	0	0	0	0.008	0	0	0	0.058	0	0	0	0.59	0
Kcnk13	0	0	0.02	0	0	0	0	0	0	0	0.037	0	0	0	0.268	0	0	0	0.53	0
Kcnk2	0	0	0.4	0	0	0	0.018	0	0	0	0.033	0	0	0	0.483	0	0	0	0	0
Kcnma1	0	0	0.08	0	0	0	0	0	0	0	0.029	0	0	0	0.561	0	0	0	0.39	0
Kcnmb2	0	0	0	0.04	0	0	0	0.046	0	0	0	0.086	0	0	0	0.097	0	0	0	0.93
Kcnmb4	0	0	0.12	0	0	0	0.055	0	0	0	0.078	0	0	0	0	0	0	0	0.65	0
Kcnn2	0.39	0.3	0	0	0.569	0.183	0	0	0.478	0.172	0	0	0.575	0.215	0	0	0.11	0.59	0	0
Kcnq1	0	0	0.11	0	0	0	0.004	0	0	0	0	0	0	0	0.488	0	0	0	0.33	0
Kcnq2	0	0	0	0	0	0	0	0	0	0	0.004	0	0	0	0.454	0	0	0	0.59	0
Kcnq5	0	0	0.06	0	0	0	0.004	0	0	0	0.025	0	0	0	0.429	0	0	0	0.39	0
Kctd1	0.56	0	0.32	0	0.536	0	0.046	0	0.518	0	0.033	0	0.463	0	0.044	0	0.65	0	0.16	0
Kctd4	0.39	0	0	0.34	0.325	0	0	0.082	0.461	0	0	0.11	0.39	0	0	0.063	0.41	0	0	0.18
Kdelr3	0	0	0.03	0	0	0	0.101	0	0	0	0.094	0	0	0	0.166	0	0	0	0.79	0
Kdr	0	0	0.2	0	0	0	0.059	0	0	0	0.106	0	0	0	0.019	0	0	0	0.32	0
Khdrbs2	0	0	0.19	0	0	0	0	0	0	0	0.029	0	0	0	0.449	0	0	0	0.05	0
Kif13a	0.17	0	0	0	0.38	0	0	0	0.478	0	0	0	0.522	0	0	0	0.08	0	0	0
Kif1a	0	0	0.09	0	0	0	0.046	0	0	0	0.053	0	0	0	0.522	0	0	0	0.6	0
Kif21a	0.27	0.37	0	0	0.036	0.036	0	0	0.053	0.184	0	0	0.146	0.141	0	0	0.67	0.58	0	0
Kif21b	0.21	0	0	0	0.458	0	0	0	0.457	0	0	0	0.493	0	0	0	0.06	0	0	0
Kif2c	0.43	0	0	0	0.504	0	0	0	0.461	0	0	0	0.088	0	0	0	0.33	0	0	0
Kif3b	0.06	0	0	0	0.445	0	0	0	0.527	0	0	0	0.449	0	0	0	0.49	0	0	0
Kifap3	0.03	0	0	0	0.481	0	0	0	0.506	0	0	0	0.332	0	0	0	0.17	0	0	0
Kit	0	0	0.43	0	0	0	0.05	0	0	0	0.074	0	0	0	0.229	0	0	0	0.59	0
Kitl	0	0	0.04	0	0	0	0.064	0	0	0	0.078	0	0	0	0	0	0	0	0.28	0
Kl	0	0	0.05	0	0	0	0	0	0	0	0.012	0	0	0	0.439	0	0	0	0	0
Klf3	0.14	0	0	0	0.495	0	0	0	0.51	0	0	0	0.234	0	0	0	0.57	0	0	0
Klf7	0	0.11	0	0	0	0.156	0	0	0	0.147	0	0	0	0.195	0	0	0	0.48	0	0
Klhdc2	0.14	0	0	0	0.436	0	0	0	0.429	0	0	0	0.449	0	0	0	0.81	0	0	0
Klhdc4	0.02	0	0	0	0.504	0	0	0	0.527	0	0	0	0.249	0	0	0	0.3	0	0	0
Klhdc8a	0	0	0.27	0	0	0	0	0	0	0	0.025	0	0	0	0.439	0	0	0	0.03	0
Klhl5	0.28	0.28	0.88	0.88	0.096	0.142	0.344	0.023	0	0	0.049	0	0.541	0.151	0.029	0.058	0.94	0.47	0.92	0.38
Klhl9	0.44	0	0	0	0.569	0	0	0	0.51	0	0	0	0.336	0	0	0	0.97	0	0	0
Kpna3	0.37	0	0	0	0.436	0	0	0	0.453	0	0	0	0.054	0	0	0	0.21	0	0	0
Krit1	0	0	0.06	0	0	0	0.055	0	0	0	0.061	0	0	0	0.444	0	0	0	0.53	0
Krr1	0.56	0.28	0	0	0.046	0.009	0	0	0.053	0.139	0	0	0.078	0	0	0	0.41	0.96	0	0
Krt16	0.17	0	0	0	0.445	0	0	0	0.486	0	0	0	0.429	0	0	0	0.35	0	0	0
Krt18	0	0	0.94	0	0	0	0.087	0	0	0	0.118	0	0	0	0.019	0	0	0	0.62	0
Ksr1	0	0	0.06	0	0	0	0.032	0	0	0	0.012	0	0	0	0.415	0	0	0	0.12	0
Ky	0	0	0.03	0	0	0	0	0	0	0	0.016	0	0	0	0.439	0	0	0	0.52	0
Kynu	0.21	0	0	0	0.422	0	0	0	0.498	0	0	0	0.546	0	0	0	0.46	0	0	0
Lactb2	0.9	0	0	0.19	0.518	0	0	0.069	0.441	0	0	0.094	0.4	0	0	0.136	0.66	0	0	0.58
Lad1	0	0	0.05	0	0	0	0	0	0	0	0.016	0	0	0	0.424	0	0	0	0.88	0
Lama1	0	0	0.12	0	0	0	0.069	0	0	0	0.11	0	0	0	0.312	0	0	0	0.28	0
Lama4	0.53	0	0.31	0	0.518	0	0.073	0	0.523	0	0.057	0	0.654	0	0.249	0	0.54	0	0.02	0
Lamb1-1	0.25	0	0	0	0.481	0	0	0	0.518	0	0	0	0.571	0	0	0	0.3	0	0	0
Lamc1	0.14	0	0	0	0.523	0	0	0	0.498	0	0	0	0.551	0	0	0	0.91	0	0	0
Lamc3	0	0	0.01	0	0	0	0	0	0	0	0.025	0	0	0	0.429	0	0	0	0.29	0
Laptm4a	0	0.35	0	0	0	0.16	0	0	0	0.18	0	0	0	0.195	0	0	0	0.32	0	0
Laptm4b	0	0	0	0.49	0	0	0	0.11	0	0	0	0.086	0	0	0	0.073	0	0	0	0.12
Larp2	0	0	0.1	0	0	0	0.078	0	0	0	0.057	0	0	0	0.385	0	0	0	0.68	0
Larp6	0	0	0.01	0	0	0	0	0	0	0	0.029	0	0	0	0.493	0	0	0	0.05	0
Lars	0	0.45	0	0	0	0.211	0	0	0	0.2	0	0	0	0.029	0	0	0	0.83	0	0
Lass5	0.11	0	0	0	0.468	0	0	0	0.514	0	0	0	0.39	0	0	0	0.67	0	0	0
Lats2	0	0	0.04	0	0	0	0.041	0	0	0	0.053	0	0	0	0.058	0	0	0	0.63	0
Lbh	0	0	0.2	0	0	0	0.036	0	0	0	0.037	0	0	0	0.161	0	0	0	0	0
Lbx1	0	0	0.11	0	0	0	0.004	0	0	0	0.012	0	0	0	0.488	0	0	0	0.4	0
Lcorl	0.04	0	0	0	0.495	0	0	0	0.482	0	0	0	0.517	0	0	0	0.54	0	0	0
Ldhb	0.9	0	0	0.32	0.5	0	0	0.064	0.49	0	0	0.065	0.566	0	0	0.122	0.51	0	0	0.13
Ldlr	0.08	0	0	0	0.495	0	0	0	0.469	0	0	0	0.068	0	0	0	0.07	0	0	0
Lef1	0	0	0.15	0	0	0	0.05	0	0	0	0.057	0	0	0	0.473	0	0	0	0.2	0
Lefty1	0.96	0.36	0	0.96	0.092	0.05	0	0.087	0	0	0	0.008	0.507	0.151	0	0.093	0.2	0.79	0	0.67
Lepr	0	0	0.63	0.63	0	0	0.215	0.036	0	0	0.408	0.139	0	0	0.536	0.117	0	0	0.2	0.84
Lgals3	0	0	0.91	0	0	0	0.05	0	0	0	0.09	0	0	0	0.536	0	0	0	0.49	0
Lgals8	0.39	0	0	0	0.458	0	0	0	0.457	0	0	0	0.522	0	0	0	0.59	0	0	0
Lgr6	0.23	0	0.73	0	0.61	0	0.367	0	0.465	0	0.412	0	0.527	0	0.41	0	0.03	0	0.28	0
Lhx1	0.79	0	0	0.79	0.073	0	0	0.023	0.074	0	0	0.102	0.273	0	0	0.034	0.66	0	0	0
Lhx2	0	0	0.04	0	0	0	0.073	0	0	0	0.09	0	0	0	0	0	0	0	0.19	0
Lhx3	0	0	0.08	0	0	0	0	0	0	0	0.025	0	0	0	0.522	0	0	0	0.38	0
Lhx5	0	0	0.12	0	0	0	0.069	0	0	0	0.045	0	0	0	0.132	0	0	0	0.13	0
Lhx6	0	0	0.6	0.6	0	0	0.344	0.101	0	0	0.441	0.123	0	0	0.551	0.039	0	0	0.07	0.99
Lhx8	0	0	0.03	0	0	0	0	0	0	0	0.008	0	0	0	0.41	0	0	0	0.57	0
Lhx9	0	0	0.01	0	0	0	0	0	0	0	0.029	0	0	0	0.522	0	0	0	0.27	0
Lias	0.43	0	0	0	0.481	0	0	0	0.559	0	0	0	0.039	0	0	0	0.99	0	0	0
Limch1	0	0	0.2	0	0	0	0.078	0	0	0	0.098	0	0	0	0.283	0	0	0	0.29	0
Limk2	0.12	0	0	0	0.431	0	0	0	0.482	0	0	0	0.654	0	0	0	0.99	0	0	0
Lims1	0.12	0	0	0	0.413	0	0	0	0.425	0	0	0	0.405	0	0	0	0.62	0	0	0
Lin28	0	0.75	0	0	0	0.188	0	0	0	0.18	0	0	0	0.01	0	0	0	0.94	0	0
Lipe	0.23	0	0	0	0.426	0	0	0	0.494	0	0	0	0.551	0	0	0	0.29	0	0	0
Lipg	0.76	0	0.76	0	0.413	0	0.33	0	0.486	0	0.408	0	0.556	0	0.536	0	0.03	0	0.22	0
Lman1	0.07	0	0	0	0.422	0	0	0	0.461	0	0	0	0.512	0	0	0	0.95	0	0	0
Lmbrd1	0.6	0	0	0.6	0.046	0	0	0.009	0.335	0	0	0.135	0.551	0	0	0.146	0.83	0	0	0.52
Lmcd1	0.58	0	0	0	0.436	0	0	0	0.437	0	0	0	0.551	0	0	0	0.62	0	0	0
Lmnb1	0.29	0	0	0	0.523	0	0	0	0.49	0	0	0	0.01	0	0	0	0.18	0	0	0
Lmo1	0	0	0	0	0	0	0.073	0	0	0	0.094	0	0	0	0.136	0	0	0	0.01	0
Lmo2	0	0	0.03	0	0	0	0.078	0	0	0	0.098	0	0	0	0.039	0	0	0	0.15	0
Lmo7	0	0	0.04	0	0	0	0.059	0	0	0	0.065	0	0	0	0.224	0	0	0	0.3	0
Lmx1a	0	0	0.13	0	0	0	0.046	0	0	0	0.012	0	0	0	0.288	0	0	0	0	0
Lmx1b	0	0	0.13	0	0	0	0	0	0	0	0.025	0	0	0	0.488	0	0	0	0.36	0
Lonp1	0.14	0	0	0	0.413	0	0	0	0.469	0	0	0	0.556	0	0	0	0.35	0	0	0
Lor	0	0	0.05	0	0	0	0.023	0	0	0	0.037	0	0	0	0.522	0	0	0	0.5	0
Lox	0	0	0.51	0	0	0	0.046	0	0	0	0.061	0	0	0	0.151	0	0	0	0.15	0
Loxl2	0	0	0.11	0	0	0	0.082	0	0	0	0.094	0	0	0	0	0	0	0	0.54	0
Loxl4	0	0	0.07	0	0	0	0.009	0	0	0	0.041	0	0	0	0.371	0	0	0	0.32	0
Lphn1	0.05	0	0	0	0.463	0	0	0	0.441	0	0	0	0.336	0	0	0	0.04	0	0	0
Lpin1	0.01	0	0	0	0.569	0	0	0	0.502	0	0	0	0.483	0	0	0	0.66	0	0	0
Lpp	0	0.63	0	0.63	0	0.032	0	0.018	0	0.196	0	0.114	0	0.224	0	0.117	0	0.29	0	0.79
Lrat	0	0	0.05	0	0	0	0	0	0	0	0.02	0	0	0	0.493	0	0	0	0.47	0
Lrba	0.06	0	0	0	0.445	0	0	0	0.527	0	0	0	0.605	0	0	0	0.27	0	0	0
Lrig1	0.18	0	0	0	0.417	0	0	0	0.514	0	0	0	0.493	0	0	0	0.58	0	0	0
Lrp2	0.9	0	0	0	0.426	0	0	0	0.461	0	0	0	0.415	0	0	0	0.77	0	0	0
Lrp8	0	0	0.09	0	0	0	0	0	0	0	0.004	0	0	0	0.527	0	0	0	0.6	0
Lrrc1	0.11	0	0	0	0.458	0	0	0	0.453	0	0	0	0.244	0	0	0	0.64	0	0	0
Lrrc2	0	0	0	0.04	0	0	0	0.064	0	0	0	0.102	0	0	0	0.088	0	0	0	0.79
Lrrc3b	0	0	0.09	0	0	0	0.046	0	0	0	0.049	0	0	0	0.556	0	0	0	0.55	0
Lrrc4	0	0	0	0	0	0	0	0	0	0	0.025	0	0	0	0.512	0	0	0	0.62	0
Lrrc49	0.15	0	0	0	0.417	0	0	0	0.457	0	0	0	0.366	0	0	0	0.13	0	0	0
Lrrc61	0.14	0	0	0	0.353	0	0	0	0.469	0	0	0	0.39	0	0	0	0.25	0	0	0
Lrrc8c	0	0	0.1	0	0	0	0.11	0	0	0	0.053	0	0	0	0.507	0	0	0	0.72	0
Lrrfip1	0	0	0.09	0	0	0	0.064	0	0	0	0.049	0	0	0	0.093	0	0	0	0.87	0
Lrrk1	0	0	0.06	0	0	0	0.069	0	0	0	0.049	0	0	0	0.083	0	0	0	0.01	0
Lrrk2	0	0	0.17	0	0	0	0.009	0	0	0	0.033	0	0	0	0.493	0	0	0	0.51	0
Lsm14b	0.09	0	0	0	0.436	0	0	0	0.535	0	0	0	0.029	0	0	0	0.43	0	0	0
Lsm2	0	0.38	0	0	0	0.275	0	0	0	0.143	0	0	0	0.019	0	0	0	0.68	0	0
Lsm4	0.45	0	0	0	0.495	0	0	0	0.523	0	0	0	0.205	0	0	0	0.32	0	0	0
Lta	0	0	0.2	0	0	0	0	0	0	0	0.041	0	0	0	0.429	0	0	0	0.41	0
Ltbp1	0	0	0.17	0	0	0	0.073	0	0	0	0.078	0	0	0	0.215	0	0	0	0.1	0
Ltk	0	0	0.08	0	0	0	0.059	0	0	0	0.049	0	0	0	0.234	0	0	0	0.37	0
Luc7l	0.07	0	0	0	0.454	0	0	0	0.502	0	0	0	0.049	0	0	0	0.43	0	0	0
Ly6h	0	0	0.51	0	0	0	0.073	0	0	0	0.094	0	0	0	0.136	0	0	0	0.35	0
Ly75	0.53	0.27	0	0	0.596	0.16	0	0	0.514	0.172	0	0	0.054	0.019	0	0	0.64	0.48	0	0
Ly86	0.54	0	0	0	0.495	0	0	0	0.494	0	0	0	0.507	0	0	0	0.32	0	0	0
Ly96	0	0	0	0.07	0	0	0	0.114	0	0	0	0.176	0	0	0	0.093	0	0	0	0.82
Lyn	0.17	0	0	0	0.486	0	0	0	0.506	0	0	0	0.497	0	0	0	0.66	0	0	0
Lypd1	0	0	0.09	0	0	0	0	0	0	0	0.004	0	0	0	0.317	0	0	0	0.62	0
Lyrm1	0	0.01	0	0	0	0.147	0	0	0	0.147	0	0	0	0.161	0	0	0	0.39	0	0
M6pr	0.75	0.31	0	0.75	0	0	0	0.055	0	0.127	0	0.094	0.054	0.044	0	0.073	0.69	0.39	0	0.77
Maf	0	0	0.18	0	0	0	0.014	0	0	0	0	0	0	0	0.385	0	0	0	0	0
Mafb	0	0.5	0.5	0	0	0.225	0.046	0	0	0.155	0.041	0	0	0.171	0.244	0	0	0.2	0.01	0
Maff	0.23	0	0	0	0.504	0	0	0	0.461	0	0	0	0.458	0	0	0	0.72	0	0	0
Mag	0	0.15	0	0	0	0.211	0	0	0	0.139	0	0	0	0.234	0	0	0	0.23	0	0
Maged1	0.82	0.27	0	0	0.018	0.041	0	0	0.045	0.159	0	0	0.556	0.171	0	0	0.72	0.4	0	0
Magi2	0.24	0.59	0	0	0	0.124	0	0	0.469	0.176	0	0	0.449	0.161	0	0	0.13	0.35	0	0
Magi3	0	0	0.08	0	0	0	0.059	0	0	0	0.045	0	0	0	0.229	0	0	0	0.04	0
Mak10	0.16	0	0	0	0.486	0	0	0	0.506	0	0	0	0.078	0	0	0	0.8	0	0	0
Mal	0	0	0.27	0	0	0	0.05	0	0	0	0.025	0	0	0	0.254	0	0	0	0.01	0
Mal2	0	0	0.2	0	0	0	0	0	0	0	0.029	0	0	0	0.444	0	0	0	0.01	0
Mall	0	0	0.1	0	0	0	0.018	0	0	0	0.004	0	0	0	0.258	0	0	0	0.33	0
Maml1	0.25	0	0	0	0.44	0	0	0	0.482	0	0	0	0.483	0	0	0	0.52	0	0	0
Man1a	0.82	0	0	0	0.399	0	0	0	0.498	0	0	0	0.654	0	0	0	0.73	0	0	0
Man1b1	0.3	0	0	0	0.44	0	0	0	0.494	0	0	0	0.556	0	0	0	0.54	0	0	0
Man2a1	0	0	0.31	0	0	0	0.059	0	0	0	0.049	0	0	0	0.019	0	0	0	0.73	0
Man2c1	0.04	0	0	0	0.449	0	0	0	0.502	0	0	0	0.527	0	0	0	0.61	0	0	0
Map2k1	0.26	0	0	0	0.403	0	0	0	0.404	0	0	0	0.517	0	0	0	0.77	0	0	0
Map2k4	0.14	0	0	0	0.536	0	0	0	0.498	0	0	0	0.307	0	0	0	0.64	0	0	0
Map2k7	0.13	0	0	0	0.504	0	0	0	0.478	0	0	0	0.2	0	0	0	0.31	0	0	0
Map3k2	0	0	0.07	0	0	0	0	0	0	0	0.029	0	0	0	0.522	0	0	0	0.65	0
Map3k3	0	0	0	0.04	0	0	0	0.069	0	0	0	0.09	0	0	0	0.112	0	0	0	0.91
Map3k5	0	0	0.01	0	0	0	0.069	0	0	0	0.025	0	0	0	0.571	0	0	0	0.76	0
Map3k8	0	0	0.04	0	0	0	0.064	0	0	0	0.025	0	0	0	0.371	0	0	0	0.74	0
Map4k3	0.25	0.39	0	0	0.014	0.137	0	0	0.392	0.151	0	0	0.346	0.122	0	0	0.38	0.91	0	0
Map4k4	0.22	0	0	0	0.403	0	0	0	0.437	0	0	0	0.478	0	0	0	0.83	0	0	0
Mapk12	0	0.56	0	0	0	0.197	0	0	0	0.143	0	0	0	0.088	0	0	0	0.69	0	0
Mapk8ip1	0	0	0.03	0	0	0	0	0	0	0	0.008	0	0	0	0.493	0	0	0	0.39	0
Mapk8ip2	0.64	0	0.64	0	0.509	0	0.284	0	0.461	0	0.331	0	0.507	0	0.488	0	0.07	0	0.38	0
Mapkbp1	0	0	0	0.04	0	0	0	0.092	0	0	0	0.102	0	0	0	0.034	0	0	0	0.58
Marcks	0	0.44	0	0	0	0.211	0	0	0	0.135	0	0	0	0.151	0	0	0	0.29	0	0
Mark1	0	0	0.03	0	0	0	0.027	0	0	0	0.016	0	0	0	0.093	0	0	0	0.23	0
Mast1	0	0	0.02	0	0	0	0	0	0	0	0.008	0	0	0	0.493	0	0	0	0.35	0
Matn2	0	0	0.01	0	0	0	0	0	0	0	0	0	0	0	0.307	0	0	0	0.5	0
Matn4	0	0	0.09	0	0	0	0.009	0	0	0	0.008	0	0	0	0.312	0	0	0	0.29	0
Maz	0.07	0	0	0	0.536	0	0	0	0.469	0	0	0	0.473	0	0	0	0.01	0	0	0
Mbnl1	0	0	0.49	0	0	0	0.073	0	0	0	0.045	0	0	0	0.317	0	0	0	0.29	0
Mboat1	0	0	0.17	0	0	0	0.059	0	0	0	0.061	0	0	0	0.171	0	0	0	0.08	0
Mboat2	0.08	0	0	0	0.38	0	0	0	0.486	0	0	0	0.141	0	0	0	0.59	0	0	0
Mbp	0	0	0	0	0	0	0.014	0	0	0	0.02	0	0	0	0.224	0	0	0	0.43	0
Mc5r	0	0	0	0.06	0	0	0	0.096	0	0	0	0.11	0	0	0	0.097	0	0	0	0.86
Mcam	0	0	0.34	0	0	0	0.009	0	0	0	0.012	0	0	0	0.434	0	0	0	0.38	0
Mcart6	0.62	0	0	0.62	0.284	0	0	0.078	0.506	0	0	0.098	0.585	0	0	0.083	0.2	0	0	0.63
Mcf2	0.94	0.43	0	0.94	0	0	0	0.014	0	0	0	0.012	0.278	0.034	0	0.044	0.37	0.74	0	0.84
Mcm10	0.59	0.32	0	0	0.078	0.027	0	0	0.09	0.139	0	0	0.21	0.01	0	0	0.22	0.78	0	0
Mcm2	0.59	0	0	0	0.472	0	0	0	0.49	0	0	0	0.263	0	0	0	0.19	0	0	0
Mcm3	0	0.16	0	0.69	0	0.183	0	0.092	0	0.147	0	0.09	0	0.127	0	0.088	0	0.66	0	0.6
Mcm4	0.6	0	0	0	0.413	0	0	0	0.437	0	0	0	0.049	0	0	0	0.47	0	0	0
Mcm5	0.63	0	0	0	0.555	0	0	0	0.523	0	0	0	0.141	0	0	0	0.2	0	0	0
Mcm6	0	0.52	0	0	0	0.165	0	0	0	0.176	0	0	0	0.015	0	0	0	0.76	0	0
Mcoln2	0	0	0	0	0	0	0	0	0	0	0.016	0	0	0	0.307	0	0	0	0.58	0
Mcts1	0	0.63	0	0.63	0	0.147	0	0.096	0	0.212	0	0.078	0	0.019	0	0.015	0	0.65	0	0.04
Mcts2	0.17	0	0	0	0.454	0	0	0	0.441	0	0	0	0.019	0	0	0	0.69	0	0	0
Mdfi	0	0	0.64	0.64	0	0	0.069	0.092	0	0	0.061	0.078	0	0	0.093	0.058	0	0	0.08	0.59
Mdk	0	0.1	0	0	0	0.174	0	0	0	0.159	0	0	0	0.136	0	0	0	0.41	0	0
Mdn1	0.38	0	0	0	0.514	0	0	0	0.506	0	0	0	0.478	0	0	0	0.13	0	0	0
Me1	0	0	0.14	0	0	0	0.092	0	0	0	0.098	0	0	0	0.078	0	0	0	0.76	0
Mecp2	0.59	0	0	0.59	0.046	0	0	0.059	0.518	0	0	0.09	0.517	0	0	0.063	0.57	0	0	0.81
Med12	0	0.7	0	0.22	0	0.073	0	0.004	0	0.176	0	0.09	0	0.175	0	0.112	0	0.8	0	0.13
Med17	0.2	0	0	0	0.518	0	0	0	0.474	0	0	0	0.019	0	0	0	0.14	0	0	0
Med24	0	0.03	0	0	0	0.169	0	0	0	0.139	0	0	0	0.166	0	0	0	0.33	0	0
Med6	0.08	0	0	0	0.44	0	0	0	0.502	0	0	0	0.01	0	0	0	0.35	0	0	0
Mef2a	0.45	0	0	0	0.367	0	0	0	0.461	0	0	0	0.6	0	0	0	0.88	0	0	0
Meis1	0.88	0.29	0	0	0.009	0.014	0	0	0.057	0.041	0	0	0.541	0.215	0	0	0.93	0.44	0	0
Meis2	0.86	0	0.31	0	0.082	0	0.046	0	0.445	0	0.033	0	0.546	0	0.156	0	0.89	0	0.32	0
Meox2	0	0	0.14	0	0	0	0.027	0	0	0	0.02	0	0	0	0.419	0	0	0	0.08	0
Mepce	0.11	0	0	0	0.536	0	0	0	0.474	0	0	0	0.4	0	0	0	0.16	0	0	0
Mesdc1	0.53	0.34	0	0.53	0	0	0	0	0	0	0	0	0.571	0.205	0	0.161	0.06	0.27	0	0.73
Mesdc2	0.45	0.25	0	0	0.197	0.165	0	0	0.449	0.184	0	0	0.21	0.068	0	0	0.75	0.3	0	0
Mesp1	0.24	0.46	0	0	0	0.147	0	0	0.408	0.147	0	0	0.366	0.112	0	0	0.25	0.48	0	0
Mesp2	0	0	0.05	0	0	0	0	0	0	0	0.025	0	0	0	0.541	0	0	0	0.52	0
Mest	0	0	0.09	0	0	0	0.05	0	0	0	0.082	0	0	0	0.156	0	0	0	0.58	0
Met	0.72	0	0.72	0	0.504	0	0.059	0	0.498	0	0.008	0	0.239	0	0.327	0	0.24	0	0.25	0
Metap1	0.39	0	0	0	0.449	0	0	0	0.478	0	0	0	0.093	0	0	0	0.37	0	0	0
Metapl1	0.06	0	0	0	0.394	0	0	0	0.502	0	0	0	0.478	0	0	0	0.01	0	0	0
Mfn1	0.11	0	0	0	0.403	0	0	0	0.482	0	0	0	0.034	0	0	0	0.75	0	0	0
Mfsd4	0	0	0	0	0	0	0	0	0	0	0.016	0	0	0	0.493	0	0	0	0.48	0
Mgat4b	0	0	0.25	0	0	0	0.073	0	0	0	0.078	0	0	0	0.205	0	0	0	0.53	0
Mgat5	0.01	0	0	0	0.504	0	0	0	0.502	0	0	0	0.419	0	0	0	0.19	0	0	0
Mgea5	0.14	0	0	0	0.486	0	0	0	0.49	0	0	0	0.556	0	0	0	0.61	0	0	0
Mgll	0	0	0.13	0	0	0	0.023	0	0	0	0.033	0	0	0	0.439	0	0	0	0.01	0
Mical2	0	0	0.3	0	0	0	0.092	0	0	0	0.025	0	0	0	0.258	0	0	0	0.03	0
Mid1	0	0	0.08	0	0	0	0	0	0	0	0.025	0	0	0	0.439	0	0	0	0.09	0
Mif	0.2	0	0	0	0.472	0	0	0	0.486	0	0	0	0.527	0	0	0	0.32	0	0	0
Mixl1	0	0	0.16	0	0	0	0.023	0	0	0	0.049	0	0	0	0.488	0	0	0	0.9	0
Mizf	0.15	0	0	0	0.495	0	0	0	0.49	0	0	0	0.161	0	0	0	0.29	0	0	0
Mkrn1	0.93	0.47	0	0.42	0.009	0	0	0.004	0	0	0	0.016	0.258	0.127	0	0.083	0.67	0.74	0	0.47
Mkrn3	0.06	0	0	0	0.481	0	0	0	0.469	0	0	0	0.415	0	0	0	0.4	0	0	0
Mlf1	0	0	0.09	0	0	0	0.069	0	0	0	0.045	0	0	0	0.097	0	0	0	0.6	0
Mlh3	0.71	0	0	0.71	0.582	0	0	0.05	0.453	0	0	0.065	0.005	0	0	0.015	0.22	0	0	0.38
Mll3	0.17	0	0	0	0.431	0	0	0	0.523	0	0	0	0.59	0	0	0	0.46	0	0	0
Mllt3	0	0	0.12	0	0	0	0.101	0	0	0	0.094	0	0	0	0.005	0	0	0	0.32	0
Mllt6	0	0.02	0	0	0	0.197	0	0	0	0.18	0	0	0	0.093	0	0	0	0.23	0	0
Mlx	0	0	0	0.06	0	0	0	0.082	0	0	0	0.106	0	0	0	0	0	0	0	0.16
Mmachc	0.74	0.3	0	0.74	0.445	0.133	0	0.004	0	0.008	0	0.004	0.044	0	0	0	0.41	0.97	0	0.06
Mmd2	0	0	0.12	0	0	0	0	0	0	0	0.008	0	0	0	0.366	0	0	0	0.01	0
Mme	0.69	0.29	0	0.3	0	0	0	0.032	0	0	0	0	0.029	0.039	0	0.044	0.45	0.29	0	0.61
Mmp11	0.49	0	0	0	0.5	0	0	0	0.49	0	0	0	0.093	0	0	0	0.78	0	0	0
Mmp16	0	0	0.15	0	0	0	0	0	0	0	0.029	0	0	0	0.478	0	0	0	0	0
Mmp24	0	0	0.11	0	0	0	0.004	0	0	0	0.008	0	0	0	0.493	0	0	0	0.3	0
Mms19	0.05	0	0	0	0.445	0	0	0	0.469	0	0	0	0.278	0	0	0	0.13	0	0	0
Mnat1	0.1	0	0	0	0.481	0	0	0	0.482	0	0	0	0.249	0	0	0	0.8	0	0	0
Moap1	0.83	0.0843529	0	0.83	0	0	0	0.032	0.016	0.176	0	0.074	0.38	0.215	0	0.107	0.3	0.38	0	0.52
Mobkl1a	0.25	0	0	0	0.527	0	0	0	0.494	0	0	0	0.288	0	0	0	0.65	0	0	0
Mobkl3	0.28	0	0	0	0.39	0	0	0	0.49	0	0	0	0.2	0	0	0	0.65	0	0	0
Mobp	0.56	0.25	0	0.68	0	0	0	0.05	0	0	0	0	0.502	0.195	0	0.083	0.25	0.5	0	0.23
Mocos	0	0	0.06	0	0	0	0	0	0	0	0.016	0	0	0	0.483	0	0	0	0.29	0
Mogat1	0	0	0.1	0	0	0	0.004	0	0	0	0.045	0	0	0	0.575	0	0	0	0.67	0
Morc4	0	0	0.17	0	0	0	0.11	0	0	0	0.09	0	0	0	0.097	0	0	0	0.28	0
Mos	0	0	0.01	0	0	0	0	0	0	0	0.025	0	0	0	0.522	0	0	0	0.51	0
Mosc1	0	0	0	0	0	0	0.014	0	0	0	0.025	0	0	0	0.483	0	0	0	0.55	0
Mov10	0.36	0	0	0.34	0.514	0	0	0.096	0.465	0	0	0.127	0.19	0	0	0.068	0.68	0	0	0.05
Moxd1	0	0	0.01	0	0	0	0.059	0	0	0	0.033	0	0	0	0.478	0	0	0	0.77	0
Mpdz	0	0	0.22	0	0	0	0.046	0	0	0	0.098	0	0	0	0.434	0	0	0	0.66	0
Mphosph10	0.07	0	0	0	0.458	0	0	0	0.437	0	0	0	0.278	0	0	0	0.1	0	0	0
Mphosph6	0.43	0	0	0	0.403	0	0	0	0.494	0	0	0	0.18	0	0	0	0.65	0	0	0
Mpnd	0	0.17	0	0	0	0.133	0	0	0	0.147	0	0	0	0.2	0	0	0	0.47	0	0
Mpp3	0	0	0.16	0	0	0	0	0	0	0	0.004	0	0	0	0.512	0	0	0	0.65	0
Mpp7	0	0	0	0.21	0	0	0	0.05	0	0	0	0.069	0	0	0	0.117	0	0	0	0.33
Mras	0	0	0.06	0	0	0	0.059	0	0	0	0.061	0	0	0	0.336	0	0	0	0.35	0
Mrc2	0	0	0.21	0	0	0	0.069	0	0	0	0.094	0	0	0	0.049	0	0	0	0	0
Mrfap1	0.02	0.01	0.92	0.92	0	0.087	0.289	0.078	0.457	0.18	0.416	0.053	0.112	0.049	0.136	0.063	0.71	0.32	0.77	0.84
Mrpl16	0.57	0	0	0	0.38	0	0	0	0.482	0	0	0	0.088	0	0	0	0.53	0	0	0
Mrpl23	0.66	0	0	0	0.422	0	0	0	0.416	0	0	0	0.566	0	0	0	0.91	0	0	0
Mrpl24	0.77	0.28	0	0	0.614	0.188	0	0	0.506	0.188	0	0	0.122	0	0	0	0.75	0.96	0	0
Mrpl30	0.14	0	0	0	0.422	0	0	0	0.433	0	0	0	0.136	0	0	0	0.34	0	0	0
Mrpl39	0.1	0	0	0	0.458	0	0	0	0.486	0	0	0	0.044	0	0	0	0.16	0	0	0
Mrpl4	0.81	0	0	0.81	0.55	0	0	0.101	0.461	0	0	0.086	0.019	0	0	0.005	0.22	0	0	0.37
Mrpl44	0.15	0	0	0	0.481	0	0	0	0.461	0	0	0	0	0	0	0	0.3	0	0	0
Mrps15	0.19	0	0	0	0.559	0	0	0	0.51	0	0	0	0.01	0	0	0	0.86	0	0	0
Mrps18c	0.1	0	0	0	0.514	0	0	0	0.527	0	0	0	0.034	0	0	0	0.91	0	0	0
Mrps2	0.38	0	0	0	0.454	0	0	0	0.518	0	0	0	0.058	0	0	0	0.3	0	0	0
Mrps23	0.06	0	0	0	0.371	0	0	0	0.469	0	0	0	0.015	0	0	0	0.54	0	0	0
Mrps34	0.28	0	0	0	0.486	0	0	0	0.461	0	0	0	0.122	0	0	0	0.48	0	0	0
Mrvi1	0.36	0	0	0	0.481	0	0	0	0.551	0	0	0	0.493	0	0	0	0.57	0	0	0
Msc	0	0	0.03	0	0	0	0.05	0	0	0	0.057	0	0	0	0.512	0	0	0	0.36	0
Msi1	0	0	0.19	0	0	0	0.009	0	0	0	0.02	0	0	0	0.415	0	0	0	0.06	0
Msln	0	0	0	0.11	0	0	0	0.073	0	0	0	0.09	0	0	0	0.132	0	0	0	0.86
Msx1	0	0	0	0	0	0	0.018	0	0	0	0.025	0	0	0	0.278	0	0	0	0.51	0
Msx2	0	0	0.59	0	0	0	0.124	0	0	0	0.069	0	0	0	0.019	0	0	0	0.55	0
Msx3	0	0	0.12	0	0	0	0	0	0	0	0.004	0	0	0	0.249	0	0	0	0.79	0
Mt4	0.05	0	0	0	0.458	0	0	0	0.498	0	0	0	0.249	0	0	0	0.35	0	0	0
Mta2	0.78	0	0	0.78	0.44	0	0	0.128	0.535	0	0	0.127	0.044	0	0	0.063	0.46	0	0	0.8
Mtap6	0	0	0.09	0	0	0	0	0	0	0	0.008	0	0	0	0.527	0	0	0	0.03	0
Mterfd2	0.08	0	0	0	0.458	0	0	0	0.49	0	0	0	0.019	0	0	0	0.55	0	0	0
Mtf2	0.83	0.28	0	0	0.05	0.023	0	0	0.049	0.167	0	0	0.029	0	0	0	0.38	0.78	0	0
Mtg1	0.28	0	0	0	0.509	0	0	0	0.518	0	0	0	0.127	0	0	0	0.31	0	0	0
Mthfd1	0	0	0	0.09	0	0	0	0.078	0	0	0	0.106	0	0	0	0.088	0	0	0	0.87
Mtmr6	0.32	0	0	0	0.463	0	0	0	0.441	0	0	0	0.512	0	0	0	0.99	0	0	0
Mtmr9	0	0.16	0	0	0	0.192	0	0	0	0.184	0	0	0	0.058	0	0	0	0.55	0	0
Mtss1	0	0	0.2	0	0	0	0.064	0	0	0	0.057	0	0	0	0.405	0	0	0	0.44	0
Mttp	0.76	0	0	0	0.472	0	0	0	0.457	0	0	0	0.619	0	0	0	0.29	0	0	0
Mtvr2	0	0	0	0.07	0	0	0	0.092	0	0	0	0.094	0	0	0	0.132	0	0	0	0.19
Muc1	0	0.01	0	0	0	0.206	0	0	0	0.135	0	0	0	0.078	0	0	0	0.31	0	0
Mxd4	0.21	0	0	0	0.509	0	0	0	0.502	0	0	0	0.551	0	0	0	0.51	0	0	0
Myb	0	0	0.1	0	0	0	0.073	0	0	0	0.11	0	0	0	0.258	0	0	0	0.79	0
Mycn	0.35	0.4	0	0	0.05	0.027	0	0	0.061	0.192	0	0	0.366	0.058	0	0	0.22	0.78	0	0
Mynn	0	0	0	0	0.458	0	0	0	0.482	0	0	0	0.117	0	0	0	0.36	0	0	0
Myo1d	0.31	0	0	0	0.367	0	0	0	0.469	0	0	0	0.468	0	0	0	0.6	0	0	0
Myo5b	0	0	0.01	0	0	0	0.041	0	0	0	0.053	0	0	0	0.2	0	0	0	0.39	0
Myo5c	0.04	0	0	0	0.362	0	0	0	0.457	0	0	0	0.429	0	0	0	0	0	0	0
Myot	0.05	0	0	0	0.458	0	0	0	0.474	0	0	0	0.58	0	0	0	0.17	0	0	0
Myt1l	0.63	0.52	0.52	0	0	0	0	0	0	0.139	0	0	0.585	0.239	0.317	0	0.1	0.1	0.1	0
Nab2	0	0	0.18	0	0	0	0.078	0	0	0	0.078	0	0	0	0.088	0	0	0	0.25	0
Nags	0	0	0.03	0	0	0	0	0	0	0	0.016	0	0	0	0.527	0	0	0	0.37	0
Nanog	0.84	0.56	0	0.39	0	0	0	0	0	0	0	0	0.429	0.136	0	0.093	0.58	0.57	0	0.16
Nap1l2	0	0.06	0	0	0	0.16	0	0	0	0.18	0	0	0	0.161	0	0	0	0.23	0	0
Nap1l5	0	0	0.03	0	0	0	0	0	0	0	0.037	0	0	0	0.336	0	0	0	0.49	0
Napg	0	0.13	0	0	0	0.128	0	0	0	0.196	0	0	0	0.185	0	0	0	0.41	0	0
Narg2	0.24	0	0	0	0.445	0	0	0	0.486	0	0	0	0.541	0	0	0	0.78	0	0	0
Nat12	0	0.19	0	0	0	0.16	0	0	0	0.233	0	0	0	0.024	0	0	0	0.57	0	0
Nbl1	0	0	0.25	0	0	0	0.004	0	0	0	0.037	0	0	0	0.502	0	0	0	0.01	0
Nbr1	0.37	0.36	0	0	0	0.169	0	0	0.465	0.188	0	0	0.258	0.088	0	0	0.93	0.45	0	0
Ncam1	0.78	0.3	0	0	0.023	0.018	0	0	0.061	0.22	0	0	0.566	0.141	0	0	0.58	0.28	0	0
Ncam2	0	0	0.09	0	0	0	0	0	0	0	0.012	0	0	0	0.463	0	0	0	0.48	0
Ncbp2	0.14	0	0	0	0.486	0	0	0	0.465	0	0	0	0.419	0	0	0	0.62	0	0	0
Ncoa2	0	0	0	0.08	0	0	0	0.055	0	0	0	0.123	0	0	0	0.058	0	0	0	0.07
Ncoa5	0.25	0.41	0	0	0.39	0.169	0	0	0.453	0.167	0	0	0.005	0	0	0	0.48	0.48	0	0
Ndn	0	0	0.21	0	0	0	0.082	0	0	0	0.082	0	0	0	0.01	0	0	0	0.23	0
Ndrg1	0.75	0	0	0	0.518	0	0	0	0.49	0	0	0	0.258	0	0	0	0.98	0	0	0
Ndufa4	0.2	0	0	0	0.426	0	0	0	0.445	0	0	0	0.029	0	0	0	0.78	0	0	0
Ndufab1	0.18	0	0	0	0.413	0	0	0	0.535	0	0	0	0.005	0	0	0	0.65	0	0	0
Ndufaf1	0.51	0	0	0	0.417	0	0	0	0.469	0	0	0	0.073	0	0	0	0.54	0	0	0
Ndufb8	0.16	0	0	0	0.431	0	0	0	0.494	0	0	0	0.2	0	0	0	0.73	0	0	0
Ndufs1	0.21	0	0	0	0.5	0	0	0	0.416	0	0	0	0.093	0	0	0	0.47	0	0	0
Ndufs6	0.68	0.33	0	0	0.55	0.183	0	0	0.474	0.172	0	0	0.171	0.083	0	0	0.67	0.63	0	0
Ndufs7	0.03	0	0	0	0.449	0	0	0	0.498	0	0	0	0.005	0	0	0	0.73	0	0	0
Ndufs8	0.24	0	0	0	0.385	0	0	0	0.453	0	0	0	0.015	0	0	0	0.82	0	0	0
Ndufv1	0.46	0.33	0	0	0.257	0.11	0	0	0.478	0.18	0	0	0.024	0	0	0	0.72	0.6	0	0
Nebl	0	0	0.13	0	0	0	0.032	0	0	0	0.016	0	0	0	0.058	0	0	0	0	0
Nedd9	0	0	0.24	0	0	0	0.069	0	0	0	0.106	0	0	0	0	0	0	0	0.66	0
Nefh	0	0	0.32	0	0	0	0.078	0	0	0	0.106	0	0	0	0.502	0	0	0	0.48	0
Nefl	0.16	0.63	0.43	0.63	0.078	0.027	0.197	0.004	0	0	0.033	0	0.049	0.01	0.258	0.01	0.77	0.96	0.67	0.01
Nefm	0	0	0	0	0	0	0.023	0	0	0	0.02	0	0	0	0.493	0	0	0	0.4	0
Neil3	0	0	0.09	0	0	0	0	0	0	0	0.016	0	0	0	0.566	0	0	0	0.51	0
Nek2	0.4	0	0	0	0.536	0	0	0	0.461	0	0	0	0.215	0	0	0	0.21	0	0	0
Nek3	0.2	0	0	0	0.454	0	0	0	0.441	0	0	0	0.575	0	0	0	0.63	0	0	0
Neto1	0	0	0.13	0	0	0	0	0	0	0	0.016	0	0	0	0.536	0	0	0	0.34	0
Neu3	0.04	0	0	0	0.358	0	0	0	0.502	0	0	0	0.532	0	0	0	0.02	0	0	0
Neurod1	0.24	0.58	0.75	0	0.041	0.032	0.514	0	0.065	0.155	0.441	0	0.073	0.034	0.122	0	0.38	0.87	0.46	0
Neurod2	0	0	0.1	0	0	0	0.014	0	0	0	0.008	0	0	0	0.536	0	0	0	0.38	0
Neurog1	0.51	0	0.51	0.18	0.238	0	0	0.046	0.416	0	0	0.078	0.439	0	0.434	0.146	0.02	0	0.08	0.85
Neurog2	0.83	0	0.24	0	0.555	0	0.078	0	0.478	0	0.029	0	0.493	0	0.058	0	0.54	0	0.03	0
Neurog3	0	0	0.02	0	0	0	0.009	0	0	0	0.004	0	0	0	0.454	0	0	0	0.47	0
Nf1	0	0	0	0	0.458	0	0	0	0.465	0	0	0	0.517	0	0	0	0.13	0	0	0
Nf2	0	0.07	0	0	0	0.137	0	0	0	0.143	0	0	0	0.063	0	0	0	0.49	0	0
Nfatc1	0	0	0.04	0	0	0	0.027	0	0	0	0.029	0	0	0	0.19	0	0	0	0.35	0
Nfatc2	0	0	0.02	0	0	0	0	0	0	0	0.008	0	0	0	0.541	0	0	0	0.3	0
Nfatc2ip	0	0.5	0	0	0	0.215	0	0	0	0.163	0	0	0	0.097	0	0	0	0.49	0	0
Nfe2l2	0.48	0	0	0	0.509	0	0	0	0.523	0	0	0	0.141	0	0	0	0.88	0	0	0
Nfia	0	0	0.1	0	0	0	0.004	0	0	0	0.045	0	0	0	0.434	0	0	0	0.01	0
Nfil3	0	0	0.03	0	0	0	0.092	0	0	0	0.082	0	0	0	0.01	0	0	0	0.29	0
Nfix	0	0	0.28	0	0	0	0.018	0	0	0	0.029	0	0	0	0.463	0	0	0	0	0
Nfkbil1	0.04	0	0	0	0.491	0	0	0	0.474	0	0	0	0.556	0	0	0	0.6	0	0	0
Nfs1	0.34	0	0	0	0.426	0	0	0	0.49	0	0	0	0.068	0	0	0	0.58	0	0	0
Nfu1	0.33	0	0	0	0.44	0	0	0	0.425	0	0	0	0.112	0	0	0	0.89	0	0	0
Ng23	0.21	0	0	0	0.523	0	0	0	0.494	0	0	0	0.385	0	0	0	0.12	0	0	0
Ngb	0	0	0.09	0	0	0	0	0	0	0	0.02	0	0	0	0.517	0	0	0	0.27	0
Nicn1	0	0.24	0	0	0	0.188	0	0	0	0.167	0	0	0	0.239	0	0	0	0.22	0	0
Nid1	0.84	0	0	0	0.426	0	0	0	0.478	0	0	0	0.59	0	0	0	0.82	0	0	0
Nid2	0.95	0.27	0	0.54	0	0	0	0	0	0	0	0	0.166	0.078	0	0.063	0.29	0.63	0	0.25
Nin	0.57	0	0	0.57	0.536	0	0	0.147	0.433	0	0	0.102	0.527	0	0	0.078	0.03	0	0	0.66
Nipa2	0.17	0	0	0	0.541	0	0	0	0.482	0	0	0	0.112	0	0	0	0.71	0	0	0
Nkain4	0.17	0	0	0	0.477	0	0	0	0.494	0	0	0	0.58	0	0	0	0.67	0	0	0
Nkap	0.06	0	0	0	0.477	0	0	0	0.482	0	0	0	0.117	0	0	0	0.18	0	0	0
Nkapl	0.24	0	0.66	0	0.532	0	0.532	0	0.539	0	0.433	0	0.532	0	0.185	0	0.05	0	0.4	0
Nkd1	0	0	0.1	0	0	0	0.064	0	0	0	0.065	0	0	0	0.156	0	0	0	0	0
Nkd2	0.48	0	0.3	0	0.527	0	0.247	0	0.469	0	0.347	0	0.527	0	0.478	0	0.06	0	0.13	0
Nkx2-2	0.77	0	0.77	0	0.541	0	0.041	0	0.469	0	0.029	0	0.575	0	0.322	0	0.3	0	0	0
Nkx2-3	0	0	0.07	0	0	0	0.05	0	0	0	0.053	0	0	0	0.112	0	0	0	0.45	0
Nkx2-9	0	0	0.01	0	0	0	0	0	0	0	0.016	0	0	0	0.38	0	0	0	0.46	0
Nkx3-2	0	0	0.01	0	0	0	0.018	0	0	0	0.037	0	0	0	0.527	0	0	0	0.57	0
Nkx6-1	0	0	0.02	0	0	0	0.023	0	0	0	0.033	0	0	0	0.507	0	0	0	0.14	0
Nkx6-2	0	0	0.04	0	0	0	0	0	0	0	0.008	0	0	0	0.575	0	0	0	0	0
Nlgn1	0	0	0.02	0	0	0	0	0	0	0	0.004	0	0	0	0.322	0	0	0	0.52	0
Nmbr	0	0	0.03	0	0	0	0	0	0	0	0.012	0	0	0	0.497	0	0	0	0.64	0
Nme1	0.22	0	0	0	0.426	0	0	0	0.469	0	0	0	0	0	0	0	0.23	0	0	0
Nmi	0	0	0.18	0	0	0	0.046	0	0	0	0.049	0	0	0	0.297	0	0	0	0.31	0
Nnat	0	0	0.74	0	0	0	0.055	0	0	0	0.094	0	0	0	0.2	0	0	0	0.19	0
Nnt	0.19	0	0	0	0.491	0	0	0	0.474	0	0	0	0.136	0	0	0	0.05	0	0	0
Nog	0	0	0.09	0	0	0	0.073	0	0	0	0.082	0	0	0	0.019	0	0	0	0.38	0
Nol11	0	0.26	0	0	0	0.124	0	0	0	0.196	0	0	0	0.005	0	0	0	0.93	0	0
Nol3	0	0	0	0	0	0	0	0	0	0	0.012	0	0	0	0.444	0	0	0	0.41	0
Nol5	0	0.55	0	0	0	0.215	0	0	0	0.192	0	0	0	0.019	0	0	0	0.89	0	0
Nol7	0.25	0	0	0	0.431	0	0	0	0.449	0	0	0	0.093	0	0	0	0.39	0	0	0
Nomo1	0.2	0	0	0	0.477	0	0	0	0.461	0	0	0	0.21	0	0	0	0.54	0	0	0
Nono	0	0	0	0	0.468	0	0	0	0.518	0	0	0	0.093	0	0	0	0.51	0	0	0
Nosip	0.03	0	0	0	0.5	0	0	0	0.535	0	0	0	0.21	0	0	0	0.34	0	0	0
Notch1	0.24	0.55	0	0	0.014	0.119	0	0	0.384	0.143	0	0	0.493	0.229	0	0	0.25	0.24	0	0
Notch4	0.65	0.29	0	0.65	0	0	0	0	0	0	0	0.065	0.454	0.171	0	0.127	0	0.33	0	0.81
Notum	0	0	0.41	0	0	0	0.073	0	0	0	0.049	0	0	0	0.575	0	0	0	0.26	0
Nov	0	0.2	0.58	0	0	0.215	0.573	0	0	0.2	0.461	0	0	0.083	0.4	0	0	0.45	0.22	0
Nox4	0	0	0	0	0	0	0.032	0	0	0	0.029	0	0	0	0.332	0	0	0	0.42	0
Npal2	0	0	0.24	0	0	0	0	0	0	0	0.02	0	0	0	0.571	0	0	0	0.01	0
Npas1	0	0	0.07	0	0	0	0	0	0	0	0.029	0	0	0	0.156	0	0	0	0.28	0
Npas2	0	0	0.06	0	0	0	0.004	0	0	0	0.029	0	0	0	0.258	0	0	0	0	0
Npffr2	0	0	0.01	0	0	0	0	0	0	0	0.004	0	0	0	0.566	0	0	0	0.01	0
Nphp1	0.07	0	0	0	0.468	0	0	0	0.425	0	0	0	0.346	0	0	0	0.07	0	0	0
Nphs2	0	0	0.01	0	0	0	0	0	0	0	0.016	0	0	0	0.473	0	0	0	0.71	0
Npm1	0.41	0	0	0	0.477	0	0	0	0.404	0	0	0	0.146	0	0	0	0.15	0	0	0
Npnt	0	0	0.07	0	0	0	0	0	0	0	0.061	0	0	0	0.01	0	0	0	0.35	0
Nppc	0	0	0.04	0	0	0	0	0	0	0	0.012	0	0	0	0.454	0	0	0	0.34	0
Npr1	0	0	0.08	0	0	0	0.018	0	0	0	0.029	0	0	0	0.439	0	0	0	0.25	0
Npr2	0	0	0.07	0	0	0	0.046	0	0	0	0.065	0	0	0	0.102	0	0	0	0.01	0
Npr3	0	0	0.34	0	0	0	0.069	0	0	0	0.078	0	0	0	0.156	0	0	0	0.14	0
Nptx1	0	0	0.07	0	0	0	0	0	0	0	0.012	0	0	0	0.473	0	0	0	0.47	0
Nptx2	0	0	0.01	0	0	0	0.032	0	0	0	0.065	0	0	0	0.415	0	0	0	0.23	0
Npy	0	0	0.08	0	0	0	0	0	0	0	0.016	0	0	0	0.502	0	0	0	0.26	0
Npy1r	0.29	0.51	0.77	0	0	0	0	0	0	0.151	0	0	0.522	0.185	0.575	0	0	0.34	0.31	0
Npy2r	0	0	0	0	0	0	0.004	0	0	0	0.008	0	0	0	0.532	0	0	0	0.57	0
Npy5r	0	0	0	0	0	0	0	0	0	0	0.016	0	0	0	0.405	0	0	0	0.53	0
Nqo2	0.1	0	0	0	0.481	0	0	0	0.486	0	0	0	0.039	0	0	0	0.23	0	0	0
Nr0b1	0	0	0.54	0.33	0	0	0.064	0	0	0	0.053	0.086	0	0	0.507	0.097	0	0	0.86	0.03
Nr2f1	0	0	0.35	0	0	0	0.082	0	0	0	0.078	0	0	0	0.093	0	0	0	0.13	0
Nr2f2	0	0	0.57	0	0	0	0.124	0	0	0	0.094	0	0	0	0.19	0	0	0	0.15	0
Nr2f6	0.23	0	0	0	0.458	0	0	0	0.478	0	0	0	0.336	0	0	0	0.49	0	0	0
Nr4a3	0	0	0.04	0	0	0	0.004	0	0	0	0.025	0	0	0	0.468	0	0	0	0.38	0
Nrarp	0.54	0.34	0	0	0.023	0.023	0	0	0.065	0.135	0	0	0.449	0.151	0	0	0.57	0.07	0	0
Nras	0.07	0	0	0	0.514	0	0	0	0.49	0	0	0	0.073	0	0	0	0.36	0	0	0
Nrbf2	0.35	0	0	0	0.495	0	0	0	0.535	0	0	0	0.039	0	0	0	0.44	0	0	0
Nrbp2	0	0	0	0	0	0	0.018	0	0	0	0.037	0	0	0	0.512	0	0	0	0.45	0
Nrd1	0	0.17	0	0	0	0.16	0	0	0	0.204	0	0	0	0.005	0	0	0	0.29	0	0
Nrg3	0	0	0	0	0	0	0	0	0	0	0.008	0	0	0	0.478	0	0	0	0.45	0
Nrgn	0	0	0.02	0	0	0	0	0	0	0	0.016	0	0	0	0.571	0	0	0	0.62	0
Nrip3	0	0	0.08	0	0	0	0	0	0	0	0.004	0	0	0	0.473	0	0	0	0.41	0
Nrk	0	0	0.28	0	0	0	0.073	0	0	0	0.045	0	0	0	0.444	0	0	0	0.43	0
Nrp1	0	0	0.37	0	0	0	0.096	0	0	0	0.102	0	0	0	0	0	0	0	0.4	0
Nsfl1c	0.26	0	0	0	0.376	0	0	0	0.441	0	0	0	0	0	0	0	0.35	0	0	0
Nsg1	0	0	0.1	0	0	0	0.027	0	0	0	0.02	0	0	0	0.424	0	0	0	0	0
Nsun2	0.61	0	0	0	0.527	0	0	0	0.523	0	0	0	0.049	0	0	0	0.2	0	0	0
Nt5dc3	0.13	0	0	0	0.514	0	0	0	0.478	0	0	0	0.415	0	0	0	0.11	0	0	0
Nt5e	0	0	0.15	0	0	0	0.018	0	0	0	0.016	0	0	0	0.429	0	0	0	0	0
Ntn4	0	0	0.06	0	0	0	0.018	0	0	0	0.049	0	0	0	0.424	0	0	0	0.03	0
Ntng1	0	0	0.09	0	0	0	0	0	0	0	0.016	0	0	0	0.341	0	0	0	0.04	0
Ntrk2	0	0	0.14	0	0	0	0.004	0	0	0	0.02	0	0	0	0.205	0	0	0	0	0
Ntrk3	0	0	0.11	0	0	0	0	0	0	0	0.016	0	0	0	0.419	0	0	0	0.09	0
Ntsr1	0	0	0.02	0	0	0	0.018	0	0	0	0.012	0	0	0	0.527	0	0	0	0.43	0
Ntsr2	0	0	0.08	0	0	0	0	0	0	0	0.012	0	0	0	0.458	0	0	0	0.29	0
Nub1	0.06	0	0	0	0.491	0	0	0	0.494	0	0	0	0.258	0	0	0	0.27	0	0	0
Nucks1	0.88	0.48	0	0.88	0.229	0.119	0	0.114	0.498	0.22	0	0.09	0.029	0.015	0	0	0.22	0.68	0	0.29
Nudcd1	0.44	0	0	0	0.417	0	0	0	0.429	0	0	0	0.346	0	0	0	0.21	0	0	0
Nudcd3	0.23	0	0	0	0.445	0	0	0	0.494	0	0	0	0.297	0	0	0	0.47	0	0	0
Nudt1	0.8	0.36	0	0.8	0.073	0.027	0	0	0	0	0	0	0.054	0.058	0	0.039	0.52	0.81	0	0.03
Nudt13	0	0.61	0	0.61	0	0.137	0	0.082	0	0.127	0	0.09	0	0.18	0	0.122	0	0.17	0	0.9
Nudt16	0	0	0	0	0	0	0.046	0	0	0	0.033	0	0	0	0.122	0	0	0	0.4	0
Numbl	0.39	0	0	0	0.514	0	0	0	0.482	0	0	0	0.522	0	0	0	0.32	0	0	0
Nup133	0.55	0	0	0	0.454	0	0	0	0.4	0	0	0	0.239	0	0	0	0.36	0	0	0
Nup153	0.73	0	0	0.73	0.367	0	0	0.004	0.147	0	0	0.065	0.015	0	0	0.01	0.54	0	0	0.12
Nup155	0.51	0	0	0	0.514	0	0	0	0.449	0	0	0	0.122	0	0	0	0.21	0	0	0
Nup35	0.42	0	0	0	0.536	0	0	0	0.482	0	0	0	0.102	0	0	0	0.54	0	0	0
Nup54	0.38	0	0	0	0.454	0	0	0	0.465	0	0	0	0.117	0	0	0	0.51	0	0	0
Nup98	0.06	0	0	0	0.472	0	0	0	0.49	0	0	0	0.302	0	0	0	0.42	0	0	0
Nupr1	0.32	0	0	0	0.468	0	0	0	0.461	0	0	0	0.297	0	0	0	0.42	0	0	0
Nvl	0.23	0	0	0	0.514	0	0	0	0.494	0	0	0	0.019	0	0	0	0.3	0	0	0
Nxph1	0	0	0.07	0	0	0	0	0	0	0	0.008	0	0	0	0.395	0	0	0	0	0
Oaf	0	0	0.13	0	0	0	0.05	0	0	0	0.078	0	0	0	0.049	0	0	0	0.33	0
Oaz2	0.29	0.34	0	0	0.004	0.018	0	0	0.033	0.118	0	0	0.561	0.229	0	0	0.98	0.34	0	0
Obfc2a	0.66	0	0	0	0.477	0	0	0	0.474	0	0	0	0.195	0	0	0	0.85	0	0	0
Ocel1	0	0	0	0	0.449	0	0	0	0.49	0	0	0	0.483	0	0	0	0.09	0	0	0
Odz4	0	0	0.06	0	0	0	0.078	0	0	0	0.053	0	0	0	0.171	0	0	0	0	0
Ogt	0.79	0.6	0	0.79	0	0	0	0	0.494	0.11	0	0.114	0.019	0	0	0	0.56	0.43	0	0.71
Olfm3	0	0	0.04	0	0	0	0	0	0	0	0.033	0	0	0	0.424	0	0	0	0.42	0
Olfml2b	0	0	0.02	0	0	0	0.082	0	0	0	0.053	0	0	0	0	0	0	0	0.11	0
Olfml3	0.88	0	0	0	0.541	0	0	0	0.441	0	0	0	0.571	0	0	0	0.78	0	0	0
Olfr155	0.12	0	0	0	0.468	0	0	0	0.465	0	0	0	0.541	0	0	0	0.13	0	0	0
Olig2	0	0	0.42	0	0	0	0.078	0	0	0	0.131	0	0	0	0.312	0	0	0	0.51	0
Olig3	0.6	0.25	0	0	0	0.087	0	0	0.474	0.18	0	0	0.258	0.112	0	0	0.09	0.31	0	0
Oma1	0.48	0	0	0	0.518	0	0	0	0.502	0	0	0	0.327	0	0	0	0.49	0	0	0
Opa1	0.13	0	0	0	0.463	0	0	0	0.474	0	0	0	0.015	0	0	0	0.48	0	0	0
Opa3	0.06	0	0	0	0.468	0	0	0	0.478	0	0	0	0.249	0	0	0	0.45	0	0	0
Opn3	0.17	0	0	0	0.532	0	0	0	0.465	0	0	0	0.361	0	0	0	0.62	0	0	0
Oprd1	0	0	0.08	0	0	0	0.018	0	0	0	0.02	0	0	0	0.517	0	0	0	0.4	0
Orc4l	0.24	0	0	0	0.514	0	0	0	0.486	0	0	0	0.166	0	0	0	0.4	0	0	0
ORF61	0.16	0	0	0	0.385	0	0	0	0.433	0	0	0	0.239	0	0	0	0.55	0	0	0
Os9	0	0.72	0	0.24	0	0.165	0	0.018	0	0.127	0	0.123	0	0.18	0	0.117	0	0.22	0	0.99
Osbpl1a	0	0	0	0.19	0	0	0	0.087	0	0	0	0.143	0	0	0	0.136	0	0	0	0.13
Osbpl2	0.17	0	0	0	0.445	0	0	0	0.465	0	0	0	0.507	0	0	0	0.6	0	0	0
Osbpl6	0	0	0	0	0	0	0.023	0	0	0	0.029	0	0	0	0.458	0	0	0	0.42	0
Osmr	0	0	0.09	0	0	0	0	0	0	0	0.02	0	0	0	0.2	0	0	0	0	0
Osr2	0.09	0	0	0	0.472	0	0	0	0.51	0	0	0	0.595	0	0	0	0.17	0	0	0
Otub1	0.47	0	0	0	0.436	0	0	0	0.457	0	0	0	0.38	0	0	0	0.76	0	0	0
Otud4	0.52	0	0	0	0.436	0	0	0	0.461	0	0	0	0.166	0	0	0	0.42	0	0	0
Otud7a	0	0	0.09	0	0	0	0	0	0	0	0.02	0	0	0	0.478	0	0	0	0.41	0
Otud7b	0.57	0.38	0	0	0.018	0.151	0	0	0.057	0.135	0	0	0.532	0.18	0	0	0.93	0.6	0	0
Otx2	0.96	0.5	0	0.96	0	0	0	0	0	0	0	0	0.463	0.156	0	0.146	0.7	0.93	0	0.07
Ovol1	0	0	0.03	0	0	0	0	0	0	0	0.016	0	0	0	0.356	0	0	0	0.29	0
Ovol2	0	0	0.03	0	0	0	0	0	0	0	0.037	0	0	0	0.415	0	0	0	0.72	0
Oxct2a	0	0	0.11	0	0	0	0	0	0	0	0.004	0	0	0	0.307	0	0	0	0.53	0
Oxtr	0	0	0.02	0	0	0	0	0	0	0	0.037	0	0	0	0.522	0	0	0	0.38	0
P2rx5	0	0	0.14	0	0	0	0.009	0	0	0	0.029	0	0	0	0.463	0	0	0	0.48	0
P2ry1	0	0	0.08	0	0	0	0	0	0	0	0.016	0	0	0	0.415	0	0	0	0.02	0
P2ry2	0	0	0.13	0	0	0	0	0	0	0	0.012	0	0	0	0.58	0	0	0	0.32	0
P4ha1	0	0	0.13	0	0	0	0.096	0	0	0	0.065	0	0	0	0.234	0	0	0	0.74	0
P4ha2	0	0	0.41	0	0	0	0.119	0	0	0	0.082	0	0	0	0.019	0	0	0	0.5	0
Pabpc1	0.26	0	0	0	0.376	0	0	0	0.49	0	0	0	0.307	0	0	0	0.09	0	0	0
Pabpc4	0.19	0	0	0	0.458	0	0	0	0.461	0	0	0	0.005	0	0	0	0.13	0	0	0
Pabpn1	0	0.19	0	0	0	0.229	0	0	0	0.18	0	0	0	0.019	0	0	0	0.5	0	0
Pacs1	0.17	0	0	0	0.458	0	0	0	0.49	0	0	0	0.527	0	0	0	0.81	0	0	0
Pacsin1	0	0	0.04	0	0	0	0.009	0	0	0	0.041	0	0	0	0.517	0	0	0	0.99	0
Pacsin3	0	0	0.03	0	0	0	0	0	0	0	0.02	0	0	0	0.532	0	0	0	0.57	0
Padi4	0.13	0	0	0	0.403	0	0	0	0.404	0	0	0	0.571	0	0	0	0.24	0	0	0
Pafah1b3	0.33	0	0	0	0.468	0	0	0	0.498	0	0	0	0.615	0	0	0	0.87	0	0	0
Paip2b	0	0.76	0	0.17	0	0.206	0	0.078	0	0.18	0	0.086	0	0.156	0	0.166	0	0.8	0	0.49
Pam	0	0	0.15	0	0	0	0.059	0	0	0	0.078	0	0	0	0.063	0	0	0	0.28	0
Pank3	0	0.2	0	0	0	0.156	0	0	0	0.167	0	0	0	0.136	0	0	0	0.31	0	0
Papd4	0	0	0	0.05	0	0	0	0.101	0	0	0	0.11	0	0	0	0.102	0	0	0	0.5
Papolb	0	0	0.15	0	0	0	0	0	0	0	0.029	0	0	0	0.419	0	0	0	0.43	0
Pard3	0	0	0.03	0	0	0	0.073	0	0	0	0.053	0	0	0	0.019	0	0	0	0.68	0
Pard3b	0	0	0.16	0	0	0	0.055	0	0	0	0.045	0	0	0	0.458	0	0	0	0.23	0
Parp12	0	0	0.44	0	0	0	0.073	0	0	0	0.074	0	0	0	0.4	0	0	0	0.7	0
Parp16	0	0.2	0	0	0	0.119	0	0	0	0.11	0	0	0	0.185	0	0	0	0.63	0	0
Parp2	0.24	0	0	0	0.449	0	0	0	0.478	0	0	0	0.073	0	0	0	0.16	0	0	0
Parp8	0	0	0.01	0	0	0	0.036	0	0	0	0.025	0	0	0	0.488	0	0	0	0.15	0
Parp9	0	0	0	0.22	0	0	0	0.092	0	0	0	0.094	0	0	0	0.073	0	0	0	0.81
Parva	0	0	0.21	0	0	0	0.101	0	0	0	0.074	0	0	0	0.102	0	0	0	0.27	0
Patz1	0.16	0	0	0	0.449	0	0	0	0.539	0	0	0	0.175	0	0	0	0.17	0	0	0
Pax1	0	0	0.3	0	0	0	0.036	0	0	0	0.049	0	0	0	0	0	0	0	0.51	0
Pax3	0	0	0.11	0	0	0	0	0	0	0	0.008	0	0	0	0.419	0	0	0	0.08	0
Pax7	0.24	0	0.47	0	0.532	0	0.197	0	0.482	0	0.318	0	0.346	0	0.4	0	0.13	0	0.51	0
Pax9	0.04	0	0	0	0.371	0	0	0	0.51	0	0	0	0.375	0	0	0	0.19	0	0	0
Pbk	0.7	0	0	0	0.399	0	0	0	0.49	0	0	0	0.405	0	0	0	0.74	0	0	0
Pcbp1	0.13	0	0	0	0.527	0	0	0	0.482	0	0	0	0.156	0	0	0	0.45	0	0	0
Pcca	0.44	0	0	0	0.403	0	0	0	0.449	0	0	0	0.488	0	0	0	0.67	0	0	0
Pccb	0.73	0	0	0.2	0.325	0	0	0.105	0.518	0	0	0.106	0.244	0	0	0.112	0.65	0	0	0.59
Pcdh1	0.58	0	0.27	0	0.587	0	0.014	0	0.494	0	0.025	0	0.171	0	0.444	0	0.47	0	0.92	0
Pcdh18	0	0	0.47	0	0	0	0.046	0	0	0	0.102	0	0	0	0.088	0	0	0	0.06	0
Pcdh20	0	0	0.02	0	0	0	0	0	0	0	0.008	0	0	0	0.556	0	0	0	0.62	0
Pcdh21	0	0	0	0.21	0	0	0	0.069	0	0	0	0.118	0	0	0	0.122	0	0	0	0.1
Pcdh7	0	0	0.03	0	0	0	0.082	0	0	0	0.041	0	0	0	0.029	0	0	0	0.17	0
Pcdh8	0.31	0	0.34	0	0.55	0	0.032	0	0.49	0	0.065	0	0.473	0	0.322	0	0.23	0	0.4	0
Pcdhb1	0	0	0.11	0	0	0	0	0	0	0	0.016	0	0	0	0.361	0	0	0	0.29	0
Pcdhb10	0	0	0.04	0	0	0	0	0	0	0	0.02	0	0	0	0.517	0	0	0	0.48	0
Pcdhb16	0	0.01	0	0	0	0.169	0	0	0	0.135	0	0	0	0.112	0	0	0	0.26	0	0
Pcdhb17	0	0	0.21	0	0	0	0.041	0	0	0	0.049	0	0	0	0.18	0	0	0	0.2	0
Pcdhb20	0	0	0.14	0	0	0	0.032	0	0	0	0.02	0	0	0	0.268	0	0	0	0	0
Pcdhb22	0	0	0.02	0	0	0	0.023	0	0	0	0.025	0	0	0	0.024	0	0	0	0.21	0
Pcdhb7	0	0	0.11	0	0	0	0.018	0	0	0	0.053	0	0	0	0.449	0	0	0	0.48	0
Pcgf1	0.08	0	0	0	0.454	0	0	0	0.465	0	0	0	0.595	0	0	0	0.76	0	0	0
Pcm1	0.35	0.73	0	0.73	0	0	0	0	0	0	0	0.004	0.478	0.136	0	0.088	0.08	0.35	0	0.83
Pcna	0.35	0	0	0	0.518	0	0	0	0.518	0	0	0	0.136	0	0	0	0.19	0	0	0
Pcnp	0.17	0	0	0	0.468	0	0	0	0.498	0	0	0	0.536	0	0	0	0.45	0	0	0
Pcolce2	0	0	0.55	0.18	0	0	0.069	0.009	0	0	0.053	0.09	0	0	0.18	0.01	0	0	0.57	0.06
[truncated: 1,207 more rows]
