# Supplementary material for: An integrative method to decode regulatory logics in gene transcription
Source: Nat Commun. 2017 Oct 19;8:1044. doi: 10.1038/s41467-017-01193-0 (PMC5715098; doi:10.1038/s41467-017-01193-0)
Supplement: Supplementary file 7 — Supplementary Data 4 [file 41467_2017_1193_MOESM7_ESM.xlsx]

## Sheet: T1-T2
Supplementary Data 4. Predicted regulatory logics in breast cancer cell
Rank	Total No. of target genes	Total No. of target genes with fold change above 1.5	p	FDR-p value	logics	Target genes
1	200	68	0	0	GATA3	INHBB	ACTA2	PDLIM1	EFHD1	MYO1B	C14orf58	FAM107B	TMC4	TSPAN31	SLC31A2	MAOA	HIST1H2BE	HIST1H3H	BLNK	EPB41L5	EDN1	SCARB2	KCNF1	CLDN7	LAMB2	ST3GAL4	CDKN2B	UBE2L6	PLEKHA6	MPPED2	SH3BGRL2	SYTL2	ALCAM	CRIP1	CAPN5	VGLL4	TRIB3	AUH	RAB11A	TNFRSF11B	PROM2	TMPRSS2	TSPAN1	SLC20A2	HIST1H2AM	RHOC	PMP22	ATP8B2	TM4SF1
2	102	20	2.22045e-16	8.288e-15	GATA3¬EP300	ECH1	NQO1	TMC4	CLDN3	WWC3	RBKS	RRAS	ETFA	SUMF1	BCAS1	ALKBH7	SVOPL	CTSH	DDIT4	RAB11A	PROM2	TM4SF1	HIST1H3F	TMEM59	LMBRD1	C19orf21	CA5B	EPHX2	HLA-E	ZNF581	HMGCL	TBC1D2	PRRT3	GRHL3	OCEL1	CYB5D2	IGBP1	GINS3	CASP8AP2	PXMP4	CXCR7	PRKCH	SERPINB1	MCM2	C1orf135	LOC401052	TOPBP1	TOR3A	RFC3
3	70	22	0.0952879	0.161701	ESR1	CYP1A1	CLDN23	CYP4B1	FHL2	TSPO	PCSK1N	HIST2H2AC	ADM	ABCE1	TLE1	LOC201229	IBRDC2	SGK	RUTBC1	KIAA0513	ITGB2	CAMK2N1	SUOX	PPFIBP2	DHRS3	MRPL12	NPNT	BXDC1	VASN	ZNF358	JPH1	DCLRE1B	ACSS1	CDT1	KRT13	LRRC51	SLC19A1	PACSIN1	ZNF467	MCM10	ENO2	GINS2	OLFM1	IRAK1	TMEM170	SAMD1	MTHFD1	RAD51C	C1orf112
4	61	22	2.26569e-10	2.82489e-09	GATA3|CEBPB	CLDN1	SALL4	TSPAN31	ZYX	KCNF1	C1orf115	VGLL4	TRIB3	AUH	GALNT10	HOXC13	FADS1	LMBRD1	ARNT	RGL2	FZD2	CDC25A	ANKRD37	TMEM140	SLC2A10	CXCR7	EPOR	PTGER4	TSKU	ID1	RAB26	C13orf27	ELOVL5	SMAD3	POLQ	RFC4	MASTL	PHGDH	CCDC14	E2F7	POLE2	POLD1	PLXDC2	OBFC2B	MLF1IP	FLOT1	POLA2	RPA1	TRAIP
5	58	5	0.0380966	0.0829771	GATA3&EP300	HIST2H2AA3	KRT80	ZNF706	UROS	NQO1	HIST1H2AE	SAP18	REEP5	RRAS	LRRC41	DDIT4	ISG15	SMYD3	EPHX2	TRAP1	C4orf14	IGBP1	CHRNA5	IPO4	MRPL17	PGAM5	DNAJA1	MCM2	CCT3	C1orf135	HYOU1	TOR3A	EXOSC3	AARS2	FIGNL1	C20orf177	POLR2D	PHIP	GCLM	CP110	NCL	ATAD3A	TPBG	SIP1	NUP188	PNN	MBD3	VRK1	PRPF4
6	49	24	4.63143e-05	0.000345707	CEBPB	CLDN1	NUPR1	HLA-DRB1	VAMP5	S100P	S100A6	LMTK3	SILV	B3GALNT1	ABCC3	BATF	PPL	FBN2	ST3GAL1	DKFZp686O24166	MICB	DDX10	ARID5B	CPEB4	WBSCR27	SLCO2A1	YIPF1	FADS1	SULF1	IFIT1	ZNF217	CSTA	RAB20	C16orf59	SLC12A2	ADCY3	TRIM28	CXCR4	RPL29	EIF5A	DEGS2	TSKU	GPR68	ELOVL5	ACAD11	ORC1L	OBFC2B	EBP	BCL2
7	49	10	5.12923e-14	1.4364e-12	GATA3&ESR1	GATA3	MAP6D1	ALAD	CD46	CITED2	GPR160	PLEKHF2	ENTPD1	GATA3	ECHDC2	LYPD3	VAMP8	GPR81	HES1	MB	MCM4	LOC124220	DONSON	RAD54B	MLH1	DNMT1	SUV39H1	CKLF	TAGLN2	TGIF2	SLC10A3	OVOL2	CDCA4	PIM1	SMC3	RFC5	UPF3B	DNAJC9	ATAD2	DSN1	PSMC3	TUBG1	PPIL5	LOC81691	ZDHHC12	ACYP1	CYP4F11	SGOL1	RACGAP1
8	38	11	2.55485e-12	4.08e-11	GATA3¬ESR1	ALAD	RRAS	SYTL2	CRIP1	ERBB3	ECHDC2	SLC20A2	VAMP8	RNF207	NBEA	CLN3	ISGF3G	MUC1	ZNF750	ID2	MB	DONSON	RAD54B	NHLRC2	TGIF2	CSE1L	CHPT1	UPF3B	FANCG	TUBG1	PPIL5	LOC81691	MDC1	ACYP1	CDC2	CDC25C	NCAPD2	KIF14	NCAPG	CCNA2	FAM64A	TROAP	KIF20A
9	34	11	0.000869068	0.00426108	GATA3¬FOXM1	HIST1H2AC	CDCA7	C6orf48	TSPAN31	HIST1H3H	LAMB2	HIST1H2AM	PPT1	CAD	CDC25A	LRIG1	VGF	GLT25D1	CDC7	CCNDBP1	C18orf55	TMEM97	EPOR	POLR3K	CEP135	C16orf75	GEMIN4	PHGDH	GEMIN6	SDF2L1	NUP93	C6orf125	TRAIP	SAP30	DTYMK	CCNA1	CBR3	CENPF	FAM83D
10	32	7	3.61927e-07	4.0544e-06	ESR1¬GATA3	MAP6D1	SUOX	GSTT1	PVRL2	DDAH2	HES1	C9orf152	MCM10	PCNA	POLE	NUDC	RAD51C	E2F1	CKLF	EXOSC8	TAGLN2	KNTC1	BOLA3	BRI3BP	CDCA4	PPIH	UPF3B	LMNB1	ATAD2	H2AFZ	DSN1	PSMC3	ZDHHC12	CKS1B	MKI67	HIST1H2BH	ASPM
11	31	5	0	0	GATA3|FOXM1	EFHD1	NEDD4L	TMEM59	ABCC5	CLN3	C1orf85	KIAA1217	ABHD12	TMEM30A	EFCAB4A	PINK1	PAICS	GRAMD1A	C14orf106	ALS2CR4	TCF19	C15orf42	RAD54L	SMC2	FANCD2	KIF15	RRM2	PBK	TK1	CENPM	CDC2	CEP55	BUB1	KIF14	NCAPG	TOP2A
12	30	5	0.0259997	0.0640643	EP300&ESR1	HIST1H2BD	TPK1	C10orf116	NEU1	SLC27A2	ALDH3B2	DYNLRB2	NP	C3orf26	PA2G4	NUDT8	L2HGDH	RFWD3	PPM1E	NCOA3	RPS21	HSP90AA1	UCHL5	C10orf78	C16orf61	AHSA1	C5orf34	LDHA	SFN	FGFBP2	RSRC1	PKIB	KPNA2	C15orf23	CCNB1
13	30	11	9.72122e-12	1.3608e-10	GATA3¬JUND	EFHD1	TMC4	TSPAN31	ZYX	C1orf115	MUC20	GALNT10	TRIM24	NUDT16	MEF2D	ANKRD37	TMEM30A	PTGER4	SMAD3	ELF3	NUDT5	POLE2	DHX9	RPA1	NEIL3	RFX5	CDCA2	PIR	TK1	CTSL2	KIF23	NUDT1	BUB1	PRC1	SPAG5
14	29	10	1.35092e-12	2.52e-11	GATA3&JUND	RND3	NUAK1	RPRM	PMPCB	C14orf28	CTNND2	DSC2	SIDT2	KLHL23	CD55	SPRY1	BMP7	RHBDF1	CCNE2	MYLIP	KIAA1370	SIAH2	RPS6KA5	HELLS	CENPP	MND1	LIG1	KIAA0101	PIR	PCP4	CENPN	OIP5	MXD3	IQGAP3
15	28	7	0.0107001	0.0315372	EP300¬GATA3	HIST1H2BD	S100A11	UROS	ISG15	IGFBP4	CTGF	TRAP1	TOMM40	EIF2B3	PGAM5	HSP90AB1	PDSS1	DNAJA1	HYOU1	HSPE1	EXOSC3	PRMT5	SSB	PFAS	ANAPC7	POLR2D	RPS15	PDCD4	PRSS23	C16orf53	SAC3D1	DEPDC6	CKS2
16	27	11	8.98387e-07	9.14327e-06	GATA3¬CEBPB	CEACAM6	HIST1H2AC	EPAS1	MAOA	SH3BGRL2	ALCAM	OPN3	VGLL4	BNIP3L	NEDD4L	SEPP1	FZD4	KIAA1217	ST8SIA4	PARP9	CDC25A	CLMN	NDRG1	HBP1	CENPH	RFX5	DEPDC1B	PBK	YBX2	HERC5	SPC25	HMMR
17	24	8	0.0263121	0.0640643	CTCF	MVP	CD24	CSRP1	ABHD11	PYCR1	CFB	ATP2C2	RPS7	RRP9	LGALS1	CLIP4	CIRBP	PIGW	GPRIN1	RAP1GAP	INSIG1	AFMID	RBM24	POLD2	NEIL2	CENPO	FBXL6	ECT2	MPHOSPH9
18	24	19	0.00108814	0.00495207	EP300	ANXA3	ASNS	MTHFD1L	RAB7L1	RBM14	EXOSC5	IGFBP4	CTGF	TOMM40	ADAMTSL5	FARSA	RUVBL1	FREM2	EIF2B3	COL12A1	C12orf24	LYPD6	NOLC1	SLC6A14	C1QTNF6	GMNN	RPS15	GREB1	RERG
19	24	9	5.60105e-06	4.82462e-05	JUND	SH3YL1	MAL2	CMYA5	FEZ2	MYO6	TP53INP1	GCNT1	PACS1	CORO1B	MRTO4	ERRFI1	CYB5R1	UHRF1	PFKP	PDXP	PDLIM3	ARMC7	CHAF1B	TMEM2	CRABP2	MAD2L2	BLMH	C18orf56	UBE2C
20	23	7	2.97652e-06	2.78133e-05	GATA3&CEBPB	AMTN	SLC17A5	SASH1	DAB2	LIMA1	CREB3L2	OPN3	BNIP3L	YPEL5	CCPG1	FZD4	BCL6	KIAA1324	HIST1H2BG	C2orf44	STMN1	RFX5	COQ2	SGOL2	CASC5	RPA3	ANLN	HMMR
21	22	8	6.60583e-14	1.48064e-12	JUND¬GATA3	RND3	CDK6	NUAK1	CMYA5	DUSP1	PDCD2L	COBLL1	SIDT2	EIF5B	BMP7	RHBDF1	CCNE2	MYLIP	SIAH2	RPS6KA5	HELLS	PSMD1	MND1	PCP4	CKAP2L	IQGAP3	MT2A
22	22	9	0.00110682	0.00495207	CEBPB&ESR1	MX1	RBKS	TM4SF4	ENC1	BBS1	SLC44A2	ATP6V0A4	CEBPD	FAM84B	CCNG1	MCCC1	LRP10	TARP	NUP107	ZFYVE1	NUP155	NQO2	XRCC6BP1	CEP152	PSMD2	CDC25C	HMGB2
23	20	9	9.52417e-06	7.616e-05	FOXM1	RASD1	PCOLCE2	COMT	GPATCH4	E2F6	ITM2B	BCL2L1	TPD52L1	ELOVL2	CTPS	XRCC3	RAD51AP1	CTNNAL1	COCH	PPM1K	GINS4	NDC80	H1FX	KIF4A	CCNF
24	18	11	0.521148	0.566686	FOXA1	KRT81	IGFL1	HLA-DRB5	FJX1	ANK3	RRS1	WDR74	TMEPAI	RPP25	SRM	CYP2J2	SDCCAG3	DHRS2	NUP62CL	THBS4	PCDH19	C16orf28	RAPGEFL1
25	17	4	0.00326579	0.0126127	ESR1¬EP300	HIST1H1C	S100A14	NEU1	SLC27A2	SLC20A2	C3orf26	TIPIN	CACYBP	NUP205	CENPJ	RANBP1	C16orf61	AHSA1	KCTD20	UBE2T	PDZK1	DOK7
26	16	10	0.452492	0.506791	CEBPB&EP300	FGD3	PDCD6IP	RRP12	RRP15	CRBN	PPRC1	AMD1	GEMIN5	BCKDHB	KIAA0020	RAB18	PDCD2L	RPP40	EEF1E1	HSPH1	TFRC
27	16	10	0.000241963	0.00135499	CEBPB¬EP300	FGD3	SFRS7	RRP15	C3orf52	ST3GAL1	CPEB4	KIAA0020	PDCD2L	JUP	SLC25A19	MXD4	EEF1E1	NRIP1	TMEM49	PTGER4	TSKU
28	14	12	0.000114981	0.000757522	EP300¬CEBPB	HIST1H4H	AMD1	DDX21	PUS7	SELI	SLC25A15	WDR4	FREM2	COL12A1	C12orf24	NOLC1	WDR43	C1QTNF6	TTF2
29	14	7	0.0320909	0.0748787	CEBPB|ESR1	BTG1	SLCO2A1	VCL	MRPL12	NPNT	DDAH2	MCM10	MTHFD1	E2F2	CHEK1	EME1	LMNB1	UBE2T	GLA
30	14	3	0.000114981	0.000757522	GATA3¬CTCF	DTL	RASGRP3	EFNB3	TRAM2	PAICS	PASK	VDAC3	APITD1	RPL39L	GPR19	PLK1	HERC5	PRC1	NUSAP1
31	12	0	0.0743477	0.139258	GATA3&CTCF	OPTN	HSPD1	ASF1B	TUBA1C	IL20	APITD1	C14orf80	RPL39L	GAS2L3	PLK1	CDC20	CDKN3
32	11	6	0.00278998	0.0111599	ESR1&CTCF	S100A13	ARSD	UNG	MCM3	SLC29A1	IL17RB	MCM7	GART	RANBP1	SLC39A6	CENPA
33	10	5	0.00830634	0.0251435	GATA3&FOXM1	CDCA7	C6orf48	CRISPLD2	LRIG1	DKC1	GLT25D1	KHK	LYAR	GEMIN4	NPY1R
34	10	5	0.00830634	0.0251435	EP300¬ESR1	HIST1H2BD	MTHFD1L	IARS	DHCR7	NP	TSEN54	PA2G4	STIP1	C1QBP	LDHA
35	10	1	0.00778097	0.0248991	GATA3|ESR1	SLC20A2	ARHGAP12	KRT13	OLFM1	KCNK12	ARHGEF19	H2AFZ	RRM2	CENPM	C6orf141
36	9	7	0.000846407	0.00426108	GATA3¬FOXA1	PREX1	UBE2L6	EFNA1	ZNF433	CCNG2	TUBB3	RAB26	PPP1R3C	FAM113B
37	9	6	0.000231834	0.00135499	GATA3&FOXA1	STC2	PREX1	CLIC3	ID3	BTG1	EFNA1	TSC22D3	TUBB3	FAM113B
38	8	5	0.000165502	0.00102979	JUND|FOXM1	FEZ2	GCNT1	BCL2L1	UBL3	CYB5R1	UHRF1	TPD52L1	C18orf56
39	8	4	0.00114959	0.00495207	GATA3|EP300	ANXA3	ESF1	KIAA0247	WDR12	CGN	STC1	PINK1	KIF11
40	8	4	0.0431052	0.0894034	CEBPB¬FOXM1	NOL6	PDCD11	CA12	NRBP1	ZDHHC7	PPM1E	DNMT1	ASF1B
41	8	4	0.00255753	0.010609	CEBPB|EP300	EXOSC5	EMG1	FARSA	TSEN54	TRIM28	RPL29	PDCD5	RPS15
42	8	3	0.0932665	0.160705	CTCF¬GATA3	OPTN	C20orf27	INSIG1	AFMID	NEIL2	ASF1B	IL20	CDC20
43	8	5	0.107644	0.177296	GATA3|JUND	DMRTA1	SELENBP1	CAD	VPS37D	B3GALT4	TMEM2	PARP2	CBR3
44	7	1	0.17697	0.256106	ESR1¬CEBPB	FOXM1	HIST2H2BE	PPFIBP2	NPNT	RNASEH2A	GLA	FOXM1
45	6	1	0.070442	0.136688	EP300&JUND	CD47	ALDH4A1	TSPAN9	KIAA0556	RMI1	FAM54A
46	6	1	0.00565486	0.0191527	ESR1|CTCF	CLDN23	CSRP1	ADM	RRP9	PIGW	PHF19
47	5	3	0.671682	0.696559	CEBPB¬GATA3	AMTN	GSTM3	TSKU	PPM1K	ANLN
48	5	4	0.00427743	0.0154539	FOXA1|CTCF	ABHD11	TRMT1	C20orf27	NEIL2	PTGES
49	5	3	0.134293	0.208901	FOXA1&ESR1	PRSS8	BCAS3	C6orf165	CREB3L4	MLLT11
50	5	0	0.256383	0.337822	FOXA1|ESR1	HIST2H2AC	SLC19A1	IRAK1	SEMA3B	DOK7
51	5	4	0.0126821	0.03551	CEBPB&JUND	GDF15	SOX4	UBE2H	TRIP11	MYADM
52	5	3	0.178359	0.256106	ESR1¬FOXM1	TPM1	BOP1	DCLRE1B	OLFM1	MYADM
53	5	1	0.12844	0.202946	GATA3|FOXA1	EDN1	SRM	HIST1H4C	NRM	AURKB
54	5	1	0.101024	0.168877	CEBPB¬JUND	EXT1	AUH	TRIM28	OBFC2B	LONRF2
55	5	5	0.0236278	0.0601434	EP300|JUND	VTCN1	TP53INP1	HSPA8	IARS	WDR4
56	5	5	0.000875044	0.00426108	GATA3|CTCF	CRIP1	RNF207	EFNB3	RBM24	RECQL4
57	5	2	0.0058142	0.0191527	EP300¬JUND	CD47	RAB7L1	PDCD5	RMI1	GMNN
58	5	3	0.0112765	0.0323839	ESR1|FOXM1	PPFIBP2	PACSIN1	E2F8	TRIP13	RRM2
59	4	4	0.0391757	0.0829771	CEBPB|FOXA1	FJX1	WDR74	MXD4	WISP2
60	4	2	0.515466	0.566002	CEBPB¬ESR1	ENC1	WDR74	IFI35	KIF13B
61	4	0	0.234375	0.316265	EP300&FOXA1	C14orf179	EXOSC9	PRIM1	RNF26
62	4	3	0.0287537	0.0685194	ESR1&FOXM1	TPM1	BOP1	ABCA1	JAK2
63	4	2	0.070785	0.136688	CEBPB&FOXM1	PDCD11	NRBP1	ZDHHC7	TPR
64	4	3	0.0816393	0.142869	FOXM1¬GATA3	CDCA7	TXNIP	GPATCH4	UBL3
65	4	3	0.00373293	0.0139363	FOXM1¬CEBPB	GPATCH4	BCL2L1	TPD52L1	KIF15
66	4	2	0.251527	0.335369	ESR1|JUND	LMCD1	ERRFI1	ENO2	PDLIM3
67	4	3	0.0607253	0.123659	CEBPB|FOXM1	SLC3A2	ORC1L	PPM1K	CDCA8
68	3	1	0.472507	0.523968	CTCF¬ESR1	CFB	MCM3	SPINK4
69	3	1	0.176526	0.256106	ESR1&JUND	SAT1	RAD51	BLM
70	3	2	0.0158835	0.0423561	CEBPB&FOS	TUFT1	EGR1	PRMT5
71	3	1	0.120649	0.195836	EP300&CTCF	COMMD7	BCS1L	NME1
72	3	2	0.0662032	0.132406	CEBPB|CTCF	IFRD2	CXCR4	AFMID
73	3	3	0.0230553	0.0600509	EP300¬FOXM1	HSPB8	TFF1	PNPLA7
74	3	2	0.269899	0.35021	CEBPB|JUND	EIF5B	CRABP2	UBE2C
75	3	0	0.356511	0.433021	ESR1¬CTCF	RANBP1	CENPL	GLA
76	2	1	0.0783323	0.139258	CTCF¬JUND	SLC2A1	SFN
77	2	0	0.272038	0.35021	EP300|ESR1	ANXA3	NPNT
78	2	2	0.0368435	0.0829771	EP300&FOXM1	HSPB8	PNPLA7
79	2	0	0.301473	0.379382	JUND¬CEBPB	MYO6	TRIP11
80	2	1	0.429451	0.490801	ESR1¬FOXA1	PRSS8	DDAH2
81	2	2	0.359562	0.433021	CTCF¬CEBPB	PYCR1	SPRY1
82	2	0	0.301473	0.379382	ESR1¬JUND	SLC11A2	KCNK12
83	2	2	0.0142307	0.038874	FOXM1¬ESR1	SPIRE2	SLC3A2
84	2	2	0.532108	0.573039	FOXA1¬ESR1	WDR74	CREB3L4
85	2	0	0.128653	0.202946	CTCF|FOXM1	LGALS1	POLD2
86	2	2	0.00450012	0.0157504	FOXM1¬CTCF	MICB	LRRC56
87	2	1	0.0783323	0.139258	CTCF¬EP300	BCS1L	FEN1
88	2	2	0.373825	0.445408	CEBPB¬CTCF	C16orf59	RND1
89	2	0	0.15599	0.232945	EP300¬FOXA1	PDCD4	RNF26
90	1	0	0.429338	0.490801	JUND&CTCF	MSX2
91	1	0	0.711356	0.72429	FOS	EVA1
92	1	0	0.568963	0.606893	CEBPB&FOXA1	IFI6
93	1	1	0.632834	0.662405	FOXA1¬GATA3	RRS1
94	1	0	0.213664	0.291833	FOS¬GATA3	NCOA7
95	1	1	0.039266	0.0829771	JUN&EP300	GDPD3
96	1	1	0.0769916	0.139258	CTCF¬FOS	IFRD2
97	1	0	0.356431	0.433021	FOXA1¬CEBPB	ANK3
98	1	1	0.213664	0.291833	FOXA1|FOXM1	PAK1IP1
99	1	0	0.330116	0.410812	JUN	HIST2H4A
100	1	1	0.148061	0.224093	FOXM1¬EP300	KCNK5
101	1	1	0.617812	0.652783	FOXM1¬JUND	PAK1IP1
102	1	1	0.039266	0.0829771	GATA3&FOS	C14orf43
103	1	1	0.0769916	0.139258	CTCF&FOXM1	LRRC56
104	1	1	0.429338	0.490801	EP300|FOXA1	RRS1
105	1	0	0.699544	0.718797	CEBPB¬FOXA1	EIF5A
106	1	0	0.181519	0.257343	JUN|ESR1	TMEM170
107	1	0	0.821646	0.829048	FOXA1&CTCF	ATP5G1
108	1	0	0.451759	0.506791	FOXA1¬JUND	PPP1R2
109	1	0	0.902324	0.902324	CEBPB&CTCF	TXNIP
110	1	1	0.213664	0.291833	JUND¬CTCF	CRABP2
111	1	0	0.429338	0.490801	JUND¬ESR1	CENPK
112	1	0	0.148061	0.224093	FOXM1¬FOXA1	H1FX
[truncated: 156 more columns]

## Sheet: T2-T3
Rank	Total No. of target genes	Total No. of target genes with fold change above 1.5	p	FDR-p value	logics	Target genes
1	151	36	2.94942e-12	7.257e-11	ESR1	GATA3	HIST2H2AA3	CLIC3	CLDN23	CSRP1	CYP4B1	NQO1	FHL2	TSPO	PCSK1N	CD46	ADM	MTHFD1L	ABCE1	TLE1	ENTPD1	RRAS	LOC201229	BTG1	IBRDC2	WDR74	BOP1	GATA3	SGK	RUTBC1	KIAA0513	SLC11A2	ITGB2	CAMK2N1	NCOA7	DHRS3	WDR4	MRPL12	FAM84B	NPNT	BXDC1	VASN	ZNF358	JPH1	ACSS1	CDT1	C3orf26	LRRC51	SLC19A1
2	110	27	0	0	GATA3	CYP1A1	ANXA3	INHBB	ACTA2	PDLIM1	AMTN	KRT80	HIST1H2AC	MYO1B	C14orf58	FAM107B	SLC31A2	CDK6	HIST1H2BE	HIST1H3H	EDN1	SCARB2	CLDN7	CDKN2B	PLEKHA6	MPPED2	DKFZp686O24166	CAPN5	TRIB3	TNFRSF11B	TMPRSS2	TSPAN1	HIST1H2AM	PMP22	TM4SF1	FUCA1	SMYD3	CTNNBIP1	TMEM59	SRM	IL8	ALDH1A3	HLA-E	ZNF581	CLN3	KIAA1815	SULF1	CTGF	PRRT3
3	73	22	0	0	FOXM1	RASD1	PCOLCE2	COMT	CRISPLD2	ESF1	JUP	GPATCH4	FADS1	ITM2B	LGALS1	C1orf85	PPT1	HSPA8	RASGRP3	VGF	ABCA1	KHK	KIF13B	IPO4	SLC3A2	CDC7	TPD52L1	TMEM97	PDSS1	POLR3K	HYOU1	HSPE1	LYAR	ELOVL2	SSB	GMNN	FIGNL1	CTPS	PHGDH	HSPA4L	ORC1L	CCDC14	SIP1	VRK1	C6orf125	EXO1	PRIM1	XRCC3	MYADM
4	55	8	4.71922e-07	4.838e-06	JUND	CLDN1	SH3YL1	REEP5	MAL2	SUMF1	FEZ2	RPRM	ALCAM	C14orf28	CPEB4	DUSP1	MYO6	TP53INP1	DSC2	PACS1	CORO1B	DMRTA1	ABCC5	TBC1D2	ARNT	MRTO4	RGL2	ERRFI1	ZMIZ1	KIAA0556	RHBDF1	UBL3	EFNB3	PFKP	PDXP	CTDSP2	PAICS	PPP1R3C	ARMC7	CHAF1B	NCL	TMEM2	DHX9	RPA1	LONRF2	TFF3	PARP2	NEIL3	MAD2L2
5	50	13	4.81994e-05	0.00029643	CEBPB	HIST2H2BE	NUPR1	HLA-DRB1	VAMP5	S100P	IFI6	S100A6	LMTK3	EPAS1	SILV	C3orf52	BLNK	KCNF1	B3GALNT1	ABCC3	BATF	PPL	FBN2	ST3GAL1	SH3BGRL2	MICB	DDX10	ARID5B	WBSCR27	SLCO2A1	YIPF1	SEPP1	PPFIBP2	IFIT1	ZNF217	CSTA	ST8SIA4	RAB20	FZD2	RND1	IFI35	SLC12A2	ADCY3	CXCR4	DEGS2	UBE2H	GPR68	ACAD11	CCDC21
6	46	9	1.55431e-15	4.76625e-14	GATA3|ESR1	MTHFD1L	SRM	GPR81	C3orf26	HES1	OLFM1	DNAJA1	MCM7	STIP1	KCNK12	TFRC	POLE	UCHL5	NUDC	RAD51C	E2F1	DNMT1	CKLF	RANBP1	C5orf34	TAGLN2	TGIF2	SLC10A3	BOLA3	NUP107	HELLS	NUP155	BRI3BP	OVOL2	PRSS23	CSE1L	PIM1	SMC3	CHPT1	RFC5	UPF3B	DNAJC9	ATAD2	CEP152	PPIL5	BLM	SLC39A6	PLK4	SGOL1
7	46	10	4.83347e-12	9.9015e-11	JUND¬FOXM1	TSPAN9	KLHL23	LMBRD1	RPP40	FREM2	EEF1E1	CASP8AP2	CXCR7	CEP135	RFC3	SKP2	RMI1	COQ3	POLQ	RFC4	FKBP5	C14orf106	NCL	E2F7	POLE2	NUP188	DHX9	POLD1	PNN	FAM54A	ABHD5	POLA2	TAF5	THOC5	RPA1	SAAL1	SNRPA	KIF5B	DEPDC6	ISOC1	RHOBTB3	DTYMK	ZWINT	CCDC34	NFU1	SMC2	TIMELESS	KIAA0101	TK1
8	36	4	0.000327452	0.00130205	CTCF	MVP	CD24	ABHD11	PYCR1	MSX2	CRIP1	SLC2A1	ATP2C2	SAT1	COMMD7	RRP9	IFRD2	CLIP4	CIRBP	C16orf59	LRRC56	C20orf27	GPRIN1	MRPL17	PGAM5	RAP1GAP	AFMID	RBM24	POLD2	PASK	ATP5G1	NEIL2	CENPO	FBXL6	CRABP2	TUBA1C	FEN1	RERG	ECT2	MPHOSPH9	RECQL4
9	35	1	9.99201e-16	4.0959e-14	ESR1¬FOXM1	TPM1	SLC27A2	PAK1IP1	BOP1	TRAP1	NP	HSPH1	DCLRE1B	PA2G4	MCM10	GINS2	OLFM1	DNAJA1	MCM4	SLC6A14	PCNA	CACYBP	STIP1	TTF2	DONSON	HSP90AA1	RAD54B	SNRPA1	POLE	MTHFD1	UCHL5	MLH1	NHLRC2	CHEK1	HELLS	E2F8	CENPP	PIM1	SMC4	KIF20A
10	34	8	1.42139e-08	1.94067e-07	JUND&FOXM1	TSPAN9	CAD	RPP40	CASP8AP2	UHRF1	EXOSC9	CEP135	EXOSC3	COQ3	WISP2	ELOVL5	RFC4	PHIP	NUDT5	TPR	NUP188	POLD1	PNN	FAM54A	MLF1IP	ABHD5	POLA2	TAF5	SNRPA	KIF5B	RHOBTB3	CCDC99	DTYMK	NFU1	CDCA5	SMC2	KPNA2	PLK1	FAM83D
11	30	3	0.0021008	0.00717774	GATA3&FOXM1	CDCA7	C6orf48	EPB41L5	VGLL4	PDCD11	EFNA1	E2F6	TRIM24	KLHL23	C19orf21	SLC25A19	CDC25A	LRIG1	DKC1	TRAM2	C18orf55	TOR3A	C16orf75	GEMIN4	PFAS	ANAPC7	GEMIN6	SDF2L1	NUP93	OBFC2B	TMEM48	DDX39	COQ2	TTK	HIST1H2BH
12	29	5	0.000246057	0.00104362	GATA3&ESR1	ZNF706	GSTM3	GPR160	PLEKHF2	ST3GAL4	CREB3L2	SYTL2	PMPCB	ENC1	YPEL5	DYNLRB2	LYPD3	VAMP8	ARSD	CD55	BCL6	SUOX	SLC44A2	GSTT1	C6orf165	CEBPD	CCNG1	TMEM49	C9orf152	NCOA3	GRAMD1A	LOC81691	CKAP2L	CCNA2
13	27	10	0.000328159	0.00130205	JUND¬GATA3	CLDN1	ECH1	RND3	SFRS7	SLC17A5	SUMF1	C14orf28	RAB11A	CPEB4	HOXC13	NUDT16	ZNF433	MEF2D	RGL2	ZMIZ1	CCNG2	C14orf43	PRKCH	CTDSP2	VPS37D	FLOT1	DARS2	RFX5	CDCA2	NUDT1	MXD3	IQGAP3
14	27	6	5.32577e-09	8.19487e-08	GATA3&JUND	TSPAN31	SASH1	GDF15	LAMB2	CMYA5	SVOPL	AUH	BCKDHB	ACAA2	NUDT16	HMGCL	C1orf85	MEF2D	BMP7	TMEM140	SLC2A10	LRP10	PRKCH	HBP1	SGK3	FLOT1	MSI2	RFX5	CDCA2	CTSL2	CEP55	NUDT1
15	27	5	0.0493836	0.102952	CEBPB|ESR1	GATA3	HIST1H1C	C10orf116	S100A14	BTG1	WDR74	OPN3	GATA3	SLCO2A1	WDR4	MRPL12	PPM1E	CCT3	C20orf177	C10orf78	POLR2D	C1QBP	ATAD3A	CENPJ	AHSA1	C21orf45	LMNB1	UBE2T	APITD1	H2AFZ	RNASEH2A	GLA
16	27	6	3.16199e-08	3.53345e-07	FOXM1¬GATA3	VGLL4	PDCD11	EFNA1	GPATCH4	C19orf21	C1orf85	FZD2	CGN	LRIG1	VGF	GLT25D1	SLC3A2	C18orf55	POLR3K	MCM5	ANAPC7	PHGDH	GEMIN6	SDF2L1	SSRP1	C15orf42	RAD54L	KIF11	HIST1H2BH	CDCA3	CCNB2	HMMR
17	25	9	0.000104486	0.000499527	EP300	S100A11	RAB7L1	CTSH	RRS1	RBM14	SELENBP1	MXD4	CGN	TMEM30A	PINK1	LYPD6	PNPLA7	SERPINB1	MCM2	PPP1R15A	ZFYVE1	CASC5	CIT	KIF23	C6orf141	BUB1	PRC1	SPAG5	TOP2A	AURKB
18	23	7	0.190387	0.263119	ESR1¬GATA3	HIST1H1C	C10orf116	PDCD6IP	NQO1	GSTM3	HIST2H2AC	S100A14	ENTPD1	ST3GAL4	SYTL2	DDIT4	SIDT2	NCOA7	ARHGAP12	PVRL2	ZNF750	INSIG1	C10orf78	H2AFZ	ANLN	MKI67	HIST1H2BH	NRM
19	21	11	5.2706e-09	8.19487e-08	GATA3|FOXM1	KRT80	HIST1H3H	ESF1	ZNF581	HSPA8	RASGRP3	EIF2B3	VGF	HYOU1	LOC401052	MYADM	NPY1R	CCNA1	KIF2C	TPX2	CDC20	SPC25	CENPF	CCNB2	TROAP	HMMR
20	21	7	3.85458e-06	3.3825e-05	GATA3¬ESR1	CYP1A1	ANXA3	MX1	RBKS	BCAS1	ECHDC2	SLC20A2	RNF207	BCL6	GRHL3	ISGF3G	CEBPD	DDAH2	KRT13	C9orf152	MB	ARHGEF19	LOC81691	RACGAP1	CCNA1	CCNA2
21	20	5	0.0144103	0.0402834	GATA3¬EP300	KCNK5	RRP12	WWC3	HIST1H3F	SMYD3	CA5B	EPHX2	HLA-E	OCEL1	ANKRD37	PXMP4	C9orf30	THOC4	DSN1	C17orf53	CKS2	CCDC109B	CYP4F11	TYMS	ASPM
22	19	6	0.00097312	0.0035204	EP300¬GATA3	HIST1H2AE	ALKBH7	RRS1	RBM14	DSC2	KIAA0247	SLC44A2	EMG1	RUVBL1	C12orf24	TMEM30A	MCM2	RAB26	CDK5RAP2	PIR	GGH	KIF11	CENPE	C6orf141
23	19	4	2.86872e-08	3.5301e-07	EP300|JUND	REEP5	CPEB4	YPEL5	DUSP1	TP53INP1	DSC2	COBLL1	TRIM24	KIAA0556	C4orf14	UBL3	ZDHHC7	PTGER4	ID1	LONRF2	ARHGAP19	CASC5	ESPL1	SPAG5
24	18	6	0.000105591	0.000499527	GATA3&CEBPB	CEACAM6	VTCN1	MAOA	ZYX	TM4SF4	ERBB3	NEDD4L	VCL	SPRY1	ATP6V0A4	PARP9	COL12A1	EPOR	NDRG1	SLC6A14	GREB1	TUBA1A	PPM1K
25	18	4	4.25318e-06	3.485e-05	GATA3¬JUND	MTHFD1L	ETFA	CMYA5	SVOPL	BCKDHB	ECHDC2	ACAA2	CLN3	CTGF	EIF2B3	TMEM140	TUBB3	CCNDBP1	TFRC	MSI2	DEPDC1B	CBR3	FAM64A
26	17	3	0.0408291	0.0896783	GATA3|CEBPB	AMTN	HIST1H2AC	BLNK	KCNF1	SH3BGRL2	TRIB3	ZNF581	SULF1	ST8SIA4	KIAA1324	C9orf152	TSKU	C2orf44	RAI14	C13orf27	CCDC21	PKMYT1
27	17	6	2.74722e-05	0.000178026	GATA3¬CEBPB	CEACAM6	KRT80	EFHD1	FGD3	DKFZp686O24166	OCEL1	HIST1H2BG	CLMN	GPR81	EPOR	EIF5A	TSKU	RPS15	PRPF4	EBP	DEPDC1B	PPM1K
28	16	2	0.0191112	0.0520841	GATA3¬FOXM1	HIST1H2AC	C6orf48	CLDN7	HIST1H2AM	ATP8B2	EFNA1	E2F6	TMEM59	C19orf21	ZNF581	CYB5D2	ABHD12	LRIG1	TMEM48	TRAIP	CBR3
29	16	5	0.780185	0.78658	FOXA1	KRT81	IGFL1	HLA-DRB5	FJX1	CFB	TMEPAI	RPP25	CYP2J2	SDCCAG3	DHRS2	NUP62CL	THBS4	PCDH19	C16orf28	DOK7	RAPGEFL1
30	16	4	0.000408734	0.00152942	ESR1¬JUND	PRSS8	SLC11A2	FBP1	CYB5R1	HSP90AA1	AHSA1	NUP107	HELLS	SMC3	RFC5	RSRC1	CENPK	MND1	PSMC3	LIG1	MDC1
31	15	3	3.73233e-06	3.3825e-05	GATA3|EP300	ANXA3	CTSH	TM4SF1	CTGF	PRRT3	EMG1	STC1	LYPD6	TSKU	MCM2	B3GALT4	ARHGEF19	MBD3	TYMS	CIT
32	15	6	0.754012	0.772863	GATA3&EP300	HIST1H2BD	CD47	TMC4	RRP12	PPRC1	NEU1	ISG15	EPHX2	ANKRD37	GAS2L3	CYP4F11	KIF11	HERC5	CENPE	ASPM
33	14	1	9.42745e-05	0.000490462	EP300&FOXM1	ASNS	LMCD1	DDX21	KIAA0020	PUS7	FARSA	GINS3	MUC1	TRIM28	RPL29	B3GALT4	HSD3B7	SMAD3	ELF3
34	14	1	6.9292e-05	0.0004059	CEBPB&ESR1	LIMA1	CRBN	NOL6	RAB18	BBS1	EGR1	SYF2	MYLIP	MCCC1	TARP	CREB3L4	RAB26	STMN1	NCAPD2
35	13	4	5.52329e-06	4.2435e-05	EP300¬FOXM1	ASNS	LMCD1	SPIRE2	TOMM40	FARSA	TRIM28	NDRG1	SERPINB1	B3GALT4	SMAD3	KIF23	KIF14	TOP2A
36	13	5	0.0778717	0.134905	CEBPB¬GATA3	VTCN1	FZD4	KIAA1217	MRPL12	COL12A1	MRPL17	NDRG1	SLC6A14	CCDC21	GREB1	PKIB	TUBA1A	PPM1K
37	13	1	2.01531e-05	0.000138033	JUND¬CEBPB	SALL4	SOX4	C1orf115	RPRM	ALCAM	PROM2	CCPG1	MYO6	GALNT10	CTNND2	NBEA	NRBP1	RPS6KA5
38	13	2	0.0237064	0.0620402	EP300&ESR1	HIST1H4H	HSPB8	UROS	ALAD	SAP18	EXOSC5	PDCD2L	SLC25A15	ADAMTSL5	TFF1	BCS1L	DHCR7	RFWD3
39	12	3	0.0912197	0.151622	GATA3|JUND	EXT1	CLDN7	DMRTA1	ARNT	EIF5B	RHBDF1	AP1S2	TMEM2	PARP2	TK1	PLK1	C15orf23
40	12	5	0.000227989	0.00102942	CEBPB|FOXM1	JUP	PPFIBP2	FZD2	BCL2L1	KIF13B	POLR3K	SAP30	RRM1	KIF15	NDC80	SPC25	CENPF
41	11	1	0.0550335	0.108058	ESR1¬EP300	HSPB8	S100A14	AMD1	ADAMTSL5	WDR12	TFF1	WDR4	CHRNA5	HSP90AB1	NOLC1	GART
42	11	0	9.57452e-05	0.000490462	CEBPB|CTCF	TRMT1	S100A13	IFRD2	C16orf59	LRRC56	CXCR4	MRPL17	AFMID	RBM24	SIAH2	CRABP2
43	11	6	0.704141	0.740251	CEBPB|JUND	HIST2H2BE	CLDN1	RND3	C14orf43	DEGS2	TFF3	NEIL3	ISOC1	DARS2	ACAT2	WDR67
44	11	5	1.35499e-05	9.76765e-05	EP300|FOXM1	HSPA8	CGN	PINK1	HYOU1	HSPA4L	PRIM1	CDK5RAP2	STIL	RNF26	C6orf129	GGH
45	11	2	0.00135687	0.00476844	FOXM1¬JUND	IPO4	CDC7	TPD52L1	PDSS1	HSPE1	SSB	GMNN	SIP1	GAS2L3	MGP	TROAP
46	10	0	0.0323686	0.0780654	CTCF¬GATA3	TRMT1	CRIP1	OPTN	RHOC	IFRD2	PGAM5	AFMID	NEIL2	BAMBI	TUBA1C
47	9	0	0.0115734	0.0331054	CEBPB|EP300	RAB7L1	C3orf52	RRS1	SEPP1	IGFBP4	EMG1	RUVBL1	SERPINB1	CCDC21
48	9	4	0.00710022	0.0229823	ESR1&FOXM1	TPM1	IARS	PA2G4	TIPIN	TRIP11	MLLT11	CDC25C	CCNB1	KIF20A
49	8	6	0.00774499	0.0244265	EP300|ESR1	FOXM1	NPNT	CDV3	ACYP1	CENPM	CDC2	FOXM1	C6orf141
50	8	1	9.40103e-05	0.000490462	CTCF&FOXM1	DTL	UNG	CCNE2	NRIP1	TOPBP1	E2F2	POLE4	GPR19
51	8	6	0.000234339	0.00102942	EP300¬CEBPB	C4orf14	MCM2	CASC5	CIT	CENPE	BUB1	KIF14	PRC1
52	7	4	0.262178	0.339452	CEBPB&FOXM1	ALDH4A1	NUAK1	SELI	PBK	PSRC1	CDKN3	UBE2C
53	7	3	0.433586	0.512798	FOXA1|ESR1	CLIC3	IRAK1	SPINK4	SEMA3B	UPF3B	TUBG1	CKS1B
54	7	2	0.00499214	0.0165955	ESR1¬CTCF	STC2	SLC29A1	IL17RB	MCM7	E2F1	IL20	HERC5
55	6	1	0.0741566	0.134136	JUND¬EP300	FGD3	C14orf179	DMRTA1	PDCD5	WDR43	C1orf135
56	6	3	0.122086	0.18539	ESR1|CTCF	CLDN23	CSRP1	ADM	SAT1	SPINK4	PHF19
57	6	1	0.00981416	0.0294425	CEBPB¬ESR1	HIST2H2BE	DAB2	CREB3L2	BATF	NOL6	PPFIBP2
58	6	0	0.0504659	0.103455	ESR1¬CEBPB	NPNT	TARP	ID2	CREB3L4	RAB26	STMN1
59	6	1	0.0278046	0.0697684	ESR1&CTCF	MCM3	PIGW	TSEN54	SLC29A1	ENO2	PKIB
60	6	3	0.0108531	0.031784	FOXM1¬CEBPB	KIF13B	CCDC14	EXO1	RAD54L	SGOL2	CDCA3
61	5	0	0.0194786	0.0520841	CTCF¬JUND	S100A13	SAT1	ATP5G1	ASF1B	TUBA1C
62	5	1	0.117096	0.180035	JUND¬ESR1	TPK1	GCNT1	TUFT1	ERRFI1	KIAA1370
63	5	1	0.241574	0.320804	ESR1&JUND	FBP1	L2HGDH	KIAA1370	RAD51	HIST1H4C
64	5	0	0.0259001	0.066369	CTCF¬ESR1	C16orf59	MCM3	TSEN54	SIAH2	SFN
65	4	1	0.833596	0.833596	CEBPB&EP300	RRP15	MUC20	GEMIN5	HMGB2
66	4	1	0.000410331	0.00152942	FOXM1¬ESR1	TPM1	ESF1	RPS21	CCNA1
67	4	0	0.201018	0.274725	GATA3¬FOXA1	EDN1	UBE2L6	SRM	HES1
68	4	2	0.132385	0.198578	GATA3¬CTCF	MAP6D1	LITAF	GCLM	NUSAP1
69	4	1	0.251527	0.329125	EP300&JUND	FGD3	C14orf179	PDCD5	AARS2
70	4	0	0.093261	0.152948	EP300¬JUND	S100A11	RAB7L1	LRRC41	RBM14
71	4	2	0.447126	0.523776	CEBPB¬FOXM1	BNIP3L	CA12	PSRC1	UBE2C
72	4	0	0.0656544	0.122356	GATA3|FOXA1	HIST1H3F	TUBB3	MB	FAM113B
73	4	1	0.0514816	0.103807	GATA3|CTCF	RNF207	POLD2	MASTL	RECQL4
74	4	1	0.0560004	0.108058	EP300¬ESR1	SLC25A15	RUVBL1	PRMT5	C6orf141
75	4	0	0.464533	0.533996	GATA3&FOXA1	CLDN3	UBE2L6	TPBG	C14orf80
76	4	1	0.0430684	0.0913347	JUND&CTCF	NME1	PRPF4	ASF1B	FBXO5
77	4	1	0.0656544	0.122356	JUND¬CTCF	PAICS	PRPF4	RPL39L	MAD2L1
78	3	1	0.0878638	0.150101	JUND|FOXM1	FEZ2	MYO6	C18orf56
79	3	0	0.28066	0.355889	ESR1¬FOXA1	WDR74	CREB3L4	PDCD4
80	3	1	0.345683	0.42098	FOXA1|CTCF	ABHD11	CFB	PTGES
81	3	1	0.0418118	0.0902254	EP300|CTCF	COMMD7	FEN1	RERG
82	3	0	0.334838	0.411851	ESR1|JUND	RRAS	NUDT8	JAK2
83	3	0	0.698638	0.740251	GATA3&CTCF	TXNIP	RHOC	BAMBI
84	3	0	0.68421	0.735058	CEBPB¬JUND	TXNIP	C3orf52	BCL2L1
85	3	2	0.237943	0.320804	ESR1|FOXM1	PACSIN1	TRIP13	RNASEH2A
86	2	0	0.242559	0.320804	CTCF¬FOXM1	DTL	ATP5G1
87	2	1	0.0562254	0.108058	FOS|ESR1	HIST2H2AA3	NCOA7
88	2	0	0.0902383	0.151622	JUND|CTCF	SAT1	EFNB3
89	2	0	0.456272	0.529448	FOXA1&ESR1	CITED2	ID3
90	2	0	0.170039	0.246056	FOXM1¬EP300	JUP	B3GALT4
91	2	0	0.102631	0.1661	CTCF|FOXM1	LGALS1	LRRC56
92	2	0	0.142181	0.210701	FOXA1|JUND	RGL2	RHBDF1
93	2	1	0.00876589	0.0269551	EP300¬FOXA1	MXD4	SPAG5
94	2	0	0.170039	0.246056	FOXA1¬CEBPB	ANK3	BCL2L12
95	2	1	0.766594	0.779265	FOXA1¬GATA3	RHBDF1	DOK7
96	2	1	0.0669732	0.122951	FOXA1&JUND	PREX1	PPP1R2
97	2	1	0.600392	0.667277	CEBPB&JUND	SALL4	SPIRE2
98	2	1	0.0368435	0.0871491	FOXA1&FOXM1	ALDH3B2	H1FX
99	2	1	0.0283612	0.0697684	FOXA1¬FOXM1	MB	H1FX
100	1	0	0.181519	0.253714	JUN	HIST2H4A
101	1	1	0.039266	0.0878129	JUN&JUND	GDPD3
102	1	0	0.733607	0.758266	CEBPB|FOXA1	FJX1
103	1	0	0.722704	0.753327	FOXA1¬ESR1	CITED2
104	1	1	0.27422	0.351344	FOXA1¬JUND	PREX1
105	1	0	0.039266	0.0878129	JUN&FOS	BCAS3
106	1	1	0.039266	0.0878129	JUN¬JUND	GDPD3
107	1	0	0.661131	0.719638	CEBPB¬FOXA1	RND1
108	1	0	0.632834	0.694987	CTCF¬FOXA1	TRMT1
109	1	0	0.493994	0.562604	EP300&CTCF	RPS7
110	1	0	0.551331	0.622144	CEBPB¬CTCF	MICB
111	1	0	0.687249	0.735058	CTCF¬CEBPB	PYCR1
112	1	0	0.302727	0.376116	EP300|FOXA1	LRRC41
113	1	1	0.429338	0.512705	JUND¬FOXA1	PREX1
114	1	0	0.302727	0.376116	ESR1¬FOS	NCOA7
115	1	0	0.356431	0.429814	EP300¬CTCF	RPS7
116	1	0	0.602177	0.667277	FOS	EVA1
117	1	0	0.113237	0.176306	FOXM1¬CTCF	RPS21
118	1	0	0.181519	0.253714	JUN|ESR1	TMEM170
119	1	0	0.0769916	0.134905	JUND¬JUN	PARP2
120	1	0	0.0769916	0.134905	JUND¬FOS	PDZK1
121	1	1	0.113237	0.176306	FOS&FOXM1	CENPA
122	1	1	0.113237	0.176306	FOS¬FOXM1	CENPA
123	1	1	0.181519	0.253714	FOXM1¬FOXA1	TROAP
[truncated: 107 more columns]
