# Supplementary material for: An integrative method to decode regulatory logics in gene transcription
Source: Nat Commun. 2017 Oct 19;8:1044. doi: 10.1038/s41467-017-01193-0 (PMC5715098; doi:10.1038/s41467-017-01193-0)
Supplement: Supplementary file 8 — Supplementary Data 5 [file 41467_2017_1193_MOESM8_ESM.xlsx]

## Sheet: T1-T2
Supplementary Data 5. Predicted regulatory logics in hiPSC-derived cardiomyocytes
Rank	Total No. of target genes	Total No. of target genes with fold change above 2.0	p	FDR-p value	logics	Target genes
1	148	103	7.13339e-10	1.6399e-08	GATA6	ALPL	ZFP42	AASS	CYP2S1	LRRN1	COBL	TRIM71	SALL2	GNG4	IGFBP2	AUTS2	GPR176	ARHGEF19	RPRM	PRSS8	MYO5C	C20orf27	MOCOS	CDT1	TTLL12	LITAF	OVOL2	DRD4	FLJ22184	KCND2	FAM64A	MAPK13	SLC16A9	HIST1H4K	PRIM1	PLAU	GRAMD1A	PRKAR1B	FKBP11	SNHG5	SEMA6A	RPL13A	FEZ1	PYCARD	TCF7L1	RAC3	PRPS2	SLC39A1	AURKB
2	124	96	8.24809e-09	9.4875e-08	MESP1	HAND2	SOX2	LECT1	ZIC2	SCNN1A	RARRES2	SOX21	CRABP1	NANOG	SFRP2	PIM2	MAL2	EPHA1	CLDN7	CDH1	SEPHS1	MT1X	GPC4	GLDC	ITPR3	TCEAL2	GPM6B	PMAIP1	TERF1	TMEM125	ITGB1BP3	MT2A	RGMA	GABRB3	CGN	BCAT1	ETV4	CHST7	MCM5	C20orf103	MYO10	RPS21	OIP5	RAB3B	CLDN6	ALG6	RRS1	PLXDC2	NPAS1
3	97	82	2.22045e-16	1.2765e-14	MESP1¬GATA6	HAND2	ZIC2	SCNN1A	MAL2	MAP7	GPC4	TCEAL2	ADM	RHBDL3	TUBB3	VGF	RGMA	PRODH	NFE2L3	C1orf59	SCG3	ETV4	IMPA2	RPRML	GTF2E1	RGS17	CELSR3	MTA3	PARP1	NPAS1	CARD11	MID1IP1	PHF17	DHX33	LRP8	CDR2L	C1GALT1	STC1	RCOR2	ADCY3	PODXL	PTPRF	ALDH18A1	TESC	BAIAP2L1	CDH3	DSG2	HIST1H1C	MST4
4	90	45	3.0238e-09	5.78833e-08	NKX2-5	DPPA4	PTPRZ1	SCGB3A2	ADM	SLC7A3	MT1F	GPR160	SLC15A3	HLA-DOA	SMPDL3B	PFAS	PIF1	PTMA	CUZD1	DUSP16	SLC29A1	AARS	RTN4IP1	HEATR1	DDX21	CCNF	MPP6	BASP1	AFP	RPS3	ITGB3BP	ATP1A2	ASPM	ECHDC2	CPVL	FOS	CYYR1	ENO1	HIST1H2AC	SLC2A12	TNNI3	TNFAIP8L3	A4GALT	ODZ3	MOSC2	FAM5C	MYBPHL	C3orf52	OXCT1
5	79	60	0	0	TBX5|MESP1	PIM2	MAL2	EPHA1	NELL2	JARID2	CHGA	HTATIP2	SCG3	ETV4	CLDN10	RRAS2	TLCD1	RGS17	C1orf94	CTSC	MID1IP1	NMI	TTYH1	CNFN	RCOR2	DCP2	SERPINE1	UST	NUDT11	DTNA	BAIAP2L1	PCDH18	LACTB2	DSG2	TCF4	LIN9	ITGA11	CASQ1	DNAJA4	CHN2	LCP1	FXYD6	DSC2	SLC7A7	HIST1H2BK	EPB41L5	PLAGL1	CD248	SULF1
6	76	57	5.2244e-08	5.0025e-07	GATA6|MESP1	GATA4	CRABP1	SFRP2	EPHA1	CYP2S1	GLDC	TCEAL2	MAD2L2	AUTS2	GPR176	MYOZ3	MOCOS	BAIAP2L2	DRD4	FLJ22184	KCND2	MAPK13	PAPSS2	PRKAR1B	SNHG5	DBC1	FEZ1	PLXDC2	CARD11	TCF7L1	DHX33	LRP8	C1QBP	FAM98A	C1GALT1	SYT4	PPAT	TESC	SUPT16H	CHD7	PTHLH	LYN	MAOA	SKP2	OSBP2	TUFT1	DUSP6	GYG1	PPP1R3C
7	59	48	1.41602e-10	5.44333e-09	HAND2|MESP1	ZIC2	CAMKV	FAM57B	POU5F1	USP44	DNMT3B	FRAT2	CLDN7	MAP7	SEPHS1	GPM6B	RND2	GPR64	TUBB3	SEMG1	NFE2L3	CDCA7L	RPRML	GTF2E1	MYO10	CLDN6	MTA3	PARP1	CDR2L	PAQR4	FASN	S100A6	TMEM176B	FJX1	C3orf45	HIST1H1C	ETFDH	STK39	PINK1	CAV2	LOC388588	ZNF641	IGF2	HOXB7	FAM89B	PHLDB2	PEX11B	MBNL2	ITGAV
8	52	35	0.0118804	0.0284635	GATA6¬MESP1	TRIM71	RPRM	TTLL12	OSBPL10	OVOL2	TUBB2A	SOX13	SEMA6A	LMTK3	CHEK1	HLA-A	KIT	NOTCH1	PAICS	BNC2	SPINT2	SOX8	PFKFB4	H19	PCSK5	HLA-B	FAM70A	IER3	RASD1	TMEM106C	AXIN2	SUCLG1	GSTO1	RYR2	ATP2A2	TEX2	GAD1	MATN2	LHFP	NCOA4	KCTD12	IGFBP6	HTRA1	SLIT3	BAG3	ANKMY2	FAM46C	RDH10	ZNF467
9	51	35	9.04133e-08	7.99692e-07	MESP1|NKX2-5	SCNN1A	NELL2	ADM	CKMT1A	HLA-DOA	C1orf59	PFAS	IMPA2	C20orf103	NPTX2	GNA14	PROM1	PODXL	ATP1A2	CPVL	CDH3	SLMAP	TNNI3	MYLK	MOSC2	GPC1	MST4	RBM38	DES	PAQR8	TMEM71	FAM107B	SLC9A3R1	PCDH20	SPON1	MTSS1	HSPB3	LRRN3	CYP27A1	RAI1	FOXF1	MGP	CST3	RIN2	FNDC5	FLRT2	KRT8	SLC16A3	ARHGDIB
10	45	26	0.000626726	0.00266939	TBX5	CHGA	CLDN10	CCRN4L	TLCD1	APRT	SLC39A14	CEBPZ	CTSC	NMI	CHST6	BUB1	SLC35F2	F2RL1	EPDR1	NUDT11	DTNA	SDHD	NPY6R	APOE	MMP1	PDLIM7	LCP1	LMNA	TMEM173	CNN1	MYL2	CKMT2	C6orf142	CDKN1A	MYL9	ATP7B	NPNT	YPEL2	LHX2	ARHGEF3	ASXL1	APOA2	PAPPA	HEY1	DLK1	RELN	RAGE	KIFAP3	SIPA1L2
11	42	29	0.121409	0.168217	GATA6|NKX2-5	TRIM71	TKT	LITAF	PLAU	BASP1	FAM60A	SF3A3	ATP1A2	RAB38	C3orf52	FAM70A	HIST1H4H	MSRA	MCEE	C7	TNFRSF11B	LAMA4	C2orf7	CCND2	C1orf53	APCDD1	RSPO2	MTSS1	SLIT3	PRPH	DAZAP2	RERG	SST	ANKMY2	KRT19	SERTAD2	SNAP91	KLHDC8B	SH3RF2	EDNRA	OSR1	CRIP1	FBN2	FRZB	COL6A3	CRIP2	NPPB
12	37	30	0.0400171	0.067676	TBX5|GATA6	LRRN1	CHGA	TSPAN33	OVOL2	TLCD1	APRT	FKBP11	SLC39A14	CEBPZ	IMPDH2	PRPS2	CHST6	ZNF581	TIMELESS	RAB8B	SLC35F2	ALDOC	WEE1	FOXD1	TNFRSF11B	ATP7B	BTG2	NPNT	TSPAN9	POLR3GL	PLN	YPEL2	LHX2	EMILIN2	APOA2	MSX2	PAPPA	CDH2	COMMD3	DLK1	TIPARP	KIFAP3
13	35	24	0.0224614	0.0445354	MESP1¬NKX2-5	NKX2-5	CRABP1	SILV	MAD2L2	MYOZ3	CGN	SCG3	C6orf115	PAPSS2	PLXDC2	TTF2	DPYSL3	E2F5	LPL	SLC11A2	PTHLH	LYN	SKP2	CA2	IDH2	KIAA1324L	ACSL1	RNF103	ST3GAL6	DGKI	LRRN3	NEBL	PRSS23	RBM24	PPARGC1A	RGS5	RBM20	PKP2	NKX2-5	MYL4
14	34	14	0.000442386	0.00195671	HAND2	OCIAD2	CNIH4	CDC20	COQ3	TMEM97	PRRX2	JAZF1	NNMT	ACACB	COL16A1	EML4	C3orf45	C14orf159	FGFR3	STK39	PINK1	PYGB	TM2D1	NKIRAS1	NDUFB3	ISOC1	ADPRHL1	BMP4	LOC388588	TMEM51	TM4SF1	LIPG	ATP2B4	IMPAD1	PRKD1	BGN	CKM	PDGFRA	LUM
15	33	24	0.170261	0.22	GATA6&MESP1	ZIC3	VGF	SLC1A5	TUBB2A	SOX13	CELSR3	LMTK3	BOP1	CHEK1	PHF17	OTX2	STC1	HMGB3	BNC2	SPINT2	SOX8	PFKFB4	H19	PCSK5	AXIN2	RYR2	KIAA0895	KCTD12	CEBPD	SLIT3	VEGFC	BAG3	RDH10	ZNF467	ATP1B1	WNT2	COMMD3	ACTA1
16	33	16	3.24536e-08	3.39773e-07	NKX2-5¬GATA6	PLA2G3	DUSP16	SLC29A1	GNA14	SIX4	GATAD2A	SFRP1	ATP1A2	SOCS2	FOS	HIST1H2AC	MOSC2	C3orf52	HIST1H4H	SPRYD3	PHACTR2	HADHB	PTPN13	IDH3A	ADAMTS19	FHL2	CLIC5	EFNB1	KBTBD10	RSPO2	ENPP2	FOXF1	KRT19	FZD4	SH3RF2	COL4A5	COL6A3	NPPB
17	32	24	7.34807e-07	6.0375e-06	GATA6¬TBX5	FAM46B	BAIAP2L2	VSNL1	GMDS	ZBTB3	RAC3	CHST13	PPM1H	FTH1	DSCR6	TSPAN6	CBX6	COX6A2	GPD1L	CYP26A1	CDX2	TACC1	ITGA5	COL4A1	PPFIBP2	SLCO2A1	DKK1	PPP1R13B	PRSS23	YPEL5	ID2	ANTXR2	LEFTY2	FAM89A	RGS5	PCDH17	FBN2
18	31	14	0.00283977	0.00933066	NKX2-5¬MESP1	CKMT1A	PTMA	AARS	KLHL13	ASPM	NUSAP1	HSPA1A	C1orf105	MYBPHL	HRASLS	ACO2	PTP4A3	ADA	BTG1	PRKAG2	PLEKHA7	HAGH	RAB9B	SSH2	PEA15	C2orf7	FBXO32	FBLN2	SPON1	MTSS1	ADAMTSL2	RBP1	SERTAD2	GNG11	MFAP4	AMHR2
19	30	21	5.21609e-09	8.28e-08	TBX5¬GATA6	HAND1	JARID2	CHGA	ZNF721	GUCA1A	SH3GL2	TLCD1	PPAP2C	CDS1	SDHD	GEM	LACTB2	TCF4	HIC2	COQ10A	FOSB	CNN1	BRP44L	EPB41L5	TMEM185A	MAP3K1	VIM	LYL1	ASXL1	HEY1	NRP1	FOXA1	SVEP1	KIFAP3	HAND1
20	29	15	5.75506e-09	8.28e-08	GATA6&NKX2-5	CHST4	PLA2G3	TAP1	VSNL1	FGF2	MARVELD3	SFRP1	SOCS2	FRMD5	MDH1	HDAC1	SPRYD3	PHACTR2	ARHGAP1	MAN1C1	PTPN13	ATP5J	IDH3A	ADCY6	CLIC5	EFNB1	UBE2J1	ENPP2	POPDC3	HEG1	MCOLN3	COLEC12	COL4A5	DAB2
21	26	17	0.000197115	0.000944509	GATA6¬HAND2	GATA4	LRIG1	AUTS2	HESX1	SALL4	PNCK	TCF7L1	MATK	POLR3G	PPM1H	SUPT16H	RRAS	TMEM178	TUFT1	PPFIA4	NODAL	FSCN1	HIST2H2AA3	SH3GL3	ZNF148	POLR3GL	HOXD1	HRC	GATA4	WNT5A	LEF1
22	26	18	7.90718e-09	9.4875e-08	TBX5&GATA6	HAND1	FAM46B	GUCA1A	SH3GL2	GMDS	GRTP1	ZBTB3	PPAP2C	UGP2	DSCR6	GEM	TSPAN6	CITED4	HIC2	FOSB	GOT1	BRP44L	TMEM185A	COL4A1	PPFIBP2	ID2	ANTXR2	MYH7	PCDH17	CDH11	HAND1
23	26	15	3.17476e-10	9.11375e-09	TBX5¬HAND2	HTATIP2	TSPAN33	NRIP3	CLDN10	SLC39A14	CTSC	TTYH1	CHST6	PTBP1	DTNA	TYRO3	CAV1	FGF12	CASQ1	TCAP	ATP6V1G2	LCP1	BIN1	SLC25A12	YPEL2	GPRC5C	BMPR2	AMOT	CYB5D1	HOXB5	RELN
24	25	12	0.30963	0.345703	MESP1&NKX2-5	NKX2-5	SYT13	DDAH1	DPYSL3	E2F5	LPL	SLC11A2	NUSAP1	HSPA1A	P2RX1	PTRF	ADA	PRKAG2	CA2	HAGH	IDH2	ACSL1	PPP1R13B	C5	RBP1	GNG11	PPARGC1A	NKX2-5	PPP1R14C	IRX3
25	23	13	5.02908e-05	0.000340265	HAND2¬GATA6	USP44	FRAT2	SEPHS1	RND2	SEMG1	CDCA7L	CAD	KCNG3	FASN	HMGCR	JAZF1	ATP5G1	ETFDH	PINK1	PDLIM7	CYB5R1	NDUFB3	CORO6	FAM89B	PHLDB2	PMP22	EPSTI1	PDGFRA
26	23	17	3.46194e-05	0.000248687	MESP1&HAND1	SCG5	STC2	SHMT2	RAB25	TFAP2C	SLC30A3	CYB5R3	LGALS3	C5orf13	ARL6IP5	NDN	TEX2	OXR1	SP5	KEL	CACNA1C	MSRB3	EOMES	RHOC	FAM46A	ROR2	SMPX	FOXC1
27	22	13	0.00261588	0.00884783	GATA6¬NKX2-5	CHST4	DIAPH2	PLA2G3	CD9	VSNL1	MARVELD3	SLC7A5	CHD7	TOP2A	MDH1	SPRYD3	ARHGAP1	ATP5J	TNFRSF11B	IDH3A	MGST3	CRABP2	POPDC3	HEG1	EMILIN2	DAB2	BAMBI
28	21	11	0.00705788	0.0188757	GATA6|HAND2	ALPL	RAC3	CNIH4	CDC20	ALDOC	TMEM97	NUP160	PRRX2	EML4	PPP1R1A	PYGB	NDUFB3	ISOC1	ADPRHL1	TMEM51	FREM2	MATN2	GADD45A	PRKD1	DKK1	FLRT3
29	20	19	0.158826	0.211202	MESP1¬TBX5	CRABP1	NMU	RGMA	RCC2	NPM3	IQGAP2	ITGA11	PLEKHA6	THBS1	KIF26B	DGKI	COL2A1	ANGPTL2	PAM	RNF150	RBM24	IGFBP7	TBX2	TNNT2	MYH6
30	19	16	6.07239e-06	4.65367e-05	GATA6&HAND2	GATA4	PLA2G3	LRIG1	HESX1	SALL4	SYT6	KCNG3	PNCK	POLR3G	RRAS	ATP5G1	CYB5R1	ZNF148	ACTN2	FAM65A	CRYAB	EPSTI1	GATA4	LEF1
31	18	12	0.457442	0.491644	HAND1	PAK1	ACTN3	GPR114	CDCA5	SLC25A19	SMARCC1	C1orf112	TNFRSF12A	TSPAN7	MYH7B	FABP3	TMEM98	SMARCD3	TIMP3	PROS1	CAP2	MGST2	ENO3
32	17	16	0.000122747	0.000672186	MESP1|MEF2C	TMEM30B	UCHL1	PMAIP1	RGMA	GABRB3	ENO2	NPTX2	SNCA	PLEKHA6	PRRX1	PAM	FREM1	RBM20	SH3PXD2A	RHOBTB3	MYL4	ANKRD1
33	17	15	0.238083	0.279383	TBX5&MESP1	MESP1	MEF2C	KCNK12	RHBDL3	RCC2	SLC7A1	FOXA3	NPM3	IQGAP2	VAMP8	NFIX	THBS1	MESP1	KIF26B	MEF2C	REEP1	TBX2
34	17	13	5.34748e-05	0.000341806	NKX2-5¬HAND1	CKMT1A	PRDM14	CKMT1B	C20orf160	HCP5	PLS1	SLC44A1	MYLK	PPAPDC3	RBM38	HBEGF	PDLIM3	PRPH	HSPB3	SST	PLAT	KRT8
35	16	6	0.159779	0.211202	TBX5¬NKX2-5	ZNF721	RAB8B	SLC35F2	LDB2	DCP2	KBTBD8	FAP	LIN9	DNAJA4	FST	DSC2	NPNT	CPS1	LHX2	VIM	PAPPA
36	16	10	0.015485	0.0350619	HAND2&MESP1	PYGL	GULP1	APOC1	LGALS1	KIAA1147	IL6	HLA-B	LOX	SORBS2	COL9A2	SOX17	IL13RA1	IL17D	HRC	EPB41L3	APOBEC2
37	15	7	0.0141989	0.0333239	MESP1|HAND1	KIF1A	SILV	LRP8	SLC25A19	SERPINE1	ALDH18A1	TSPAN7	MYH7B	LIMS2	ARID3A	FABP3	GFOD1	CD99L2	GUCY1A3	RGS4
38	15	8	0.0772259	0.112418	MESP1¬HAND1	PIM2	GAL	SHMT2	IFITM1	C1GALT1	SYT4	SERPINE1	CYB5R3	LGALS3	TGM2	C5orf13	DYRK4	NDN	CDC42EP5	CACNA1C
39	14	9	0.191636	0.242178	GATA6|HAND1	DIAPH2	OSBPL10	ACTN3	SEMA6A	PCOLCE2	MAOA	GLIPR1	SELM	SRPX	KLHL22	DNAJB9	TBX3	PPP1R15A	ENO3
40	14	8	0.00180631	0.00629472	GATA6¬GATA4	PPM1E	PIPOX	CNTNAP2	SF3A3	PLK4	PTTG1	EMP1	MSRA	GBE1	PRICKLE2	NKD1	ENC1	POPDC2	SMAD6
41	14	9	0.00016417	0.000858161	HAND2|HAND1	CAMKV	C1orf112	NNMT	PINK1	PYGB	ADPRHL1	FAM89B	TM4SF1	SLC39A2	SLC1A3	CAP2	VCAM1	LUM	SMYD1
42	13	11	0.00842509	0.0215308	MESP1&GATA4	TUBB2B	GRPR	SNTB1	GPT2	DHCR24	VWF	DUSP3	GAD1	GLS	PCDH19	H2AFY2	BMP2	SYNPO2L
43	13	8	8.61068e-05	0.000521132	HAND2¬NKX2-5	FAM57B	NNAT	COQ3	ATP1B4	STK39	TRIM63	PGAM2	RRAD	PON2	EPAS1	GP1BB	GATA5	HOXB2
44	13	8	0.00354063	0.0107151	HAND1¬MESP1	SPP1	SHMT2	RAB25	GNPDA1	THBS4	LGALS3BP	LGALS3	ARL6IP5	EOMES	RHOC	ROR2	SMPX	FOXC1
45	12	6	0.0240694	0.0453768	MEF2C	TMEM30B	FBXO28	NFIB	PELI2	PTGS2	C12orf62	DUSP26	PLEKHA6	EFHD1	MSRB2	HES4	ANKRD1
46	12	10	0.147693	0.19982	NKX2-5|HAND1	CUZD1	AFP	C3orf52	C1orf53	ANXA6	TYRP1	PLAT	PROS1	CAP2	MGST2	VCAM1	MYOM1
47	11	10	0.000188051	0.000940255	MEF2C¬GATA6	MEF2C	ENO2	NFIB	MYOM2	MB	ANGPT2	PRRX1	MEF2C	HES4	HAPLN1	ANKRD1
48	11	5	0.000393631	0.00181071	MEF2C|NKX2-5	FBXO28	FOS	PELI2	TNFAIP8L3	MLF1	LRRC39	PDLIM5	KBTBD10	MSRB2	FSD2	TRIM55
49	10	7	0.441072	0.478521	GATA4	CXCL6	PGM2L1	MGST1	LRRC17	HSD17B8	COX7B	CREG1	APOA1	LIX1	ISL1
50	10	9	0.0239903	0.0453768	TBX5|NKX2-5	GJA1	BUB1	GPX3	PLAGL1	FBLN2	KRT8	AMHR2	ADAMTS9	BMP5	PITX1
51	10	4	0.00351499	0.0107151	NKX2-5¬HAND2	BASP1	PCSK5	TGFB1I1	GPC1	PLEKHA7	PEA15	TWIST1	CORIN	PON2	AMHR2
52	9	5	0.209048	0.253058	GATA6|GATA4	ZFP42	RFWD3	CDCA7	A2M	AQP10	PLN	APOA2	LIX1	CRIP1
53	9	6	0.0317817	0.0571077	HAND2¬TBX5	GPM6B	RND2	LIN28B	COL16A1	MFN2	MEIS2	HOXA5	LOC404266	OAF
54	9	3	0.0550416	0.0867093	HAND2¬MESP1	GULP1	APOC1	LRRC17	PPP1R1A	PYGB	ISOC1	LOC388588	FLRT3	EPB41L3
55	9	7	0.00127756	0.00473934	HAND1¬NKX2-5	HSPA2	CYR61	SDHA	DNAJB9	SLC1A3	STMN2	COL13A1	VCAM1	SMYD1
56	9	5	0.0164218	0.0350619	GATA6¬MEF2C	THY1	PELI1	GABARAPL2	HSPB1	CMYA5	RAB31	SNAP91	TNC	MYL3
57	8	7	0.136668	0.187105	MESP1¬HAND2	GAL	NAT10	CKS2	LGALS1	CST3	IL17D	SLN	PKP2
58	8	5	0.0522285	0.0845954	MESP1|GATA4	CGN	MLPH	ARID3B	LMNB2	HSD17B8	PLOD2	RGL1	NPPA
59	8	5	0.00123406	0.00473056	TBX5|HAND2	CLDN10	CTSC	DTNA	COL16A1	PDLIM7	ATP2B4	BMPR2	RELN
60	8	5	0.00659271	0.0180515	GATA6¬HAND1	DIAPH2	SYT11	ECHDC3	C1orf106	SCG2	HSPB8	MASP1	FLNC
61	7	4	0.026666	0.0486761	GATA4¬MESP1	GRPR	SNTB1	CLDN3	DHCR24	NT5E	VWF	DUSP3
62	7	4	0.201902	0.247008	HAND2|NKX2-5	DUSP16	EML4	ODZ3	NDUFB3	TMEM51	ITGAV	IMPAD1
63	7	2	0.00899019	0.0224755	TBX5¬HAND1	SLC27A2	CDS1	NPY6R	IL1B	PDHA1	MRAS	MICAL2
64	7	0	0.183995	0.235105	NKX2-5¬TBX5	MPP6	HSPA1A	MYBPHL	EGFL8	PRKAG2	SSH2	ITGB1BP2
65	7	5	0.00422579	0.0124607	GATA4¬GATA6	ARID3B	PTTG1	SORBS2	GBE1	CREG1	LIX1	ISL1
66	7	4	0.0565707	0.0867417	MESP1¬GATA4	SYT4	PCDH18	PLEKHA4	CDC42EP5	FGF9	CCDC3	MYL7
67	7	5	0.0182683	0.0375152	NKX2-5&HAND1	PRDM14	USP9X	SLC44A1	ROD1	HIST2H2BE	STMN2	MSX1
68	7	2	0.0565707	0.0867417	GATA4|NKX2-5	ENO1	C1orf105	HIST1H4H	LAMA4	FHL2	CRIP1	TMOD1
69	7	6	0.0168443	0.0352199	HAND2&NKX2-5	TNNI3K	AHNAK	TBC1D9	PON2	EPAS1	GP1BB	GATA5
70	6	2	0.0257406	0.0477446	GATA6&GATA4	PPM1E	PTTG1	EMP1	EEF1A2	CTSL2	PRICKLE2
71	6	2	0.00104599	0.00414789	HAND2&HAND1	INHBE	RANBP1	TMEM178	TP53INP2	NPY	HAS2
72	6	4	0.00606109	0.0170006	GATA6&HAND1	SYT11	ECHDC3	SCG2	HSPB8	RCOR3	FHOD3
73	6	5	0.0236588	0.0453768	TBX5|GATA4	GRPR	CCRN4L	CEBPZ	MMP1	APOA2	BMP5
74	6	4	0.0164639	0.0350619	GATA6&MEF2C	KNTC1	JUN	RAB31	MB	ANGPT2	HAPLN1
75	6	4	0.0379649	0.0651637	GATA6|MEF2C	PELI2	ZAK	PALLD	HES4	CDH10	MYBPC3
76	5	3	0.0162549	0.0350619	HAND1¬GATA6	ECHDC3	TSPAN7	MYH7B	RCOR3	FLNC
77	5	4	0.0203478	0.0410526	MESP1&MEF2C	THY1	FHL1	GLS	PDE4D	RASGRP3
78	5	2	0.0871558	0.125286	TBX5&HAND2	TYRO3	ATP6V1G2	SLC25A12	MEIS2	OAF
79	5	4	0.000784466	0.00322191	NKX2-5¬MEF2C	MYOZ2	ARL2BP	CSRP3	ARID5B	COL3A1
80	4	3	0.0426655	0.0711091	HAND2|GATA4	CDC20	PGM2L1	LRRC17	ATP2B4
81	4	1	0.220512	0.264155	HAND2¬HAND1	RANBP1	C14orf159	ADPRHL1	HAS2
82	4	1	0.991478	0.991478	TBX5¬MESP1	SLC7A1	CKMT2	CDKN1A	MYL9
83	4	0	0.597004	0.62414	TBX5&NKX2-5	LDB2	S100A16	FST	ITGB1BP2
84	4	0	0.000107635	0.000618901	GATA4¬MEF2C	C6orf136	CASQ2	ITGA10	KLF9
85	4	0	0.00518261	0.0149	GATA4&HAND1	RRAGD	FYCO1	MOAP1	SLC25A4
86	4	4	0.0733697	0.108173	MEF2C|HAND1	TMEM30B	MSRB2	SMARCD3	MYOM1
87	4	2	0.00318344	0.0101693	GATA4¬HAND2	CLDN3	PGM2L1	KIF15	MARCKSL1
88	3	0	0.0593735	0.0898414	HAND1¬HAND2	C1orf112	KIAA1147	TP53INP2
89	3	2	0.00760173	0.0198682	HAND2&GATA4	PHC1	SOX3	KIF15
90	3	2	0.034438	0.0600055	MEF2C¬HAND1	TMEM30B	SNCA	MSRB2
91	3	2	0.0164527	0.0350619	MEF2C¬NKX2-5	PELI2	ARL2BP	COL3A1
92	3	0	0.00144224	0.00518305	GATA4&MEF2C	CASQ2	ITGA10	KLF9
93	3	3	0.0101211	0.0247644	MEF2C&NKX2-5	ARL2BP	CSRP3	COL3A1
94	2	0	0.954956	0.963333	TBX5|HAND1	EPDR1	GPX3
95	2	2	0.0662182	0.0988974	GATA4¬TBX5	MYB	CGN
96	2	1	0.260403	0.302488	NKX2-5¬GATA4	TNNI3	FZD4
97	2	2	0.477019	0.507937	TBX5¬GATA4	CCRN4L	CEBPZ
98	2	2	0.0544949	0.0867093	GATA4&NKX2-5	PDZD4	CCL2
99	2	1	0.105508	0.147969	GATA4¬HAND1	HSD17B8	HSPB7
100	2	1	0.0918075	0.130344	HAND1¬GATA4	THBS4	LUM
101	2	0	0.0336508	0.059536	MEF2C¬GATA4	CASQ2	KLF9
102	2	1	0.292768	0.33335	MEF2C¬MESP1	C12orf62	CST1
103	2	0	0.196057	0.242436	TBX5|MEF2C	LMNA	CKMT2
104	2	2	0.196057	0.242436	TBX5¬MEF2C	THBS2	PPP3CC
105	2	1	0.0436062	0.0716388	HAND2¬MEF2C	BMP4	MEIS1
106	2	1	0.164687	0.215216	HAND2¬GATA4	GABRP	GADD45A
107	1	1	0.873781	0.889246	HAND1¬TBX5	SLC27A2
108	1	1	0.566659	0.597852	MEF2C¬TBX5	THBS2
109	1	1	0.383721	0.424307	TBX5&MEF2C	THBS2
110	1	1	0.849446	0.8722	TBX5&HAND1	SLC27A2
111	1	1	0.785816	0.814134	GATA4|HAND1	CREG1
112	1	1	0.410259	0.449331	MEF2C&HAND1	DACT1
113	1	1	0.232029	0.275087	TBX5&GATA4	MYB
114	1	1	0.265093	0.304857	HAND2&MEF2C	MEIS1
115	1	1	0.296734	0.334553	HAND1¬MEF2C	MYOM1
[truncated: 104 more columns]

## Sheet: T2-T3
Rank	Total No. of target genes	Total No. of target genes with fold change above 2.0	p	FDR-p value	logics	Target genes
1	150	83	3.20466e-09	4.16e-08	GATA6	ZFP42	MAL2	AASS	CLDN7	LRRN1	TRIM71	SALL2	GNG4	HSPA2	ARHGEF19	ZNF721	PRSS8	MYO5C	C20orf27	CDT1	TTLL12	PIPOX	SLC7A1	OVOL2	FLJ22184	FGF2	FAM64A	SLC16A9	HIST1H4K	PRIM1	PLAU	GRAMD1A	CEBPZ	ALG6	BOP1	PYCARD	CARD11	PRPS2	CNIH4	SLC39A1	AURKB	FAM98A	CDR2L	MTHFD1	RPS7	C1GALT1	POLE2	C1orf163	C12orf45
2	83	37	6.14618e-06	4.56857e-05	MESP1	SOX2	LECT1	RARRES2	SOX21	NANOG	PHC1	CDH1	ITPR3	PMAIP1	TERF1	TMEM125	SYT11	ITGB1BP3	MT2A	MOCOS	BCAT1	CHST7	C20orf103	DRD4	CKMT1B	PRKAR1B	RAB3B	FEZ1	C14orf115	ASNS	NMI	SLC25A19	PEBP1	MYCN	D4S234E	PODXL	CHST9	ATP1A2	BNC2	MELK	TESC	CPVL	STAT3	FRMD5	SOD3	MRPL34	CENPF	CD58	SLC2A3
3	74	22	1.6369e-05	0.000113707	GATA6¬MESP1	KIF1A	HTATIP2	GPR176	TSPAN33	C1orf59	OSBPL10	MCM5	TUBB2A	RRAS2	RPS21	GRTP1	SLC39A14	PLS1	PARP1	PPAP2C	NPAS1	CARD11	CDR2L	CDS1	HMGB3	NOTCH1	NKD2	SOX8	RAB38	CDH3	PFKFB4	PCSK5	MST4	TMEM106C	IDH3A	SLC9A3R1	ZNF641	EFNB1	HOXB7	C20orf108	MATN2	PCDH20	TNFAIP3	CD99L2	CEBPD	SPON1	LHX2	HTRA1	SLIT3
4	69	45	4.37428e-14	1.51493e-12	MESP1&NKX2-5	IGFBP2	SILV	MAD2L2	SALL4	PFAS	PTMA	SPP1	SNHG5	UGP2	SYT13	PHF17	RAC3	SLC44A1	IQGAP2	STC1	GATAD2A	FASN	MPP6	LDB2	CNTNAP2	DCP2	SLC7A5	ASPM	FTH1	S100A6	MDH1	TSPAN6	CBX6	SDHA	ETFDH	GABARAPL2	ACO2	EEF1A2	MFN2	RBM38	MOAP1	S100A16	HAGH	IDH3A	SSH2	TMEM71	ADAMTS19	ADCY6	FHL2
5	68	17	2.57438e-12	6.682e-11	GATA6&MESP1	HAND1	PIM2	CYP2S1	MT1X	CHGA	GLDC	HTATIP2	GPR176	PPM1E	ETV4	GTF2E1	MAPK13	ECHDC3	RGS17	PLS1	RRS1	C1orf94	PARP1	LRP8	C1QBP	SOX8	RAB38	CDH3	DSG2	PCSK5	SNCAIP	SLC9A3R1	ZNF641	GSTO1	HOXB7	PLAGL1	C20orf108	CD248	VASH1	TNFAIP3	C12orf23	SPON1	GAS1	HTRA1	SMAD3	TBX3	PITX2	MXD4	LYL1
6	60	22	1.28255e-11	2.21867e-10	MESP1¬GATA6	MESP1	PIM2	POU5F1	FRAT2	SEPHS1	GPC4	CHGA	ADM	LRIG1	PRODH	PPM1E	CDCA7L	GTF2E1	PTMA	MAPK13	FOXA3	ENO2	C1orf94	SLC29A1	DHX33	LRP8	TTYH1	PODXL	PTPRF	ATP1A2	BNC2	SLMAP	FRMD5	ATP5J	ADAMTS19	SLC9A3R1	EPB41L5	IGF2	FAM89B	NCOA4	CPS1	COL1A1	MESP1	SMAD3	PITX2	VEGFC	GPRC5C	EFNA1	ANKMY2
7	52	24	0.00154021	0.00616084	GATA6¬NKX2-5	CHST4	DIAPH2	LRRN1	PDZD4	HSPA2	MAD2L2	ZNF721	CD9	LITAF	FGF2	DUSP16	PLAU	SNHG5	FAM60A	DPYSL3	ECHDC2	HMGCR	SLC2A12	LYN	HDAC1	SCHIP1	PPFIA4	MCEE	NDUFB3	XPO4	HIST2H2AA3	DUSP3	PDLIM5	CDX2	GBE1	C1orf53	PCDH20	UBE2J1	APCDD1	CRABP2	AFAP1L2	DGKI	DAZAP2	MCOLN3	CCL2	STMN2	SH3RF2	HES4	CPE
8	49	26	1.9762e-14	1.0296e-12	GATA6&NKX2-5	PTPRZ1	JARID2	UCHL1	PDZD4	SLC7A3	TAP1	SLC15A3	SCG3	LITAF	SH3GL2	MARVELD3	CDCA5	DHX33	CCNF	RPS3	E2F5	HDAC1	OXCT1	SCHIP1	ZNF330	RASD1	XPO4	IDH2	PDLIM5	GBE1	CHD9	ACSL1	DNAJB9	AFAP1L2	POPDC3	CACNA1C	VEGFC	RERG	PALLD	ARL2BP	REEP1	SH3RF2	EPHA4	HES4	EDNRA	TBX2	ENO3	OSR1	BAMBI
9	46	32	1.05667e-11	2.2048e-10	HAND2&MESP1	AUTS2	HESX1	SLC1A5	MYO10	CELSR3	SHMT2	PNCK	TCF7L1	ZNF581	ROD1	RANBP1	ADCY3	ITGB3BP	NOTCH1	LIN28B	PTBP1	MARCKSL1	UST	NFIB	BAIAP2L1	JAZF1	MYBPHL	RRAS	TMEM178	C3orf45	ATP5G1	PPP1R1A	TGFB1I1	STK39	LMNA	PLEKHA7	CAV2	RAB9B	C5orf13	ISOC1	SORBS2	PLEKHA6	YPEL2	BAG3	BGN	RDH10	CKM	FNDC5	FLRT3
10	44	15	0.0163084	0.0394437	GATA6¬TBX5	LRRN1	SCG5	MYOZ3	BAIAP2L2	VSNL1	SLC7A1	GUCA1A	CAD	APRT	CEBPZ	RPL13A	NPM3	USP9X	PLXDC2	DDAH1	SLC35F2	ALDOC	CYR61	FOS	DSCR6	IL6	FOXD1	TSPAN6	COX6A2	DUSP6	FOSB	AXIN2	ATP7B	CDX2	BTG2	THBS1	AK1	TSPAN9	HOXD1	YPEL2	DGKI	SLCO2A1	COL2A1	PAM	CDH2	COL13A1	ANTXR2	KIFAP3	ADAMTS9
11	42	24	0.00842313	0.0243335	NKX2-5	DPPA4	SCGB3A2	NELL2	MT1F	PRDM14	GPR160	HLA-DOA	SMPDL3B	PIF1	C6orf115	HCP5	OIP5	SEMA6A	RTN4IP1	HEATR1	BUB1	CNFN	DDX21	EXOSC3	TTF2	C1orf112	FBXO28	SOCS2	CYYR1	NUSAP1	A4GALT	HRASLS	SSPN	MAN1C1	STAT4	PGAM2	PRNP	CA2	CCDC53	DYRK4	TMEM51	LRRC49	FSD2	CTSL1	CTSB	TRIM55	PPIC
12	42	28	0.00187346	0.00721629	MESP1¬NKX2-5	SILV	CKMT1B	PTMA	AARS	SYT13	GPT2	PHF17	GATAD2A	PROM1	FASN	DCP2	SLC7A5	CPVL	FRMD5	MOSC2	MDH1	CBX6	SPRYD3	ETFDH	ACO2	DES	ATP5J	PAQR8	HAGH	IDH3A	TMEM71	ADAMTS19	RRAD	MYOZ2	C2orf7	NCOA4	MB	ITGAV	CYP27A1	FOXF1	ANKMY2	PPP1R13B	LOC404266	PMP22	NRP1	TGFBI	COL5A1
13	41	16	1.63201e-10	2.42171e-09	MESP1&HAND1	HAND2	SCNN1A	FAM57B	CRABP1	SFRP2	TMEM30B	GAL	GPC4	GPR64	RHBDL3	SOX3	VGF	RGMA	RCC2	STC2	SYT6	DBC1	CHEK1	GNA14	IFITM1	SYT4	LGALS3BP	H19	CYB5R3	IER3	FXYD6	HAND2	CDC42EP5	TMEM185A	SP5	KEL	SLIT3	MBNL2	EOMES	C5	PCDH19	ZNF503	H2AFY2	EFEMP2	FOXC1	MYH6
14	40	22	0.11738	0.184225	GATA6|MESP1	RND2	SCG5	SYT11	TTLL12	SLC7A1	BOP1	POLR3G	TESC	TSPAN7	CHD7	LYN	OSBP2	GYG1	COQ9	H3F3B	HIGD2A	MCEE	NODAL	ARID3A	GBAS	KIAA1324L	RYR2	TMEM123	MMP15	MYOM2	DPY19L1	DYNC1I1	DAZAP2	SRL	IRX4	LOC404266	SNTA1	ID2	NRP1	WNT5A	TCEA3	RGS5	IRX3	RGS4	TNNC1
15	37	27	3.54781e-05	0.0001846	HAND1	GATA4	DIAPH2	TKT	PAK1	GPR114	LMTK3	IMPDH2	SFRP1	KIF15	TNFRSF12A	HIST1H2AC	NNMT	ACACB	PDHA1	C14orf159	DNAJA4	SNCA	PINK1	MICAL2	MYH7B	NKIRAS1	HBEGF	CHN2	PRKAG2	FABP3	TSPAN32	TP53INP2	MYOZ2	GABRP	HAS2	TMEM98	TYRP1	GATA4	RBM24	PROS1	MGST2	SMAD6
16	36	30	0	0	HAND1¬GATA6	NKX2-5	TUBB2B	RGMA	LMTK3	UGP2	ROD1	GNPDA1	TYRO3	FAP	COQ10A	PINK1	HADHB	CYB5R1	ARHGAP1	PYGB	MYH7B	RBM38	LIMS2	FSCN1	LAMA4	CORO6	HIST2H2BE	CLIC5	ARL6IP5	ADPRHL1	GABRP	DNAJB9	ANXA6	TIMP3	CACNA1C	ENO3	NKX2-5	MYH7	PCDH17	PPP1R14C	NPPB
17	32	16	0.0150984	0.0373865	TBX5&MESP1	FAM46B	NRIP3	PYGL	RCOR2	NUDT11	DTNA	SDHD	KBTBD8	SLC11A2	CAV1	LACTB2	TCF4	LIN9	CITED4	ITGA11	COQ10A	FST	CKMT2	BMP4	SLC7A7	LHFP	TANC1	VIM	COL4A1	PRSS23	YPEL5	FOXA1	COL1A2	FREM1	BMP2	FBN2	PDGFRA
18	32	15	0.1494	0.215801	GATA6¬HAND2	SEMG1	GABRB3	DBC1	PYGL	TCF7L1	CNIH4	CHST13	POLR3G	TMEM97	LPL	MARCKSL1	SPINT2	PRRX2	EIF1B	HMGCR	EML4	PPP1R1A	FGFR3	BIN1	NODAL	NDUFB3	RAB9B	ISOC1	CCND2	PHLDB2	PRKD1	EPSTI1	COL13A1	WNT5A	FLNC	SH3PXD2A	TNNT2
19	30	12	4.87104e-06	3.896e-05	GATA6&HAND2	ZIC2	POU5F1	USP44	FRAT2	SEPHS1	SEMG1	GABRB3	RPRML	FOXA3	TTYH1	SIX4	CDC20	KIT	SPINT2	EIF1B	PDLIM7	ZNF148	MEIS2	GAD1	PHLDB2	TPM1	DKK1	BMPR2	NEBL	GHR	EPSTI1	SH3PXD2A	MYL4	TNNT2	ACTA2
20	29	17	0.127187	0.191702	GATA6¬GATA4	CCRN4L	PAPSS2	RFWD3	PPAT	SF3A3	PLK4	CDCA7	LMNB2	PTTG1	NFIX	DUSP6	HIST1H4H	EMP1	CTSL2	MSRA	BIN1	TNFRSF11B	AQP10	HOXD1	PRICKLE2	PLN	APOA2	MSX2	SERTAD2	FGF9	COL4A5	APOA1	LIX1	MFAP4
21	28	22	1.96081e-05	0.000119906	GATA6¬HAND1	RPRM	OVOL2	PRPS2	SMARCC1	TFAP2C	PCOLCE2	TSPAN7	TOP2A	MAOA	FYCO1	SELM	LGALS3	PTPN13	LIMS2	HSPB1	HSPB8	ADPRHL1	SH3GL3	RCOR3	POLR3GL	ST3GAL1	NKD1	FHOD3	PTPLA	KLHDC8B	DAB2	COMMD3	MYL3
22	27	6	2.1902e-05	0.000126533	MESP1¬HAND1	HAND2	SCNN1A	SFRP2	GAL	GPC4	GPR64	SOX3	CKMT1A	SYT11	CKMT1B	STC2	LRP8	GNA14	SYT4	ARID3A	HAND2	CDC42EP5	KEL	PLOD2	ARHGEF3	HEG1	PCDH19	ASXL1	CDK6	SLN	MEIS1	ANKRD1
23	27	15	0.0122567	0.0335445	MESP1¬TBX5	PHC1	RND2	MYOZ3	SLC7A1	RCOR2	PCDH18	SLC11A2	FGF12	ATP6V1G2	LCP1	FST	DSC2	EPB41L5	MAP3K1	GPRC5C	ASXL1	OAF	PRSS23	CDK6	CYB5D1	CCDC3	LRRC32	KRT8	SLN	HOXB5	HOXB8	LEF1
24	26	7	0.000109587	0.000542717	HAND2	NFE2L3	OCIAD2	RRAS2	CLDN6	MTA3	KCNG3	CTSC	MATK	CHST6	PGM2L1	CKS2	COQ3	APOC1	LGALS1	HSPA1A	ODZ3	HLA-B	TM2D1	VWF	TM4SF1	ZADH2	IMPAD1	IL17D	GATA5	PKP2	SMYD1
25	24	20	1.40836e-07	1.62933e-06	GATA6&HAND1	NKX2-5	TUBB2B	C1orf106	SMARCC1	KIAA1147	FAP	FYCO1	ARHGAP1	LIMS2	FSCN1	SLC25A12	CORO6	HIST2H2BE	CLIC5	ARL6IP5	ADPRHL1	POLR3GL	ANXA6	CREG1	CRYAB	DAB2	NKX2-5	MYH7	RSPO3
26	23	5	0.00316455	0.0113487	TBX5&GATA6	EPHA1	MYOZ3	BAIAP2L2	GUCA1A	GMDS	TLCD1	CAD	APRT	ZBTB3	FKBP11	RPL13A	NPM3	USP9X	PLXDC2	SLC35F2	ALDOC	ADA	BTG2	ATP2A2	FBXO32	PAM	CDH2	RNF150
27	21	11	2.67553e-06	2.53382e-05	HAND2¬MESP1	CLDN7	MAP7	CELSR3	MTA3	SHMT2	MATK	NAT10	CKS2	APOC1	LGALS1	HSPA1A	RRAS	ATP5G1	PPFIA4	CAV2	CORIN	ATP2B4	BGN	HRC	EPB41L3	PKP2
28	21	7	1.86026e-05	0.000119906	GATA6|HAND2	ALPL	CLDN7	MAP7	TUBB3	RRAS2	SOX13	CLDN3	NNAT	PGM2L1	PPFIA4	FREM2	TEX2	AK1	COL9A2	PON2	ZADH2	EPM2AIP1	IL17D	ATP1B1	ENC1	GATA5
29	19	6	3.884e-06	3.36267e-05	HAND2¬GATA6	CAMKV	ZIC3	POU5F1	SEPHS1	PLA2G3	GPM6B	NFE2L3	RPRML	KCNG3	OTX2	SIX4	CDC20	KIT	NUP160	RRAS	PON2	BMPR2	GHR	EPHA4
30	18	11	0.01339	0.0348141	MESP1&GATA4	ADM	GRPR	CGN	IMPA2	SNTB1	ARID3B	LMNB2	ITGA10	HIST1H1C	PHACTR2	SULF1	ENPP2	RHOC	MSX2	AMOT	TIPARP	MFAP4	ISL1
31	17	11	0.19452	0.269291	TBX5	THBS2	TCEAL2	C20orf160	GJA1	F2RL1	VAMP8	NPY6R	APOE	MMP1	TMEM173	CNN1	C6orf142	CDKN1A	BRP44L	ANXA1	RAGE	MYBPC3
32	17	6	0.00400463	0.0130695	HAND1¬MESP1	HAND2	CRABP1	SFRP2	KCND2	SLC27A2	INHBE	IFITM1	GNPDA1	LGALS3BP	TUFT1	TGM2	DYRK4	HAND2	IGFBP6	C5	RBP1	H2AFY2
33	17	8	0.0179636	0.0404234	GATA6|HAND1	GATA4	DIAPH2	TKT	HSPA2	BAIAP2L2	KCND2	GLIPR1	MYH7B	HBEGF	PRKAG2	TP53INP2	KLHL22	IGFBP6	ST3GAL6	CCL2	GATA4	SMAD6
34	17	13	2.9263e-05	0.000160379	MESP1|HAND1	SYT11	CKMT1B	LMTK3	SLC25A19	SCG2	PODXL	SFRP1	ALDH18A1	C6orf136	SLMAP	SNCA	EGFL8	MYH7B	GFOD1	MYOZ2	HSPB3	MSX1
35	15	11	0.00414706	0.0130695	NKX2-5¬MESP1	NMU	PFAS	C6orf115	EXOSC3	TTF2	NUSAP1	SDHA	HRASLS	KLF9	SLC25A4	MGST3	CSRP3	POPDC2	CRIP2	NPPA
36	15	8	0.00289425	0.0107501	MESP1¬GATA4	ADM	SNTB1	GPT2	ARID3B	C6orf136	PCDH18	TNNI3	MYLK	ARHGEF3	RHOC	MGP	PRRX1	FZD4	HOXB2	ISL1
37	15	10	0.0236567	0.0488926	GATA6&GATA4	THY1	COBL	PAPSS2	NFIX	CASQ2	HIST1H4H	A2M	BIN1	TNFRSF11B	KBTBD10	GADD45A	PLN	FGF9	PPARGC1A	LIX1
38	14	7	0.266403	0.342048	MESP1¬HAND2	HESX1	CELSR3	SHMT2	PNCK	TCF7L1	FASN	ADCY3	FJX1	RRAS	PTP4A3	PDGFRB	FNDC5	FLRT3	EPB41L3
39	13	7	0.201968	0.269291	TBX5¬MESP1	FAM46B	TCEAL2	MYB	SDHD	LACTB2	GPD1L	CITED4	ITGA11	GOT1	CDKN1A	MYL9	FBLN2	VIM
40	13	7	0.0817112	0.140261	HAND1¬NKX2-5	ACTN3	AFP	HIST1H2AC	C3orf52	FAM70A	C7	RSPO2	TYRP1	SST	PLAT	PROS1	ARID5B	MGST2
41	13	5	4.36716e-07	4.5448e-06	HAND2¬NKX2-5	DNMT3B	CLDN10	GULP1	ODZ3	HLA-B	PTRF	FREM2	COL9A2	PEX11B	CAP2	VCAM1	AMHR2	SYNPO2L
42	11	8	0.0213155	0.0461836	TBX5&HAND1	DDAH1	RAB8B	EPDR1	KLHL13	WEE1	COL16A1	IL1B	PPAPDC3	HIC2	TCAP	TWIST1
43	11	10	0.000310634	0.00134608	HAND1¬HAND2	BASP1	KIF15	TYRO3	ACACB	GPC1	CYB5R1	NKIRAS1	TP53INP2	GABRP	AHNAK	GP1BB
44	10	3	0.0866437	0.145338	MESP1|NKX2-5	NMU	HLA-DOA	C20orf103	OIP5	C1orf105	CA2	CUEDC1	MGP	RIN2	COL5A2
45	10	6	0.0498488	0.0960052	TBX5|GATA6	TCEAL2	CHST13	PPM1H	GPD1L	CNN1	GOT1	BRP44L	DACT1	COL4A5	IGFBP7
46	10	5	0.0117043	0.0328985	HAND2&HAND1	BASP1	PTPRF	TYRO3	TMEM176B	AHNAK	SOX17	HOXA5	FAM65A	RELN	LUM
47	9	3	0.00440406	0.0134712	NKX2-5¬GATA6	NELL2	HLA-A	PGAM2	GBE1	CHD9	DNAJB9	HEY1	PPIC	ENO3
48	9	5	0.0143589	0.0364227	GATA6|NKX2-5	MAL2	SEMA6A	PRPS2	PTTG1	EML4	MSRA	TMEM51	KIAA0895	ACTN2
49	9	8	0.235918	0.310575	GATA6¬MEF2C	NFIB	PELI1	PELI2	C12orf62	CMYA5	NPNT	RAB31	MYOM2	HAPLN1
50	8	4	0.351202	0.426404	GATA4	KCNK12	MLPH	CXCL6	MGST1	ENO1	NT5E	RRAGD	COX7B
51	8	8	0.118683	0.184225	HAND1¬TBX5	PDHA1	PPAPDC3	DNAJA4	MRAS	MICAL2	PDLIM3	RBM24	PCDH17
52	7	2	0.0230431	0.0488926	HAND2|MESP1	GULP1	NAT10	PLEKHA4	VWF	CST3	IL13RA1	PKP2
53	7	3	0.000182185	0.000861238	TBX5&HAND2	PAQR4	SLC30A3	CYP26A1	LOC388588	KCTD12	FAM46A	LEFTY2
54	7	4	0.0182683	0.0404234	NKX2-5|HAND1	C1orf112	TSPAN32	DYRK4	NDN	MSRB2	HAS2	MYOM1
55	7	7	0.0888707	0.146707	MEF2C	FAM5C	PTGS2	MLF1	DUSP26	MYL2	EFHD1	CDH10
56	6	4	0.000258369	0.00116828	HAND2&NKX2-5	RAB25	BTG1	FREM2	CST1	RBM20	VCAM1
57	6	3	0.909303	0.909303	NKX2-5&HAND1	CUZD1	AFP	SKP2	RSPO2	SST	COL3A1
58	6	3	0.0641958	0.11511	TBX5¬HAND1	THBS2	EPDR1	TMEM176B	COL16A1	NPY6R	IL1B
59	5	0	0.000587262	0.00244301	HAND2&GATA4	SOX13	MID1IP1	DHCR24	LOX	KIF26B
60	5	4	0.121587	0.185957	GATA4¬MESP1	LMNB2	LRRC17	NT5E	ITGA10	ITGB1BP2
61	5	4	0.31167	0.385877	GATA4&HAND1	ACTN3	THBS4	P2RX1	GEM	ATP1B4
62	4	3	0.239099	0.310829	HAND1¬GATA4	ACTN3	TNNI3K	HSD17B8	KRT19
63	4	1	0.49116	0.561326	TBX5|MESP1	C14orf115	VAMP8	RAMP1	SIPA1L2
64	4	3	0.184632	0.259482	GATA6|GATA4	MLPH	PLK4	PAICS	CRIP1
65	4	1	0.861335	0.869698	MESP1&MEF2C	NPTX2	FOS	AXIN2	PDE4D
66	4	4	0.0569026	0.105676	MEF2C|NKX2-5	FBXO28	MLF1	LRRC39	FSD2
67	4	3	0.0239762	0.0488926	NKX2-5¬HAND2	SOCS2	TMEM51	CST1	VCAM1
68	4	1	0.00410135	0.0130695	HAND2¬GATA4	SOX13	MID1IP1	VWF	SLC1A3
69	4	2	0.0182326	0.0404234	GATA6|MEF2C	FAM5C	SERTAD2	TNC	PGM5
70	4	4	0.0182326	0.0404234	MEF2C¬GATA6	CASQ2	CASQ1	KBTBD10	CDH10
71	3	3	0.00378436	0.0130695	TBX5¬GATA4	TIMELESS	WNT2	MYBPC3
72	3	1	0.575164	0.643195	NKX2-5¬HAND1	PRDM14	HCP5	GPX3
73	3	2	0.200988	0.269291	GATA4¬GATA6	KCNK12	MLPH	RRAGD
74	3	2	0.034438	0.0688759	TBX5¬HAND2	SERPINE1	LOC388588	ITGA5
75	3	3	0.0525158	0.0993025	HAND1¬MEF2C	FHL1	TNNI3K	SNCA
76	3	1	0.594672	0.657935	TBX5|NKX2-5	HEATR1	BUB1	CNFN
77	3	2	0.400674	0.468204	GATA4|NKX2-5	ENO1	CTSL1	BMP5
78	3	2	0.0822684	0.140261	HAND2¬TBX5	CHST6	HSPA1A	CYP26A1
79	3	3	0.0130681	0.0348141	NKX2-5¬GATA4	C1orf105	MSRA	POPDC2
80	3	1	0.804619	0.828518	TBX5¬GATA6	FAM46B	FKBP11	PLN
81	3	2	0.0666274	0.117445	TBX5|GATA4	MMP1	BMP5	MYBPC3
82	3	3	0.293906	0.371811	GATA6&MEF2C	C12orf62	RAB31	GNG11
83	3	2	0.365322	0.431744	HAND2¬HAND1	TM4SF1	SLC39A2	SLC1A3
84	3	2	0.0593735	0.108331	GATA4¬NKX2-5	GLS	CRIP1	BMP5
85	2	0	0.752725	0.782834	HAND2|NKX2-5	COQ3	IMPAD1
86	2	2	0.134353	0.196798	TBX5|MEF2C	THBS2	MYL2
87	2	0	0.134353	0.196798	HAND2&MEF2C	MEF2C	MEF2C
88	2	1	0.356703	0.426404	TBX5|HAND1	C20orf160	PDHA1
89	2	1	0.356703	0.426404	TBX5¬NKX2-5	GJA1	FBLN2
90	2	2	0.105508	0.168813	GATA4¬HAND2	TRIM63	APOBEC2
91	2	2	0.164687	0.234623	HAND2|HAND1	TP53INP2	SMYD1
92	2	2	0.661438	0.694844	MESP1¬MEF2C	FAM107B	MYOM2
93	2	1	0.0436062	0.0855669	NKX2-5¬TBX5	NELL2	C1orf112
94	2	1	0.0918075	0.149187	NKX2-5¬MEF2C	RASGRP3	MYOM1
95	2	1	0.00539403	0.016028	HAND2¬MEF2C	IL17D	SMYD1
96	1	1	0.652294	0.69223	HAND2|GATA4	VWF
97	1	1	0.296734	0.371811	GATA4|MEF2C	ITGA10
98	1	1	0.19748	0.269291	MEF2C¬GATA4	TNFAIP8L3
99	1	1	0.603188	0.660332	GATA4¬HAND1	ATP1B4
100	1	0	0.459958	0.531507	TBX5&NKX2-5	EMILIN2
101	1	0	0.652294	0.69223	MEF2C&NKX2-5	RASGRP3
102	1	1	0.835574	0.851958	MEF2C¬MESP1	FAM5C
103	1	1	0.620282	0.671972	MEF2C&HAND1	FHL1
104	1	1	0.566659	0.640571	GATA4|HAND1	HSPB7
[truncated: 106 more columns]

## Sheet: T3-T4
Rank	Total No. of target genes	Total No. of target genes with fold change above 2.0	p	FDR-p value	logics	Target genes
1	162	13	1.4742e-10	3.2046e-09	GATA6	POU5F1	AASS	DNMT3B	CYP2S1	SEPHS1	MT1X	SALL2	RND2	GNG4	TAP1	GPR176	ARHGEF19	SLC15A3	MYOZ3	PRSS8	MYO5C	C20orf27	MOCOS	CDT1	TTLL12	BAIAP2L2	SLC1A5	MCM5	RPRML	FGF2	FAM64A	SLC16A9	RPS21	HIST1H4K	PRIM1	PLAU	GRAMD1A	APRT	SLC39A14	SEMA6A	BOP1	NPM3	KCNG3	PYCARD	CARD11	CDCA5	TCF7L1	CHEK1	LRP8
2	109	0	6.88308e-08	7.4992e-07	GATA6¬MESP1	NKX2-5	FAM57B	CRABP1	SFRP2	ZIC3	POU5F1	FAM46B	MT1X	CHGA	TCEAL2	TKT	RND2	GPR64	TSPAN33	RPRM	PRODH	C1orf59	MYB	MLPH	GTF2E1	SNTB1	DRD4	FLJ22184	KCND2	CLDN3	PRKAR1B	CELSR3	ZBTB3	SLC39A14	SEMA6A	NNAT	NPM3	RRS1	CARD11	CHEK1	SYT13	DDAH1	TTYH1	C1QBP	GNA14	FAM98A	C1GALT1	SCG2	PLK4
3	81	3	3.75759e-05	0.000215705	GATA6¬NKX2-5	MESP1	PTPRZ1	TKT	MAD2L2	TUBB3	MYOZ3	C1orf59	ETV4	RCC2	LITAF	FGF2	CAD	PAPSS2	PLAU	PYGL	C1orf94	TIMELESS	CCNF	GATAD2A	MPP6	RCOR2	SLC35F2	SLC7A5	CYR61	BNC2	CHD7	PELI1	PTHLH	HDAC1	H19	CBX6	C3orf52	HIST1H4H	SPRYD3	ZNF330	EEF1A2	ARHGAP1	RASD1	S100A16	NDUFB3	XPO4	PAQR8	DUSP3	MGST3
4	75	8	1.19016e-07	1.17918e-06	MESP1	SOX2	LECT1	RARRES2	SOX21	NANOG	CDH1	GLDC	ITPR3	ADM	TERF1	TMEM125	ITGB1BP3	MT2A	CD9	NFE2L3	PPM1E	BCAT1	PIPOX	CHST7	C20orf103	SH3GL2	TUBB2A	RAB3B	CLDN6	MTA3	SHMT2	ENO2	ALG6	FEZ1	AARS	IMPDH2	ASNS	PGM2L1	PEBP1	CKS2	IFITM1	TTF2	MYCN	PPAT	D4S234E	APOC1	CHST9	LGALS1	MELK
5	71	5	2.90172e-11	1.5151e-09	GATA6&MESP1	NKX2-5	CAMKV	FAM57B	CRABP1	PIM2	ZIC3	FAM46B	NELL2	LRRN1	CHGA	GPR64	RHBDL3	RPRM	RGMA	MYB	GTF2E1	DRD4	FLJ22184	PTMA	KCND2	CLDN3	PRKAR1B	RPL13A	NNAT	LMTK3	RRS1	SYT13	DDAH1	TTYH1	GNA14	FAM98A	SYT4	NKD2	SDHD	FTH1	MDH1	DSG2	SPRYD3	HIST1H1C	ETFDH	TEK	FRMD3	SLC25A4	SH3GL3
6	62	3	7.807e-11	2.12822e-09	HAND1	HAND2	TRIM71	GRPR	SYT11	VGF	OSBPL10	PAK1	C20orf160	HCP5	SOX13	GPR114	SLC25A19	SMARCC1	C1orf112	GNPDA1	SCG2	KIF15	ALDH18A1	WEE1	CDH3	HIST1H2AC	SLMAP	NPY6R	HSD17B8	FAM70A	C14orf159	HIC2	PINK1	MYH7B	NKIRAS1	SRPX	FSCN1	FABP3	FST	FXYD6	TSPAN32	HIST2H2BE	KIAA1324L	HAND2	FREM2	TM4SF1	TSPAN9	GADD45A	POLR3GL
7	49	8	1.71657e-05	0.000124987	GATA6|MESP1	CLDN7	MAP7	ADM	CD9	MOCOS	TTLL12	PPM1E	RPS21	MTA3	SNHG5	BOP1	FEZ1	TCF7L1	MATK	CDR2L	C1GALT1	HMGB3	SPINT2	RRAGD	LYN	RRAS	HLA-B	PPP1R1A	HIGD2A	ATP5J	CAV2	PAQR8	TIMP1	ADAMTS19	GBAS	MGST3	RYR2	RCOR3	MATN2	PCDH20	NCOA4	COL1A1	CRABP2	NETO2	IRX4	KLF2	PGM5	FLRT2	SLC40A1
8	48	2	0.00878216	0.024545	NKX2-5	DPPA4	SCGB3A2	TMEM30B	SLC7A3	MT1F	HSPA2	GPR160	HLA-DOA	SEMG1	SMPDL3B	CGN	PIF1	C6orf115	CUZD1	GMDS	RTN4IP1	BUB1	CNFN	COQ3	DDX21	EXOSC3	PROM1	DCP2	ECHDC2	CYYR1	ENO1	SLC2A12	A4GALT	ODZ3	TMEM178	TCF4	HRASLS	SSPN	PRKAG2	STAT4	PRNP	CCDC53	NDN	CHD9	LRRC49	CUEDC1	TYRP1	ANKMY2	LOC404266
9	45	8	0.00948991	0.0254017	TBX5	EPHA1	THY1	LRIG1	SOX3	NRIP3	HEATR1	CDS1	PPM1H	F2RL1	BAIAP2L1	FRMD5	VAMP8	IL1B	PFKFB4	FAP	SLC30A3	APOE	PDHA1	MMP1	TSPAN6	RAMP1	PDLIM7	FOSB	TNFRSF11B	TMEM173	C6orf142	CDKN1A	MYL9	VWF	KCTD12	FBLN2	ITGA5	BMPR2	PRSS23	PAPPA	CKM	COL1A2	RGS5	KRT8	IGFBP7	DLK1	TIPARP	RAGE	SIPA1L2
10	44	2	5.32871e-09	8.29957e-08	HAND2¬NKX2-5	GATA4	ZIC2	CLDN10	DBC1	SIX4	ROD1	FASN	BASP1	LDB2	PTPRF	ITGB3BP	LPL	UST	SOCS2	HMGCR	TYRO3	FJX1	PCSK5	PPFIA4	TRIM63	MOAP1	BIN1	HIST2H2AA3	HOXB7	CORIN	CST1	ZADH2	IMPAD1	HOXA5	NEBL	EFNB2	GATA4	CAP2	ENC1	POPDC2	HOXB5	HOXB8	IRX3	AMHR2	SYNPO2L	SMAD6	MYL3	TNNT2	MYH6
11	43	3	0.000236234	0.00102998	GATA6&NKX2-5	MAL2	PTPRZ1	TKT	PDZD4	TUBB2B	RCC2	PAPSS2	PYGL	C1orf94	OTX2	TIMELESS	STC1	MPP6	SLC35F2	PODXL	BNC2	PELI1	OXCT1	HADHB	ATP6V1G2	RASD1	ADA	BTG1	PLAGL1	APCDD1	CRABP2	ST3GAL6	PON2	POPDC3	VIM	DGKI	CACNA1C	EMILIN2	ARL2BP	RBM24	EFNB3	FLRT2	GATA5	ENO3	PPP1R14C	SMPX	HAPLN1	TNNT2
12	43	6	2.72893e-09	4.9595e-08	GATA6|HAND1	DIAPH2	TRIM71	CDCA5	CHEK1	LRP8	SMARCC1	GNPDA1	SCG2	PCOLCE2	KIF15	ALDH18A1	HIST1H2AC	DSG2	C3orf52	HIC2	MRAS	MYH7B	SRPX	FST	ARL6IP5	KIAA1324L	FREM2	RSPO2	PRICKLE2	KLHL22	SP5	IGFBP6	LYL1	PPP1R15A	FOXF1	RHOC	CDK6	FZD4	PTPLA	TNC	ROR2	SVEP1	LIX1	DAB2	MYH7	CXCR7	KIFAP3	RGS4
13	38	0	1.55993e-08	1.88933e-07	HAND2&NKX2-5	ZIC2	GABRB3	CDCA7L	CLDN10	FOXA3	DBC1	CTSC	RAC3	FASN	LDB2	ITGB3BP	HMGCR	JAZF1	TRIM63	MOAP1	BIN1	PGAM2	ITGB1BP2	SORBS2	AHNAK	HOXB7	GAD1	CORIN	SMARCD3	MASP1	CST1	HOXA5	DKK1	NEBL	OAF	SNAP91	AMOT	RBM20	POPDC2	HOXB8	SMYD1	SYNPO2L	MYL3
14	37	6	7.69687e-07	6.45615e-06	MESP1&NKX2-5	JARID2	AUTS2	HESX1	PFAS	RAB25	UGP2	DHX33	POLR3G	PAQR4	GATAD2A	ALDOC	DPYSL3	ATP1A2	TESC	CPVL	SLC11A2	NUSAP1	PPAPDC3	COX6A2	LIN9	PTRF	MCEE	TMEM71	ADAMTS19	DYRK4	SLC9A3R1	MEIS2	LRRN3	CYP27A1	DACT1	RDH10	RIN2	NRP1	ZNF503	COLEC12	FAM89A	TNNC1
15	35	0	3.01245e-05	0.000192994	TBX5|MESP1	THY1	PHC1	NMU	SCG3	OVOL2	SH3GL2	TUBB2A	PPAP2C	KIT	PAICS	NUDT11	SUPT16H	BAIAP2L1	VAMP8	PFKFB4	ITGA11	PHACTR2	GOT1	CDKN1A	MYL9	LOC388588	EPB41L5	ATP2A2	FBLN2	PDE4D	ITGA5	COL2A1	ASXL1	PRSS23	CKM	CCDC3	COL1A2	IGFBP7	APOBEC2	FBN2
16	34	0	0.000166796	0.000790473	NKX2-5&HAND1	UCHL1	CKMT1B	ACTN3	SPP1	SYT6	PLS1	USP9X	PLXDC2	PRPS2	SLC44A1	AFP	COL16A1	MYLK	DUSP6	RBM38	FAM89B	SULF1	FBXO32	SLC39A2	TBC1D9	TPM1	KIF26B	ITGAV	ARHGEF3	EOMES	CCL2	FOXA1	H2AFY2	SLN	BAMBI	HOXB2	COL5A1	CDH11	COL3A1
17	31	1	3.23665e-05	0.0001962	MESP1¬GATA6	FRAT2	CD9	PIPOX	OVOL2	GTF2E1	TUBB2A	MAPK13	ENO2	IMPDH2	MATK	PGM2L1	ARID3B	PPAT	KIT	SDHD	LYN	MDH1	OSBP2	GYG1	TMEM123	ATP2A2	CRABP2	EPM2AIP1	YPEL5	EPSTI1	PGM5	LRRC32	TCEA3	PPIC	IGFBP3	TMOD1
18	29	1	1.29889e-08	1.77125e-07	HAND1¬MESP1	KIF1A	CKMT1A	OSBPL10	C20orf160	SLC27A2	ECHDC3	LMTK3	GNPDA1	SFRP1	THBS4	ALDH18A1	LGALS3BP	FYCO1	TUFT1	FAM70A	MRAS	PINK1	MYH7B	TGM2	SH3GL3	OXR1	TSPAN9	CD99L2	SP5	NKD1	FOXF1	ADAMTS1	PCDH19	HSPB7
19	29	4	2.74873e-05	0.000187344	TBX5¬GATA6	THY1	HTATIP2	NRIP3	ZNF721	SLC7A1	TLCD1	STC2	FKBP11	USP9X	PPM1H	TFAP2C	PTBP1	S100A6	PFKFB4	FAP	PDLIM7	LMNA	DSC2	HOXD1	KCTD12	ITGA5	PITX2	EMILIN2	PRSS23	PAPPA	HEY1	IGFBP7	LEF1	CDH11
20	29	6	0.00297875	0.00927669	GATA6|NKX2-5	PLA2G3	HSPA2	TAP1	GPT2	CNTNAP2	FAM60A	NOTCH1	SLC2A12	EML4	TOP2A	TCF4	SCHIP1	MAN1C1	DES	IDH3A	SSH2	PDLIM5	GSTO1	CHD9	AFAP1L2	LHX2	PRPH	HEG1	PPFIBP2	SST	ANKMY2	OSR1	CRIP1	CRIP2
21	28	2	1.71289e-07	1.55325e-06	GATA6¬HAND1	SCG5	LRP8	CHST6	TNFRSF12A	TSPAN7	RRAGD	CAV1	GLIPR1	SELM	EMP1	IER3	PYGB	MICAL2	LIMS2	LAMA4	TP53INP2	HSPB8	ADPRHL1	ZNF148	C1orf53	IGFBP6	CREG1	GPRC5C	RERG	SST	IL17D	RGS4	MSX1
22	28	3	4.17428e-11	1.5151e-09	MEF2C&NKX2-5	SALL4	NPTX2	PHF17	C1orf106	FBXO28	LIN28B	KLHL13	NFIB	FHL1	FOS	TNFAIP8L3	FAM5C	TNNI3K	JUN	TCAP	GABARAPL2	LCP1	HSPB1	KBTBD10	HSPB3	PRRX1	RASGRP3	SERTAD2	MAB21L2	PPARGC1A	FREM1	GP1BB	CDH10
23	24	1	0.0130147	0.0315246	NKX2-5¬MESP1	SEMG1	MARVELD3	OIP5	UGP2	DHX33	EXOSC3	DCP2	ATP1A2	E2F5	TESC	SLC11A2	NUSAP1	TOP2A	LIN9	HRASLS	ACO2	MCEE	DES	PRKAG2	HAGH	DYRK4	C2orf7	LRRN3	CRIP2
24	23	1	0.00955476	0.0254017	GATA6|HAND2	SEPHS1	KCNG3	CNIH4	SIX4	RCOR2	ADCY3	TMEM97	NUP160	PRRX2	SOCS2	EIF1B	FGFR3	NDUFB3	CAV2	ISOC1	PEA15	HIST2H2AA3	GABRP	LOC338758	PRKD1	FAM65A	HRC	FLRT3
25	21	0	7.50924e-05	0.000389805	MESP1¬NKX2-5	NMU	PFAS	C20orf103	HLA-A	TTF2	CPVL	TNNI3	LYN	C1orf105	PTP4A3	MCEE	RAB9B	TMEM71	ADAMTS19	MGST3	SLC9A3R1	DAZAP2	CYP27A1	MGP	NRP1	COLEC12
26	21	5	0.00860922	0.024545	GATA6¬TBX5	IGFBP2	CEBPZ	MID1IP1	CHST6	IL6	FOXD1	STK39	MICAL2	LOX	NPY	ATP7B	THBS1	MAP3K1	C11orf9	TBX3	LOC338758	PPP1R13B	ZNF467	CDH2	RNF150	SLIT2
27	18	1	6.13862e-06	4.78043e-05	GATA6&HAND1	ALPL	SCG5	RAB8B	TFAP2C	TSPAN7	P2RX1	CAV1	GLIPR1	GEM	GPC1	PYGB	HIST1H2BK	PHLDB2	TWIST1	CREG1	RERG	FAM46A	MSX1
28	18	2	0.00187527	0.00638764	HAND1¬NKX2-5	DIAPH2	C20orf160	ACTN3	HIST1H2AC	COL16A1	MYLK	SKP2	DUSP6	HADHB	C7	KIAA1324L	TEX2	RSPO2	SLC39A2	STMN2	FOXA1	PROS1	H2AFY2
29	18	1	1.97035e-11	1.5151e-09	MEF2C¬NKX2-5	CTSC	LIN28B	FHL1	TNNI3K	CASQ1	LRRC39	GABARAPL2	MYOZ2	PLEKHA6	MB	HSPB3	ANGPT2	FSD2	PALLD	SNAP91	CSRP3	HES4	SMYD1
30	17	0	0.025174	0.0548793	NKX2-5¬GATA6	PDZD4	HSPA2	PTMA	SLC35F2	RPS3	ECHDC2	MOSC2	PTPN13	PRKAG2	RRAD	IDH2	C2orf7	ANXA6	PON2	DGKI	SH3RF2	DCN
31	17	4	0.00217352	0.00696806	GATA6¬GATA4	SLC39A14	DHCR24	SF3A3	PTTG1	HIST1H4H	CTSL2	MSRA	HBEGF	GABRP	BTG2	MATN2	ACTN2	FGF9	CDH10	ACTA1	ISL1	NPPB
32	17	2	6.47896e-05	0.00035316	MEF2C	C6orf136	PELI2	MYBPHL	PTGS2	MLF1	LRRC39	DUSP26	CKMT2	MYOZ2	ZAK	CMYA5	PLEKHA6	MYOM2	MB	PALLD	HES4	MYL4
33	16	0	0.000451496	0.00175761	HAND2|MESP1	FRAT2	NFE2L3	CLDN6	SHMT2	PARP1	INHBE	CKS2	APOC1	LGALS1	LRRC17	MOAP1	ZNF641	MTSS1	BGN	CST3	EPSTI1
34	15	3	0.697653	0.768123	TBX5|GATA6	EPHA1	RND2	MYOZ3	GUCA1A	APRT	CYR61	DSCR6	GPD1L	FOSB	BRP44L	PLN	ANGPTL2	DLK1	BMP2	PDGFRA
35	15	3	0.00465166	0.0140842	TBX5&GATA6	IGFBP2	TLCD1	CEBPZ	MID1IP1	SOX8	NFIX	TGFB1I1	LMNA	CNN1	THBS1	TBX3	HEY1	CDH2	SLIT2	LEF1
36	14	3	0.0511211	0.097758	GATA4	ZFP42	COBL	KCNK12	CXCL6	MGST1	RFWD3	CDCA7	PLEKHA4	NT5E	A2M	FHL2	AQP10	CTSL1	LUM
37	13	0	0.000978954	0.00367952	NKX2-5¬HAND2	PLA2G3	COQ3	HMGCR	EML4	SCHIP1	PLEKHA7	SSH2	ITGB1BP2	RRAD	TMEM51	ACTN2	ANKMY2	LOC404266
38	13	0	0.000192085	0.000872386	HAND1¬GATA6	HAND2	ALPL	GNPDA1	PINK1	FSCN1	HAND2	IGF2	TEX2	PHLDB2	ADAMTSL2	RERG	PMP22	EFEMP2
39	13	1	0.8725	0.888809	HAND2	GAL	MYO10	OCIAD2	INHBE	ADCY3	SOCS2	NNMT	ACACB	TM2D1	IMPAD1	HOXC8	FNDC5	SMAD6
40	12	0	0.00102193	0.00371302	MESP1&HAND1	SCNN1A	CKMT1A	SLC29A1	FYCO1	CYB5R3	CD99L2	C5	IL13RA1	ID2	HSPB7	FOXC1	PITX1
41	12	0	0.000343561	0.00144031	MESP1|GATA4	IMPA2	PGM2L1	ARID3B	PPAT	LRRC17	PLEKHA4	NT5E	CCND2	GLS	MGP	IGFBP3	TMEM88
42	12	1	0.496476	0.588216	TBX5¬NKX2-5	GJA1	RGS17	ITGA11	MFN2	SLC25A12	EFNB1	CD248	FBLN2	RNF103	ANXA1	CCDC3	BMP5
43	11	0	0.000144087	0.000713886	HAND1¬TBX5	THBS2	SLC27A2	C1orf112	JAZF1	EGFL8	HIST2H2BE	PDLIM3	POLR3GL	LYL1	AMOT	KIFAP3
44	10	0	0.0191663	0.0435234	MESP1|HAND1	GRPR	SYT11	SHMT2	IFITM1	EGFL8	MYH7B	ARID3A	FABP3	CDC42EP5	ATP1B1
45	10	1	0.0239903	0.0533662	TBX5|NKX2-5	VSNL1	HEATR1	CNFN	DCP2	PCDH18	TNFRSF11B	IDH2	C2orf7	KRT8	DCN
46	9	0	0.000394164	0.00159125	TBX5&HAND1	MEF2C	HAND1	GPC4	EPDR1	PDLIM3	CYB5D1	MEF2C	PCDH17	HAND1
47	9	1	0.214321	0.324458	GATA6¬HAND2	SEPHS1	SLC1A5	DUSP16	MTA3	TCF7L1	ZNF581	EPAS1	FLNC	RSPO3
48	9	2	0.408251	0.514003	GATA6|GATA4	CARD11	RFWD3	PLK4	CDCA7	FOXD1	A2M	AQP10	APOA2	APOA1
49	8	0	0.725745	0.791062	TBX5|HAND2	LRIG1	NRIP3	PPM1H	PTBP1	HSPA1A	PDLIM7	BMPR2	AMHR2
50	8	0	0.0400125	0.080766	HAND2|HAND1	VGF	SOX13	ACACB	CYB5R1	FSCN1	GADD45A	PCDH19	EFEMP2
51	8	0	0.0151679	0.0359414	NKX2-5|HAND1	CHST4	HCP5	GPX3	HSD17B8	PTPN13	HAS2	KRT19	MGST2
52	8	0	0.00205585	0.00679053	MESP1¬HAND2	CLDN7	SHMT2	GULP1	MATK	NAT10	C3orf45	PKP2	APOBEC2
53	8	0	0.545301	0.632318	HAND2¬MESP1	PNCK	PTBP1	FJX1	ISOC1	C12orf23	MBNL2	ATP2B4	LEFTY2
54	8	1	0.00107663	0.00378556	HAND1¬GATA4	ATP1B4	CHN2	GADD45A	RSPO2	NKD1	CRYAB	KLHDC8B	WNT2
55	6	0	0.0568464	0.106832	HAND2|GATA4	USP44	COBL	CDC20	MARCKSL1	AK1	LUM
56	6	1	0.225385	0.336534	HAND2|NKX2-5	SEMG1	SOCS2	EML4	ODZ3	SCHIP1	COL9A2
57	6	1	0.305902	0.422068	HAND2¬GATA6	NFE2L3	DUSP16	NODAL	LHFP	COL13A1	FNDC5
58	6	0	0.739701	0.798292	TBX5&NKX2-5	GPM6B	RGS17	IQGAP2	SLC25A12	TANC1	BMP5
59	6	2	0.00606109	0.0178556	HAND2&HAND1	SILV	RANBP1	TMEM176B	SLC1A3	VCAM1	RELN
60	6	0	0.923507	0.923507	NKX2-5¬HAND1	TMEM30B	PRDM14	CKMT1B	SDHA	TYRP1	RBP1
61	6	0	0.576488	0.661444	GATA4&NKX2-5	NPAS1	SLC7A7	GBE1	SLIT3	COL4A5	IGFBP5
62	6	2	0.0641958	0.118599	NKX2-5¬MEF2C	FBXO28	JUN	SNCA	PDLIM5	SERTAD2	TRIM55
63	6	1	0.0468165	0.091125	TBX5¬HAND1	HAND1	THBS2	COL4A1	CYB5D1	PCDH17	HAND1
64	6	0	0.0762159	0.138459	GATA6|MEF2C	PELI1	C12orf62	CLIC5	EFHD1	RAB31	MYOM2
65	6	0	0.108829	0.186461	GATA6&GATA4	COX7B	BTG2	GLS	ACTN2	FGF9	ACTA1
66	5	0	0.109481	0.186461	MESP1&MEF2C	PMAIP1	DNAJA4	KLF9	C5orf13	PAM
67	5	2	0.831384	0.863056	TBX5¬MESP1	EPHA1	KCNK12	NMI	VWF	KRT8
68	4	0	0.184632	0.295954	TBX5|HAND1	SLC27A2	CDS1	IL1B	PDHA1
69	4	0	0.588692	0.668411	NKX2-5¬GATA4	CGN	GBE1	COL9A2	PLAT
70	4	2	0.0793397	0.141771	MEF2C¬MESP1	TMEM30B	FGF12	ITGA10	BMP4
71	4	1	0.0113696	0.0281656	TBX5¬GATA4	CCRN4L	TSPAN6	TNFRSF11B	NPPA
72	4	0	0.0182326	0.0422841	MESP1|MEF2C	PIPOX	ENO2	C6orf136	MYOM2
73	4	0	0.841962	0.865791	MESP1|NKX2-5	HLA-DOA	AARS	NDN	COL5A2
74	4	0	0.0113696	0.0281656	MEF2C|NKX2-5	TMEM30B	FAM107B	MSRB2	MYOM1
75	4	0	0.0272135	0.0581622	GATA4&HAND1	CHN2	PLOD2	MSX2	COMMD3
76	3	3	0.825558	0.863056	NKX2-5¬TBX5	GMDS	GPX3	HIST1H2BK
77	3	1	0.329638	0.443586	TBX5|GATA4	KCNK12	MMP1	BMP5
78	3	0	0.781604	0.835243	HAND2&MESP1	RRAS2	PNCK	C3orf45
79	3	1	0.127249	0.213387	TBX5&HAND2	SERPINE1	LIPG	SH3PXD2A
80	3	0	0.147239	0.243167	HAND1¬HAND2	KIF15	FREM2	PDGFRB
81	3	0	0.0101211	0.0262667	MEF2C¬HAND1	KIAA1147	MYOZ2	MSRB2
82	3	1	0.108332	0.186461	GATA6&MEF2C	GRTP1	CORO6	GNG11
83	3	0	0.212248	0.324458	GATA6¬MEF2C	GRTP1	KNTC1	CORO6
84	3	0	0.034438	0.0708252	MEF2C¬GATA6	PELI2	C12orf62	MST4
85	3	0	0.246757	0.353902	TBX5¬HAND2	SLC30A3	PDLIM7	SH3PXD2A
86	3	0	0.480572	0.582026	GATA4¬GATA6	COBL	GLS	FGF9
87	3	1	0.235148	0.341749	HAND2¬TBX5	MYO10	LIPG	HOXC8
88	2	0	0.462707	0.566686	GATA4|NKX2-5	ENO1	TMEM178
89	2	0	0.893496	0.901769	GATA6&HAND2	DUSP16	COL13A1
90	2	0	0.491096	0.588216	TBX5&MESP1	C14orf115	CYP26A1
91	2	3	0.212006	0.324458	MESP1¬GATA4	PPAT	LRRC17
92	2	0	0.40327	0.514003	HAND2¬HAND1	GAL	VCAM1
93	2	0	0.821975	0.863056	GATA4¬NKX2-5	IMPA2	GBE1
94	2	0	0.0336508	0.0705372	MEF2C¬TBX5	CKMT2	NPNT
95	2	0	0.606451	0.681476	MESP1¬HAND1	CD99L2	HSPB7
96	2	0	0.292768	0.409125	GATA4¬HAND1	COL13A1	COMMD3
97	1	0	0.19748	0.311962	GATA4¬HAND2	LRRC17
98	1	0	0.383721	0.497924	MEF2C&HAND1	DTNA
99	1	0	0.265093	0.375261	TBX5&MEF2C	MYL2
100	1	0	0.383721	0.497924	TBX5¬MEF2C	AXIN2
101	1	1	0.232029	0.341749	MEF2C¬GATA4	MYBPHL
102	1	1	0.505472	0.592435	HAND2|MEF2C	BMP4
103	1	0	0.0430425	0.0853023	MEF2C¬HAND2	RAB31
104	1	0	0.652294	0.725511	GATA4|HAND1	GADD45A
105	1	1	0.161378	0.262541	GATA4&MEF2C	CASQ2
106	1	0	0.327013	0.443586	TBX5&GATA4	ATP2B4
107	1	0	0.435655	0.539618	GATA4¬TBX5	APOA2
108	1	0	0.355991	0.473207	HAND2¬GATA4	LRRC17
109	1	1	0.410259	0.514003	TBX5|MEF2C	MYBPC3
[truncated: 118 more columns]
